# Supplementary material for: Population-scale long-read sequencing uncovers transposable elements associated with gene expression variation and adaptive signatures in Drosophila
Source: Nat Commun. 2022 Apr 12;13:1948. doi: 10.1038/s41467-022-29518-8 (PMC9005704; doi:10.1038/s41467-022-29518-8)
Supplement: Supplementary file 4 — Supplementary Data 1 [file 41467_2022_29518_MOESM4_ESM.xlsx]

## Sheet: S1
Table S1. Summary information for the 32 D. melanogaster strains sequenced in this work. Koppen-Geiger climate classifications are as follows: Dfc: cold continental climate/subarctic climate; BSk: cold semi-arid climate; Cfb: temperate oceanic climate; Dfb: temperate continental climate/humid continental climate; and Dfa: warm continental climate/humid continental climate.
Genome	Strain	Location	Latitude	Longitude	Collection date	Collected by	Inbreed generations	Koppen-Geiger climate classification
AKA-017	cross FI_Aka_ I_15_17	Akka, Finland	61.1	23.52	2015-07-21	Maaria Kankare Lab	F20	Dfc
AKA-018	FI_Aka_15_18	Akka, Finland	61.1	23.52	2015-07-21	Maaria Kankare Lab	0
COR-014	cross ES_Cor_ I_15_1414	Cortes de Baza, Spain	37.6615	-2.79631	2015-08-08	González Lab	F20	BSk
COR-018	cross ES_Cor_15_18	Cortes de Baza, Spain	37.6615	-2.79631	2015-08-08	González Lab	F20
COR-023	cross ES_Cor_15_23_1	Cortes de Baza, Spain	37.6615	-2.79631	2015-08-08	González Lab	F20
COR-025	cross ES_Cor_15_25_1	Cortes de Baza, Spain	37.6615	-2.79631	2015-08-08	González Lab	F20
GIM-012	cross ES_Gim_15_12	Gimenells, Spain	41.6564	0.388472	2015-06-28	Marta Pascual	F20	BSk
GIM-024	cross ES_Gim_15_24_1	Gimenells, Spain	41.6564	0.388472	2015-06-28	Marta Pascual	F16
JUT-008	cross DK_Jut_15 8	Jutland, Denmark	59.9	10.75	2015-08-06	Mads Fristrup (Loeschke Lab)	F20	Cfb
JUT-011	cross DK_Jut_ I_15_11	Jutland, Denmark	55.56	10.12	2015-08-06	Mads Fristrup (Loeschke Lab)	F20
KIE-094	cross KIE 15 94	Kiev, Ucrania	50.38	30.36	2018-05-01	Elena Pasyukova	F20	Dfb
LUN-004	cross SE_Lun_15_4	Lund, Sweden	55.694	13.198	august 2015	Jessica Abbot	F20	Dfb
LUN-007	cross SE_Lun_15_7	Lund, Sweden	55.694	13.198	august 2015	Jessica Abbot	F20
MUN-008	cross DE_Mun_15_8	Munich, Germany	48.18	11.61	2015-06-17	John Parsch	F20	Cfb
MUN-009	cross DE_Mun_15_9	Munich, Germany	48.18	11.61	2015-06-17	John Parsch	F13
MUN-013	cross DE_Mun_15_13	Munich, Germany	48.18	11.61	2015-06-17	John Parsch	F20
MUN-015	cross DE_Mun_15_15	Munich, Germany	48.18	11.61	2015-06-17	John Parsch	F20
MUN-016	cross DE_Mun_15_16	Munich, Germany	48.18	11.61	2015-06-17	John Parsch	F20
MUN-020	DE_Mun_15_20	Munich, Germany	48.18	11.61	2015-06-17	John Parsch	0
RAL-059	RAL-59	Raleigh, USA	35.787	-78.644	NA	Bloomington	F20	Cfa
RAL-091	RAL-91	Raleigh, USA	35.787	-78.644	NA	Bloomington	F20
RAL-176	RAL-176	Raleigh, USA	35.787	-78.644	NA	Bloomington	F20
RAL-177	RAL177	Raleigh, USA	35.787	-78.644	NA	Bloomington	F20
RAL-375	RAL375	Raleigh, USA	35.787	-78.644	NA	Bloomington	F20
RAL-426	RAL-426	Raleigh, USA	35.787	-78.644	NA	Bloomington	F20
RAL-737	RAL-737	Raleigh, USA	35.787	-78.644	NA	Bloomington	F20
RAL-855	RAL-855	Raleigh, USA	35.787	-78.644	NA	Bloomington	F20
SLA-001	RS_Sla_16_1	Slankamen, Serbia	45.15	20.18	2016-06-18	Maria Stamenkovic	0	Dfa
STO-022	SE_Sto_11_22	Stockholm, Sweden	59.329	18.068	september 2011	González Lab	0	Dfb
TEN-015	ES_Ten_15_15	Tenerife, Spain	28.291	-16.629	2015-09-09	González Lab	0	Cfb
TOM-007	cross TOM I.15 (7)	Tomelloso, Spain	39.1581	-3.021	2015-09-17	González Lab	F20	BSk
TOM-008	cross_ES_Tom_15_8	Tomelloso, Spain	39.1581	-3.021	2015-09-17	González Lab	F20
