# Supplementary material for: Population-scale long-read sequencing uncovers transposable elements associated with gene expression variation and adaptive signatures in Drosophila
Source: Nat Commun. 2022 Apr 12;13:1948. doi: 10.1038/s41467-022-29518-8 (PMC9005704; doi:10.1038/s41467-022-29518-8)
Supplement: Supplementary file 5 — Supplementary Data 2 [file 41467_2022_29518_MOESM5_ESM.xlsx]

## Sheet: S2
Table S2. DNA extraction and sequencing metrics for the 32 genomes sequenced in this work.
Table S2A. DNA extraction and sequencing metrics for each of the Oxford Nanopore Technologies sequencing runs. QC values (concentration and A260/280 and A260/230 ratios) of the DNA extractions are shown. All the DNA samples have passed an integrity check in a 1% gel electrophoresis (not shown).
Genome	# of flies	DNA extraction method	DNA concentration (ng/ul) Qubit	A 260/280	A 260/230	Nanopore® Library Kit	Starting DNA amount (ug)	Fragmentation protocol (g-Tubes)	Concentration after end prep step (ng/ul)	Flow Cell ID	Flow Cell QC (active pores)	Run ID	Raw bases	Raw Yield (Gb)	Pass Yield (Gb)	Coverage (Teor)	Number of reads:	Total bases	Median read length	Mean read length	Read Length N50	Yield (Gb)	Longest read	Reads Q > Q10
MUN-013 and COR-023	100	Blood and Cell Culture DNA Mini Kit (Qiagen)	726/854	1.89/2.31	2.29/2.3	SQK-LSK108	1.6 EACH	none	13 each	FAK36620	1524	MUN1515_COR1523_20181220	6049122886	6.04912	5.31186	30.3535	1186669	5311856877	3004	4496	7900	5.31186	69219	929581 (65.3%)
						SQK-LSK108	2.4 EACH	none	33 EACH	FAK34310	1656	MUN_15_15_COR_15_23_2nd	9794948602	9.79495	7.92374	45.2785	1583218	7923740556	3004	4496	7900	7.92374	84561	1035167 (49.4%)
MUN015	100	Blood and Cell Culture DNA Mini Kit (Qiagen)	806	1.87	2.4	SQK-LSK108	2.4	none	52.4	FAK51105	1271	MUN291515/20190218_1335_MN20696_FAK51105	11981565581	11.98	10.7191	61.3	1682535	10719126619	4648	6370	10401	10.72	129865	794525(47.2%)
MUN-020	100	Blood and Cell Culture DNA Mini Kit (Qiagen)	990	1.9	2.3	SQK-LSK109	1.5	none	23.4	FAL11833	1253	MUN1520/20190807_1343_MN20696_FAL11833	20801199078	20.8	18.34	104.8	4408290	18338340740	3055	4160	6843	18.34	98093	295254(6.7%)
MUN-008	100	Blood and Cell Culture DNA Mini Kit (Qiagen)	766	1.87	2.3	SQK-LSK108	2.3	none	53.2	FAK43702	1730	MUN1158/20190213_1148_MN20696_FAK43702	12895909163	12.9	11.7084	66.9	1823784	11708437142	4479	6419	10545	11.71	117942	606234(33.2%)
MUN-009	100	Blood and Cell Culture DNA Mini Kit (Qiagen)	632	1.87	2.31	SQK-LSK108	2	none	49.4	FAJ03514	1314	20180831_1015_MUN15_9	10515374786	10.5154	9.82027	56.1158	1769206	9820267147	3613	5550	9273	9.82027	128485	1196547 (67.6%)
JUT-011	100	Blood and Cell Culture DNA Mini Kit (Qiagen)	1240	1.87	2.4	SQK-LSK108	1.8	2 min 4000 rpm RT	47.8	FAH44628	1530	20180202_1007_JUT15_11i	15631007121	15.631	13.6592	78.0524	1971890	13659165570	5104	6926.94	11361	13.6592	88433	803,177 (40.73%)
						SQK-LSK108	1.8	none	38.4	FAH5352	520	20180221_1128_JUT15_11i	860799288	0.860799	0.818136	4.67506	149497	818135555	3514	5472	8826	0.818136	101007	75,901 (50.77%)
JUT-008	100	Blood and Cell Culture DNA Mini Kit (Qiagen)	924	1.88	2.3	SQK-LSK108	1.8	none	44.4	FAK50919	1650	JUT158/20190220_1458_MN20696_FAK50919	19047147420	19.05	17.4732	99.8	3304671	17473183808	3786	5287	8885	17.47	89608	1610781(48.7%)
COR-014	100	Blood and Cell Culture DNA Mini Kit (Qiagen)	1300	1.88	2.38	SQK-LSK108	1.9	2 min 4000 rpm RT	38	FAH44333	1573	20180125_1535_COR1_15_14_1	11116342719	11.1163	9.92384	56.7077	1249756	9923840242	6271	7940.62	12581	9.92384	122918	745,867 (59.68%)
						SQK-LSK108	1.9	2 min 4000 rpm RT	34.8	FAH51754	970	20180123_1054_COR1_15_14_1	5257381979	5.25738	4.54003	25.943	617217	4540028801	5504	7355.64	11989	4.54003	84769	226,457 (36.69%)
COR-018	100	Blood and Cell Culture DNA Mini Kit (Qiagen)	680	1.88	2.3	SQK-LSK108	2	none	66	FAK43950	1742	COR1518/20190215_1307_MN20696_FAK43950	14839845580	14	13.4564	76	2577925	13456357577	3655	5219.8	8861	13	97277	1224425(95.4%)
COR-025	100	Blood and Cell Culture DNA Mini Kit (Qiagen)	1002	1.88	2.3	sQK-LSK108	2	none	--	FAK51255	1455	COR1525/20190225_1115_MN20696_FAK51255	9544273109	9.54	8.65	49.5	1791283	8654224550	2598	4831	10572	8.65	97680	533739(29.8%)
GIM-012	100	Blood and Cell Culture DNA Mini Kit (Qiagen)	702	1.87	2.96	SQK-LSK108	1.5	none	39.6	FAK43726	1529	GIM11512/20190208_1323_MN20696_FAK43726	14167021114	14.167	12.7846	73.0551	2504504	12784645330	3956	5104	7857	12.7846	101865	961017 (38.4%)
GIM-024	100	Blood and Cell Culture DNA Mini Kit (Qiagen)	1060	1.89	2.4	SQK-LSK108	1.5	none	31.6	FAH84805	1160	20180614_1347_GIM_1_15_24	4501251927	4.50125	4.09341	23.3909	739723	4093406648	4180	5533	8129	4.09341	141615	252528 (34.1%)
						SQK-LSK108	1.5	none	42.8	FAJ01291	810	20180621_1325_GIM_1_15_24	8079024280	8.07902	7.43875	42.5071	1394505	7438745109	4112	5408	7962	7.43875	122988	1394505 (52%)
AKA-017	100	Blood and Cell Culture DNA Mini Kit (Qiagen)	896	1.87	2.4	SQK-LSK108	1.9	2 min 4000 rpm RT	18.5	FAH44929	1508	20180131_1022_FIN1_15_17	11014569476	11.0146	9.77183	55.839	1297637	9771830043	6291	7530.48	11540	9.77183	111601	664,844 (51.23%)
						SQK-LSK108	1.9	none	23.8	FAH59274	1466	20180208_1437_FIN1_15_17	10061832848	10.0618	9.13219	52.1839	1276835	9132185306	4142	7152	13141	9.13219	156799	811,887 (63.59%)
AKA-018	100		814	1.9	2.2	SQK-LSK109	1.6	none	20.4	FAL01246	1450	AKA1518/20190805_1033_MN20696_FAL01246	21509720592	21.51	19.15	109.4	3570111	19149709371	4183	5363	8075	19.15	90988	451693(12.7%)
KIE-094	100	Blood and Cell Culture DNA Mini Kit (Qiagen)	1000	1.88	2.35	SQK-LSK108	1.5	none	33.8	FAJ01068	1376	20180626_1458_KIE_15_94	9603809822	9.60381	8.893	50.8172	1464285	8893002525	4449	6073	9055	8.893	131825	907232 (62.0%)
LUN-004	200	Gentra Puregene Tissue Kit (Qiagen) + phenol chlorophorm extraction	96.5	1.82	1.26	SQK-LSK108	0.4	1 min 6000 rpm RT	-	-	-	20171121_1404_LUND15_4	4043020408	4.04302	3.40811	19.4749	659788	3408114529	4647	5165.47	7789	3.40811	68936	193,575 (29.34%)
LUN-004						SQK-LSK108	1.5	1 min 6000 rpm RT	-	FAH39061	-	20171205_1139_LUND15_4	196084122	0.196084	0.142703	0.815445	34438	142702895	1920	4143.76	8891	0.142703	68510	7,900 (22.94%)
LUN-004	200	Gentra Puregene Tissue Kit (Qiagen) + phenol chlorophorm extraction	34.15	1.89	1.15	SQK-LSK108	1.1	1 min 5000 rpm RT	46	FAH39761	-	20171214_and_20171215_LUND15_4	1226385659	1.22639	1.15407	6.59466	201828	1154065417	3016	5718.06	11944	1.15407	95407	105,394 (52.22%)
LUN-004	200	Blood and Cell Culture DNA Mini Kit (Qiagen)	1220	1.89	2.38	SQK-LSK108	1.8	2 min 5000 rpm RT	-	FAH51573	976	20180108_1136_LUN-15-4	5614902928	5.6149	4.69033	26.8019	922649	4690329908	4286	5083.55	7493	4.69033	66430	194,422 (21.07%)
						SQK-LSK108	1.8	1 min 5000 rpm RT	-	FAH52182	970	20180115_1007_LUN_15_4	5601328322	5.60133	4.74542	27.1167	901825	4745421585	4556	5262.02	7618	4.74542	83436	339,730 (37.67%)
						SQK-LSK108	1.8	1 min 5000 rpm RT	40.4	FAH45995	900	20180119_1323_LUND15_4	3570450744	3.57045	3.05287	17.445	567351	3052873385	4523	5380.93	7823	3.05287	65543	183,399 (32.33%)
LUN-007	100	Blood and Cell Culture DNA Mini Kit (Qiagen)	710	1.88	2.24	SQK-LSK108	1.5	none	40.4	FAK43747	1684	LUN_1_15_7/20190206_1456_MN20696_FAK43747	13001071850	13.0011	11.57	66.1141	1842184	11569963743	4773	6280	10142	11.57	81924	658032 (35.7%)
TOM-008	100	Blood and Cell Culture DNA Mini Kit (Qiagen)	690	1.86	2.27	SQK-LSK108	1.7	none	34.2	FAK43815	1635	TOM1158/20190211_1152_MN20696_FAK43815	14741339079	14.75	13.8904	79.4	2793968	13890380835	3072	4971	9688	13.89	99025	1157811(41.4%)
TEN-015	100	Blood and Cell Culture DNA Mini Kit (Qiagen)	916	1.87	2.29	SQK-LSK108	1.8	none	42.6	FAJ03783	1667	20180706_1105_TEN_1_15_15	11747039059	11.747	10.5338	60.1933	1651636	10533834111	4848	6377	9177	10.5338	161771	836672 (50.7%)
RAL-177	100	Blood and Cell Culture DNA Mini Kit (Qiagen)	972	1.86	2.27	SQK-LSK108	1.9	none	42	FAH57876	1509	20180212_1159_RAL177	11953229424	11.9532	10.7046	61.1693	1359772	10704632930	5048	7872	13559	10.7046	147923	827,617 (60.86%)
RAL-375	100	Blood and Cell Culture DNA Mini Kit (Qiagen)	1420	1.88	2.37	SQK-LSK108	2	none	34.4	FAH59872	1493	20180309_1001_RAL375	9477266811	9.47727	8.37871	47.8784	1128016	8378712840	4732	7427	12831	8.37871	164900	594,013 (52.66%)
RAL-176	100	Blood and Cell Culture DNA Mini Kit (Qiagen)	900	1.9	2.3	SQK-LSK109	1.8	none	24.2	FAL10263	1097	RAL176/20190722_1359_MN20696_FAL10268	10998610973	11	9.91	56.6	2938296	9907806298	2543	3372	5257	9.91	106840	648973(22.1%)
RAL-426	100	Blood and Cell Culture DNA Mini Kit (Qiagen)	904	1.88	2.2	SQK-LSK109	1.4	none	23.6	FAL16115 (reused)	754	RAL426/20190716_1420_MN20696_FAL16115	11093843980	11.09	8.72	49.8	2181058	8719363434	2932	3997	6551	8.72	90972	1014955(46.5%)
RAL-059	100	Blood and Cell Culture DNA Mini Kit (Qiagen)	844	1.87	2.3	SQK-LSK109	1.7	none	17.9	FAL14138	1191	RAL59/20190724_1041_MN20696_FAL14138	13488294029	13.49	12.16	69.5	3421689	12163317944	2686	3554	5494	12.16	110533	805163(23.5%)
RAL-737	100	Blood and Cell Culture DNA Mini Kit (Qiagen)	858	1.8	2.2	SQK-LSK109	1.7	none	17.3	FAL099667	1329	RAL737/20190719_0950_MN20696_FAL09667	18979365877	18.98	16.89	96.5	3563595	16892800313	3343	4740	7738	16.89	152851	898727(25.2%)
						SQK-LSK109	1.7	none	11.6	FAL010741	1550	RAL737/20190802_1503_MN20696_FAL00741
RAL-855	100	Blood and Cell Culture DNA Mini Kit (Qiagen)	886.5	1.9	2.3	SQK-LSK109	1.3	none	19.4	FAL01708	1533	RAL855/20190726_1317_MN20696_FAL01708	18910833754	18.91	17.3	98.9	4291385	17299203445	3055	4031	6198	17.3	138405	1194126(27.8%)
RAL-091	100	Blood and Cell Culture DNA Mini Kit (Qiagen)	390	1.88	2.3	SQK-LSK109	1.6	none	48	FAL09597	1260	RAL91/20190712_0917_MN20696_FAL09597	9822347945	9.82	9.19	52.5	2471199	9194871959	2532	3720	6361	9.19	145137	981519(39.7%)
			792	1.88	2.3	SQK-LSK109	1.6	none	21.6	FAL16115	991	RAL91/20190715_1347_MN20696_FAL16115
SLA-001	100	Blood and Cell Culture DNA Mini Kit (Qiagen)	992	1.88	2.31	SQK-LSK108	1.9	none	52.8	FAJ05024	1565	20180702_1412_SLO_1_16_1	13321083167	13.3211	12.1168	69.2391	2033868	12116834842	4415	5957	9039	12.1168	167503	1241662 (61.0%)
STO-022	100	Blood and Cell Culture DNA Mini Kit (Qiagen)	1080	1.88	2.36	SQK-LSK108	1.6	2 min 4000 rpm RT	48.6	FAH44233	1090	20180206_1027_B22	8299956425	8.29996	7.26854	41.5345	931665	7268542948	4834	7801.67	13865	7.26854	126185	544,711 (58.47%)
						SQK-LSK108	1.6	none	54	FAH55432	1592	20180214_1451_B22	9853641899	9.85364	8.63959	49.3691	1086801	8639590364	4854	7949	14089	8.63959	132977	510,820 (47.0%)
Table S2B. DNA extraction and sequencing metrics for the two genomes sequenced using PacBio technologies.
Genome	# of flies	DNA extraction method	DNA concentration (ng/ul)	A 260/280	A 260/230	Pass Yield (Gb)	Coverage (Teor)	Number of reads:	Total bases	Median read length	Mean read length	Readlength N50	Yield (Gb)	Longest read	Reads Q > Q10
MUN-016	400	Gentra Puregene Tissue Kit (Qiagen)	532.4	1.72	1.17	20.5891	117.652	3038906	20589116639	5719	6775	10461	20.5891	51989	2909 (0.1%)
TOM-007	400	Gentra Puregene Tissue Kit (Qiagen)	444.6	1.63	1.34	15.2469	87.1252	2140575	15246917019	5705	7122	11221	15.2469	50910	922 (0.0%)
Table S2C. Per sample summary sequencing results an accession numbers for the 32 genomes sequenced in this work. Accessions for the RNA-seq datasets used in this work are also given. PF: passing filter sequences.
Sample	Flow Cells	Raw yield (Gb)	Theoretical Coverage	PF reads	PF bases (Gb)	PF N50 (Kb)	Technology	Long-read Technology	Long-read seq. Accession	Geomic Short-Read seq. Source	Short-Read Accession	Heterozygosity	RNA-Seq Accession	Source RNA-Seq
AKA-017	2	21.1	120.571	2574472	18.904	11.987	ONT	Nanopore	SRR9951107	This work (CRG)	SRR9951105	0.0435	Not used in eQTL	-
AKA-018	1	21.6	123.429	3570111	19.15	8.1	ONT	Nanopore	SRR12187586	This work (MACROGEN)	SRR12187575	0.714	SRX8752672,SRX8752671	Green et. al (2021)
COR-014	2	16.4	93.7143	1866973	14.4639	12.398	ONT	Nanopore	SRR9951091	This work (CRG)	SRR9951103	0.3035	Not used in eQTL	-
COR-018	1	14	80	2577925	13	8.9	ONT	Nanopore	SRR12187585	This work (MACROGEN)	SRR12187573	0.6982	SRX8752661,SRX8752644,SRX8752643	Green et. al (2021)
COR-023	2	7.9	45.1429	1477193	6.53278	7.8	ONT	Nanopore	SRR12187574	This work (MACROGEN)	SRR12187572	0.7783	SRX8672181,SRX8672180,SRX8672179	Horváth et al. 2022)
COR-025	1	9.54	54.5143	1791283	8.65	10.6	ONT	Nanopore	SRR12187563	This work (MACROGEN)	SRR12187571	0.75629	-	-
GIM-012	1	15.18	86.7429	2504504	12.7846	7.9	ONT	Nanopore	SRR12187560	This work (MACROGEN)	SRR12187570	0.6502	SRX8672193,SRX8672192,SRX8672191	Horváth et al. 2022)
GIM-024	2	12.6	72	2104010	11.3594	7.942	ONT	Nanopore	SRR9951108	This work (CRG)	SRR9951106	0.0542	SRX8672187,SRX8672186,SRX8672185	Horváth et al. (2022)
JUT-008	1	19.05	108.857	3304671	17.47	8.9	ONT	Nanopore	SRR12187559	This work (MACROGEN)	SRR12187569	0.0699271	SRX8752667,SRX8752666,SRX8752665	Green et. al (2021)
JUT-011	1	15.6	89.1429	2121387	14.4773	11.258	ONT	Nanopore	SRR9951101	This work (CRG)	SRR9951100	0.2361	Not used in eQTL	-
KIE-094	1	9.6	54.8571	1464285	8.893	9.055	ONT	Nanopore	SRR9951104	This work (CRG)	SRR9951088	0.1123	Not used in eQTL	-
LUN-004	6	20.3	116	3287879	17.1935	7.795	ONT	Nanopore	SRR9951095	This work (CRG)	SRR9951092	0.2579	Not used in eQTL	-
LUN-007	1	13	74.2857	1842184	11.57	10.1	ONT	Nanopore	SRR12187558	This work (MACROGEN)	SRR12187568	0.6767	SRX8672205,SRX8672204,SRX8672203	Horváth et al. (2022)
MUN-008	1	12.9	73.7143	1823784	11.71	10.6	ONT	Nanopore	SRR12187557	This work (MACROGEN)	SRR12187567	0.691124	SRX8752657,SRX8752656,SRX8752655	Green et. al (2021)
MUN-009	1	10.52	60.1143	1769206	9.82027	9.3	ONT	Nanopore	SRR12187556	This work (MACROGEN)	SRR12187566	0.13	Not used in eQTL	-
MUN-013	2	7.9	45.1429	1292694	6.70282	8.9	ONT	Nanopore	SRR12187555	This work (MACROGEN)	SRR12187565	0.5994	SRX8672199,SRX8672198,SRX8672197	Horváth et al. (2022)
MUN-015	1	11.98	68.4571	1682535	10.72	10.4	ONT	Nanopore	SRR12187584	This work (MACROGEN)	SRR12187564	0.6597	Not used in eQTL	-
MUN-016	38	20.6	117.714	3038906	20.5891	10.461	PacBio	PacBio	SRR9951093	NotSequenced	-	0.1311	Not used in eQTL	-
MUN-020	1	20.8	118.857	4408290	18.34	6.8	ONT	Nanopore	SRR12187583	This work (MACROGEN)	SRR12187562	0.391	SRX8752651,SRX8752650	Green et. al (in prep)
RAL-059	1	13.49	77.0857	3421689	12.16	5.5	ONT	Nanopore	SRR12187582	Mackay et. al (2012)	SRX021327	0.0743	SRX4484023,SRX4484022	Everett et al. (2020)
RAL-091	2	9.82	56.1143	2471199	9.19	6.4	ONT	Nanopore	SRR12187581	Mackay et. al (2012)	SRX021503	0.0376	SRX4484299,SRX4484298	Everett et al. (2020)
RAL-176	1	11	62.8571	2938296	9.91	5.3	ONT	Nanopore	SRR12187580	Mackay et. al (2012)	SRX020763/SRX020762	0.045	SRX4483563,SRX4483562	Everett et al. (2020)
RAL-177	1	12	68.5714	1359772	10.7046	13.559	ONT	Nanopore	SRR9951098	Mackay et. al (2012)	SRR834547	0.0459	SRX4483567,SRX4483566	Everett et al. (2020)
RAL-375	1	9.5	54.2857	1128016	8.37871	12.831	ONT	Nanopore	SRR9951099	Mackay et. al (2012)	SRR933572	0.069	SRX4483807,SRX4483806	Everett et al. (2020)
RAL-426	1	11.09	63.3714	2181058	8.72	6.6	ONT	Nanopore	SRR12187579	Mackay et. al (2012)	SRX021245	0.3904	SRX4483895,SRX4483894	Everett et al. (2020)
RAL-737	2	18.98	108.457	3563595	16.89	7.7	ONT	Nanopore	SRR12187578	Mackay et. al (2012)	SRX023451	0.1932	SRX4484103,SRX4484102	Everett et al. (2020)
RAL-855	1	18.91	108.057	4291385	17.3	6.2	ONT	Nanopore	SRR12187577	Mackay et. al (2012)	SRX021563	0.1744	SRX4484247,SRX4484246	Everett et al. (2020)
SLA-001	1	13.3	76	2033868	12.1168	9.039	ONT	Nanopore	SRR9951096	This work (CRG)	SRR9951097	0.7117	Not used in eQTL	-
STO-022	2	18.2	104	2018466	15.9081	13.978	ONT	Nanopore	SRR9951094	NCBI (SRA)	SRX2962485	0.782	Not used in eQTL	-
TEN-015	1	11.8	67.4286	1651636	10.5338	9.177	ONT	Nanopore	SRR9951089	This work (CRG)	SRR9951090	0.606	Not used in eQTL	-
TOM-007	22	15.3	87.4286	2140575	15.2469	11.221	PacBio	PacBio	SRR9951102	NotSequenced	-	0.2042	Not used in eQTL	-
TOM-008	1	14.75	84.2857	2793968	13.89	9.7	ONT	Nanopore	SRR12187576	This work (MACROGEN)	SRR12187561	0.4814	SRX8672211,SRX8672210,SRX8672209	Horváth et al. (2022)
Mackay, T., Richards, S., Stone, E. et al. The Drosophila melanogaster Genetic Reference Panel. Nature 482, 173–178 (2012). https://doi.org/10.1038/nature10811
Everett, Logan J et al. “Gene expression networks in the Drosophila Genetic Reference Panel.” Genome research vol. 30,3 (2020): 485-496. doi:10.1101/gr.257592.119
Green et. al (2021). "Natural variation in copper tolerance in Drosophila melanogaster is shaped by transcriptional and physiological changes in the gut." bioRxiv, doi:10.1101/2021.07.12.452058
Horváth et al. (2022). "The transcriptomic and physiological basis of desiccation stress response in natural European Drosophila melanogaster populations"
