# Supplementary material for: Population-scale long-read sequencing uncovers transposable elements associated with gene expression variation and adaptive signatures in Drosophila
Source: Nat Commun. 2022 Apr 12;13:1948. doi: 10.1038/s41467-022-29518-8 (PMC9005704; doi:10.1038/s41467-022-29518-8)
Supplement: Supplementary file 6 — Supplementary Data 3 [file 41467_2022_29518_MOESM6_ESM.xlsx]

## Sheet: S3
Table S3. Results from the reference-guided scaffolding process and CUSCO score estimates.
Table S3A. Results from the reference-guided scaffolding process
Genome	Deduplication	Contaminant contigs	Contigs in assembly	SizeHaplot	Contigs2Chr	%Contigs2Chr	ContigUnplaced	Bases2Chr	%Bases2Chr	BasesUnplaced	TransferedGenes	% Transferred genes	EuchromaticSize(Mb)	Genome Acc. Number
AKA-017	No	0	164	142.697	120	0.731707	44	138770247	0.972484	3926386	13816	0.998554	100105942 (100.11Mb)	JAEMNT000000000
AKA-018	Yes	0	162	136.692	156	0.962963	6	135102521	0.988372	1589423	13807	0.997904	100925836 (100.93Mb)	JAEMNS000000000
COR-014	Yes	0	161	138.101	151	0.937888	10	137614030	0.996476	486701	13822	0.998988	100381020 (100.38Mb)	JAEMNR000000000
COR-018	Yes	12 (Wolbachia sp.)	402	143.466	387	0.962687	15	142832442	0.995585	633365	13806	0.997832	103268285 (103.27Mb)	JAEMNQ000000000
COR-023	Yes	0	620	139.523	608	0.980645	12	137942044	0.988665	1581454	13811	0.998193	101486884 (101.49Mb)	JAEMNP000000000
COR-025	Yes	0	377	143.401	371	0.984085	6	141884416	0.989423	1516788	13788	0.996531	102680465 (102.68Mb)	JAEMNO000000000
GIM-012	Yes	0	383	139.994	374	0.976501	9	138377004	0.988452	1616703	13819	0.998771	101198766 (101.2Mb)	JAEMNN000000000
GIM-024	No	0	316	142.295	269	0.851266	47	139538367	0.980626	2756864	13818	0.998699	100217977 (100.22Mb)	JAEMNM000000000
JUT-008	No	0	330	148.497	254	0.769697	76	144795876	0.975075	3701234	13820	0.998844	101542324 (101.54Mb)	JAEMNL000000000
JUT-011	Yes	0	184	138.426	173	0.940217	11	136802694	0.988271	1623647	13824	0.999133	100789780 (100.79Mb)	JAEMNK000000000
KIE-094	No	0	343	143.826	293	0.854227	50	141911738	0.98669	1914374	13819	0.998771	101858867 (101.86Mb)	JAEMNJ000000000
LUN-004	Yes	4 (Wolbachia sp.)	314	138.123	307	0.977707	7	137785565	0.997555	337718	13815	0.998482	101126493 (101.13Mb)	JAEMNI000000000
LUN-007	Yes	0	360	142.405	351	0.975	9	140633942	0.987564	1770886	13816	0.998554	102117174 (102.12Mb)	JAEMNH000000000
MUN-008	Yes	0	250	142.193	243	0.972	7	140655980	0.98919	1537160	13809	0.998049	101674841 (101.67Mb)	JAEMNG000000000
MUN-009	No	0	385	149.278	339	0.880519	46	145498835	0.974684	3779084	13815	0.998482	102121061 (102.12Mb)	JAEMNF000000000
MUN-013	Yes	0	406	138.423	397	0.977833	9	138115873	0.99778	307243	13816	0.998554	101933202 (101.93Mb)	JAEMNE000000000
MUN-015	Yes	0	251	139.986	246	0.98008	5	138332849	0.98819	1653298	13822	0.998988	101796727 (101.8Mb)	JAEMND000000000
MUN-016	No	1 (Acetobacter pomorum)	217	142.021	162	0.746544	55	138966404	0.978494	3054233	13823	0.99906	100724544 (100.72Mb)	JAEMNC000000000
MUN-020	Yes	11 (Acetobacter pomorum)	324	138.132	314	0.969136	10	136398296	0.98745	1733620	13805	0.997759	101187013 (101.19Mb)	JAEMNB000000000
RAL-059	No	0	688	143.49	651	0.946221	37	142306861	0.991754	1183179	13778	0.995808	101721562 (101.72Mb)	JAEMNA000000000
RAL-091	No	0	887	145.096	827	0.932356	60	143509982	0.989072	1585532	13737	0.992845	103931854 (103.93Mb)	JAEMMZ000000000
RAL176	No	0	1185	151.3	987	0.832911	198	143080004	0.945672	8219766	13732	0.992483	102873447 (102.87Mb)	JAEMMY000000000
RAL-177	No	0	188	141.916	142	0.755319	46	139515493	0.983084	2400725	13774	0.995519	100738317 (100.74Mb)	JAEMMX000000000
RAL-375	No	0	179	141.225	145	0.810056	34	139672918	0.989008	1552340	13819	0.998771	100736359 (100.74Mb)	JAEMMW000000000
RAL426	Yes	0	500	136.959	492	0.984	8	136662383	0.997834	296704	13811	0.998193	102049848 (102.05Mb)	JAEMMV000000000
RAL-737	No	1 (Acetobacter pomorum)	469	147.825	353	0.752665	116	142948737	0.967016	4875879	13747	0.993568	102091927 (102.09Mb)	JAEMMU000000000
RAL-855	No	0	332	144.445	283	0.85241	49	141373113	0.978734	3071726	13806	0.997832	102167426 (102.17Mb)	JAEMMT000000000
SLA-001	Yes	0	432	143.677	418	0.967593	14	141733690	0.986476	1943015	13781	0.996025	102998622 (103.0Mb)	JAEMMS000000000
STO-022	Yes	0	153	142.378	140	0.915033	13	140590778	0.987445	1787578	13824	0.999133	102474655 (102.47Mb)	JAEMMR000000000
TEN-015	Yes	1 (Acetobacter pomorum)	329	140.456	320	0.972644	9	138807664	0.988262	1648669	13748	0.99364	102040278 (102.04Mb)	JAEMMQ000000000
TOM-007	Yes	1 (Acetobacter pomorum)	222	139.533	206	0.927928	16	137682441	0.986737	1850604	13812	0.998265	100978154 (100.98Mb)	JAEMMP000000000
TOM-008	Yes	0	219	136.644	206	0.940639	13	136269346	0.997257	374785	13823	0.99906	101333229 (101.33Mb)	JAEMMO000000000
Deduplication: Whether the contigs passed through the duplication process or not (removing duplicated haplotigs)
Contaminant contigs: How many contaminant (no D. melanogaster) contigs were found in the raw assembly.
Contigs in assembly: Number of contings in the curated assembly.
SizeHaplot: Size of the assembled genome after removing duplicated haplotigs
Contigs2Chr: Contigs assigned to chromosomes based on the reference-based scaffolding.
%Contigs2Chr: Percentage of contigs assigned to chromosomes based on the reference-based scaffolding.
ContigUnplaced: Contigs not placed at any of the large chromosomal arms.
Bases2Chr: Bases assigned to chromosomes based on the reference-based scaffolding.
%Bases2Chr: Percentage of bases assigned to chromosomes based on the reference-based scaffolding.
BasesUnplaced: Bases not placed at any of the large chromosomal arms.
TransferedGenes: Number of genes annoated.
%Genes: Percentage of genes annotated.
EuchromaticSize(Mb): Size of the euchromatic region.
Table S3B. Coordinates and characteristics of the 85 piRNA clusters of D. melanogaster used for determining CUSCO scores (Brennecke et al., 2007). Freq: Number of genomes in which the cluster was identified.								Table S3C. Summary statistics of two linear models applied to determine explanatory variables for CUSCO values: a model using pre-assembly metrics and a model using assembly metrics. Two-tailed t statistics were applied for testing the null hypothesis.
Nmr.piRNACluster	chr	start	end	cluster_len(Kb)	Freq	% present		Pre-assembly metrics							Assembly metrics
1	2R	2144349	2386719	242.37	13	0.40625		Residuals:							Residuals:
2	X	21392175	21431907	39.732	27	0.84375		Min	1Q	Median	3Q	Max			Min	1Q	Median	3Q	Max
5	2L	20148259	20227581	79.322	27	0.84375		-17.4138	-4.6901	-0.5728	4.9408	16.3296			-11.911	-5.117	1.443	3.432	13.532
6	3L	23273964	23314199	40.235	29	0.90625
8_9	X	21505666	21844063	338.397	2	0.0625		Coefficients:	Estimate	Std.Error	t_value	Pr(>|t|)	Sig.		Coefficients:	Estimate	Std. Error	t value	Pr(>|t|)	Sig.
12	3LHet	1402377	1557939	155.562	12	0.375		(Intercept)	29.8549	8.1254	3.674	0.000999	***		(Intercept)	-125.8	229.9	-0.547	0.589059
13	3LHet	2011004	2180268	169.264	1	0.03125		N50	3.2717	0.6597	4.959	3.1e-05	***		Contigs.N50Mb	0.9415	0.4002	2.352	0.026825	*
15	3LHet	238123	332969	94.846	17	0.53125		Heterozygosity	-22.6843	5.3874	-4.211	0.000238	***		Nr.Contigs	-0.03739	0.008822	-4.238	0.000268	***
16	3RHet	2033725	2108757	75.032	19	0.59375		Raw yield (Gb)	0.8623	0.3591	2.402	0.023208	*		SizeGenomeHaplot	1.519	0.4346	3.496	0.001783	**
19	X	11089529	11095706	6.177	32	1		Signif. codes: 0 ‘***’ 0.001 ‘**’ 0.01 ‘*’ 0.05 ‘.’ 0.1 ‘ ’ 1							BuscoComplete	-0.02961	2.22	-0.013	0.989463
20	3LHet	773130	897972	124.842	13	0.40625									BuscoDupHaplot	-7.935	7.352	-1.079	0.290751
21	2RHet	2803104	2898450	95.346	0	0		Residual standard error: 8.255 on 28 degrees of freedom							Signif. codes: 0 ‘***’ 0.001 ‘**’ 0.01 ‘*’ 0.05 ‘.’ 0.1 ‘ ’ 1
23	2L	22369381	22420241	50.86	2	0.0625		Multiple R-squared: 0.6304,
24	3LHet	163582	206577	42.995	3	0.09375		F-statistic: 15.92 on 3 and 28 DF, p-value: 3.113e-06							Residual standard error: 6.924 on 25 degrees of freedom
25	3L	24086324	24137471	51.147	14	0.4375									Multiple R-squared: 0.7678, Adjusted R-squared: 0.7121
26	3LHet	495578	629871	134.293	22	0.6875									F-statistic: 13.78 on 6 and 25 DF, p-value: 7.134e-07
27	2L	20104660	20118503	13.843	29	0.90625
28	2R	102144	211665	109.521	18	0.5625
29	4	824220	865373	41.153	28	0.875
30	3RHet	2308626	2372457	63.831	0	0
31	2L	22489509	22556902	67.393	24	0.75
32	3L	23452699	23482444	29.745	23	0.71875
35	2LHet	156077	219342	63.265	17	0.53125
36	2RHet	1857003	1923881	66.878	27	0.84375
37	3RHet	1599833	1675840	76.007	0	0
38	2RHet	2177704	2248466	70.762	14	0.4375
39	2R	744684	782837	38.153	24	0.75
40	3L	23964084	24046804	82.72	21	0.65625
41	2RHet	2982706	3050412	67.706	11	0.34375
42	3R	6252	22624	16.372	29	0.90625
44	3LHet	356904	406827	49.923	20	0.625
45	X	22342541	22383561	41.02	28	0.875
47	2RHet	1415904	1491914	76.01	19	0.59375
48	3L	19841657	19861753	20.096	31	0.96875
49	3RHet	1775508	1799907	24.399	27	0.84375
50	3RHet	617644	658939	41.295	24	0.75
53	3RHet	533743	579880	46.137	17	0.53125
55	3L	23630899	23671051	40.152	28	0.875
56	2R	1254615	1281908	27.293	30	0.9375
57	3LHet	992060	1090427	98.367	14	0.4375
58	3L	24467284	24502317	35.033	22	0.6875
59	3RHet	11338	41264	29.926	15	0.46875
60	3RHet	107055	154719	47.664	17	0.53125
62	2L	22258713	22292510	33.797	23	0.71875
65	3L	24352561	24388470	35.909	27	0.84375
67	3RHet	889003	925442	36.439	26	0.8125
69	3RHet	1388385	1472907	84.522	19	0.59375
70	3RHet	1195593	1225067	29.474	23	0.71875
71	2R	1220249	1225114	4.865	31	0.96875
72	3LHet	1875500	1903361	27.861	20	0.625
73	2R	848779	887289	38.51	22	0.6875
75	3L	24224763	24257092	32.329	24	0.75
78	4	1020285	1025978	5.693	32	1
79	2L	22420341	22452436	32.095	2	0.0625
81	3RHet	1119639	1162411	42.772	1	0.03125
83	3LHet	717136	744867	27.731	29	0.90625
86	3L	24171077	24199822	28.745	31	0.96875
88	2RHet	1684220	1712266	28.046	28	0.875
89	3RHet	832070	864794	32.724	27	0.84375
90	2RHet	871178	915139	43.961	25	0.78125
91	3L	24312078	24321880	9.802	27	0.84375
93	3RHet	2281391	2308526	27.135	0	0
96	3RHet	2178310	2199481	21.171	18	0.5625
98	2RHet	1112950	1132823	19.873	24	0.75
100	3LHet	2180368	2230834	50.466	1	0.03125
104	3RHet	1099062	1119539	20.477	0	0
106	4	612204	623399	11.195	31	0.96875
107	2L	21894816	21900308	5.492	32	1
110	X	12664996	12666347	1.351	32	1
111	X	22110734	22115079	4.345	32	1
112	2R	410698	420947	10.249	29	0.90625
114	X	4022252	4022455	0.203	32	1
128	2R	3321225	3327008	5.783	32	1
130	3LHet	660546	687580	27.034	27	0.84375
131	3LHet	1166304	1227110	60.806	28	0.875
133	2RHet	507101	519742	12.641	27	0.84375
134	2RHet	744001	759624	15.623	28	0.875
135	2RHet	1599018	1643957	44.939	25	0.78125
136	3LHet	2493616	2502857	9.241	29	0.90625
137	3RHet	185301	208455	23.154	23	0.71875
138	3RHet	1029684	1067037	37.353	16	0.5
139	2R	516606	526404	9.798	11	0.34375
140	3LHet	950877	962227	11.35	21	0.65625
141	2L	21544534	21575520	30.986	13	0.40625
142	2R	1039689	1048724	9.035	28	0.875
