# Supplementary material for: Population-scale long-read sequencing uncovers transposable elements associated with gene expression variation and adaptive signatures in Drosophila
Source: Nat Commun. 2022 Apr 12;13:1948. doi: 10.1038/s41467-022-29518-8 (PMC9005704; doi:10.1038/s41467-022-29518-8)
Supplement: Supplementary file 7 — Supplementary Data 4 [file 41467_2022_29518_MOESM7_ESM.xlsx]

## Sheet: S4
Table S4. Comparison of the pairwise identity of TE sequences in the annotated ISO-1 genome and in the same genome assembled using our pipeline with the long-reads avaiable in Solares et al (2018).
Table S4A. Pairwise identity for pairwise comparison of individual orthologous TE copies between ISO1 reference genome and Solares et al ISO1 assembled genome.							Table S4B. Pairwise identity by family (mean and median paiwise identity).
TE	Family	missmatch	Identity aligned bases	Identity considering gaps			Family	Number of Copies	Mean Identity	Median Identity	Mean Gap Aware Identity	Median Gap Aware Identity
ISO1Sol_1_LARD	LARD	104/121	100	86			297	33	99.9051	99.9157	99.3606	99.3
ISO1Sol_3_Bari1	Bari1	1729/1739	100	99.4			412	20	99.8276	99.8273	99.225	99.2
ISO1Sol_4_LARD	LARD	1368/1391	99.1273	98.3			1360	43	99.9485	100	99.3674	99.5
ISO1Sol_5_LARD	LARD	403/405	100	99.5			1731	7	99.9938	100	98.2143	98.1
ISO1Sol_6_Rt1c	Rt1c	103/105	100	98.1			17_6	8	99.8605	99.8468	99.2125	99.3
ISO1Sol_7_LARD	LARD	418/418	100	100			3S18	6	98.0821	99.9918	96.0333	99.55
ISO1Sol_8_roo	roo	7556/7628	99.8281	99.1			accord	1	99.8851	99.8851	99.4	99.4
ISO1Sol_9_roo	roo	9015/9096	99.8337	99.1			baggins	1	100	100	100	100
ISO1Sol_11_LARD	LARD	296/298	100	99.3			Bari1	4	99.7975	99.9712	99.25	99.3
ISO1Sol_12_blood	blood	7402/7456	99.919	99.3			Blastopia	11	99.9526	99.9691	99.4727	99.6
ISO1Sol_13_LARD	LARD	284/288	100	98.6			blood	7	99.9209	99.9325	99.3	99.3
ISO1Sol_14_gypsy	gypsy	485/487	100	99.6			BS	31	99.8147	100	98.2258	98.6
ISO1Sol_15_LARD	LARD	1380/1384	99.9276	99.7			BS2	15	99.9381	100	99.3467	99.7
ISO1Sol_16_F-element	F-element	2803/2825	99.9643	99.2			BS3	4	100	100	99	99.1
ISO1Sol_17_jockey	jockey	252/256	98.0237	98.4			BS4	1	100	100	92.7	92.7
ISO1Sol_18_blood	blood	7399/7453	99.892	99.3			Burdock	8	99.9742	99.9844	99.3625	99.3
ISO1Sol_19_mdg3	mdg3	266/268	100	99.3			Chimpo	3	100	100	98.7667	99.5
ISO1Sol_20_mdg3	mdg3	5508/5546	99.8731	99.3			Circe	3	99.8352	100	99.4	99.9
ISO1Sol_21_Nomad	Nomad	7486/7660	99.8799	97.7			Copia	18	99.787	99.9028	98.9389	99.25
ISO1Sol_23_LARD	LARD	325/328	100	99.1			Copia1	1	99.9558	99.9558	99.6	99.6
ISO1Sol_24_LARD	LARD	260/262	100	99.2			Copia-1_Dse	1	100	100	100	100
ISO1Sol_25_297	297	6012/6033	99.9335	99.7			Copia2	15	99.9862	100	99.56	99.5
ISO1Sol_26_I-element	I-element	1765/1782	99.5478	99			Copia-3_Dbp	1	100	100	100	100
ISO1Sol_27_297	297	6515/6537	99.954	99.7			Cr1a	7	99.9791	100	99.4286	99.7
ISO1Sol_28_LARD	LARD	280/282	100	99.3			diver	8	99.9814	99.9918	99.725	99.7
ISO1Sol_29_pogo	pogo	2117/2130	100	99.4			diver2	2	100	100	99.2	99.2
ISO1Sol_30_INE-1	INE-1	129/131	100	98.5			Doc	45	99.8845	99.8938	99.2889	99.4
ISO1Sol_31_LARD	LARD	377/379	100	99.5			Doc2	1	100	100	100	100
ISO1Sol_33_mdg1	mdg1	7359/7409	99.9593	99.3			Doc3	4	100	100	98.475	98.25
ISO1Sol_34_LARD	LARD	319/322	100	99.1			Doc4	2	100	100	96	96
ISO1Sol_35_gypsy1	gypsy1	7507/7539	99.9867	99.6			Doc6	7	99.9492	99.9527	99.4857	99.4
ISO1Sol_36_pogo	pogo	185/189	100	97.9			FB4	13	99.2157	99.1327	98.0769	98.1
ISO1Sol_37_INE-1	INE-1	157/159	100	98.7			F-element	33	99.8964	99.8934	99.2909	99.3
ISO1Sol_38_LARD	LARD	253/255	100	99.2			G2	6	99.9398	99.9739	98.45	99.35
ISO1Sol_39_INE-1	INE-1	399/402	100	99.3			G4	3	100	100	99.4667	99.7
ISO1Sol_40_LARD	LARD	974/980	99.6923	99.4			G5	1	100	100	98.2	98.2
ISO1Sol_42_INE-1	INE-1	110/112	100	98.2			G5A	6	100	100	99.1167	99.25
ISO1Sol_43_INE-1	INE-1	139/141	100	98.6			G6	2	100	100	99.7	99.7
ISO1Sol_44_INE-1	INE-1	127/129	100	98.4			G7	1	100	100	99.6	99.6
ISO1Sol_45_Doc6	Doc6	2756/2782	99.9275	99.1			GATE	15	99.9642	100	99.5933	99.6
ISO1Sol_46_NewFam06	NewFam06	266/266	100	100			gtwin	2	100	100	98.95	98.95
ISO1Sol_47_Burdock	Burdock	2576/2593	100	99.3			gypsy	3	100	100	99.5667	99.6
ISO1Sol_49_Nomad	Nomad	7524/7576	99.9469	99.3			gypsy1	5	99.9364	99.9352	99.54	99.5
ISO1Sol_50_LARD	LARD	636/638	100	99.7			Gypsy-1_Dsim	4	99.2507	99.9612	98.525	98.6
ISO1Sol_51_jockey	jockey	5000/5023	99.9001	99.5			gypsy11	2	100	100	99.1	99.1
ISO1Sol_52_INE-1	INE-1	104/106	100	98.1			gypsy12	6	99.9867	100	99.7833	99.75
ISO1Sol_53_pogo	pogo	184/189	100	97.4			gypsy2	1	100	100	99.9	99.9
ISO1Sol_54_S-element	S-element	115/121	100	95			Gypsy-2_Dsim	2	100	100	99.8	99.8
ISO1Sol_55_INE-1	INE-1	134/136	100	98.5			Gypsy-26_Dya	1	100	100	98.1	98.1
ISO1Sol_56_Doc	Doc	2311/2325	99.9135	99.4			gypsy5	1	100	100	99.9	99.9
ISO1Sol_57_LARD	LARD	957/959	100	99.8			gypsy6	2	100	100	97.85	97.85
ISO1Sol_58_LARD	LARD	1319/1328	100	99.3			Gypsy-6_Dse	1	100	100	99.9	99.9
ISO1Sol_59_INE-1	INE-1	102/104	100	98.1			gypsy7	1	100	100	97.3	97.3
ISO1Sol_60_roo	roo	8931/9013	99.8434	99.1			gypsy8	2	100	100	96.55	96.55
ISO1Sol_61_S-element	S-element	515/517	100	99.6			gypsy9	1	100	100	100	100
ISO1Sol_63_LARD	LARD	342/344	100	99.4			H	36	99.7205	100	98.6417	99.1
ISO1Sol_64_Burdock	Burdock	2867/2879	99.9651	99.6			HB	9	100	100	99.3889	99.6
ISO1Sol_65_roo	roo	4656/4703	99.7425	99			Helena	2	100	100	97.25	97.25
ISO1Sol_65_roo	roo	4656/4703	99.7425	99			HeT-A	2	100	100	99.65	99.65
ISO1Sol_68_LARD	LARD	1585/1590	99.6849	99.7			HMS-Beagle	7	99.8421	99.8301	99.2	99.3
ISO1Sol_69_diver	diver	6127/6144	99.9511	99.7			HMS-Beagle2	2	100	100	99.1	99.1
ISO1Sol_70_Mariner_CA	Mariner_CA	528/533	100	99.1			hopper	10	99.8621	99.9649	99.3	99.35
ISO1Sol_71_HMS-Beagle	HMS-Beagle	7051/7095	99.7593	99.4			hopper2	9	99.9911	100	98.1222	98.9
ISO1Sol_72_LARD	LARD	1603/1604	100	99.9			Idefix	3	99.9508	99.9328	99.2667	99.4
ISO1Sol_73_INE-1	INE-1	281/284	100	98.9			I-element	20	99.847	99.8602	99.085	99.2
ISO1Sol_75_NewFam14	NewFam14	200/207	100	96.6			INE-1	500	99.9793	100	98.751	99
ISO1Sol_76_INE-1	INE-1	376/378	100	99.5			Invader1	5	99.9885	100	98.68	98.8
ISO1Sol_77_INE-1	INE-1	111/113	100	98.2			Invader2	1	100	100	99.6	99.6
ISO1Sol_78_NewFam14	NewFam14	220/222	100	99.1			Invader3	10	99.805	100	98.62	98.8
ISO1Sol_79_roo	roo	7016/7129	99.7867	98.4			Invader4	2	100	100	99.7	99.7
ISO1Sol_80_INE-1	INE-1	181/190	100	95.3			Invader6	1	100	100	99.9	99.9
ISO1Sol_81_Burdock	Burdock	2377/2401	100	99			Ivk	1	99.8016	99.8016	99.1	99.1
ISO1Sol_82_BS	BS	124/128	99.2	96.9			jockey	66	99.8786	100	99.0939	99.5
ISO1Sol_83_INE-1	INE-1	120/122	100	98.4			jockey2	7	99.8741	100	99.0714	99.1
ISO1Sol_84_INE-1	INE-1	102/107	100	95.3			Kepler	6	100	100	98.6	98.35
ISO1Sol_85_pogo	pogo	1352/1363	99.9261	99.2			LARD	324	99.9043	100	99.2349	99.5
ISO1Sol_86_297	297	6913/6967	99.9277	99.2			looper1	1	100	100	99.9	99.9
ISO1Sol_87_Copia	Copia	5138/5177	99.6306	99.2			Mariner_CA	2	100	100	99	99
ISO1Sol_88_Doc	Doc	4716/4775	99.7248	98.8			mariner2	3	99.9461	100	99.5667	99.8
ISO1Sol_107_297	297	6989/7059	99.8285	99			Max-element	6	99.9343	99.9766	99.6667	99.65
ISO1Sol_108_Doc4	Doc4	111/117	100	94.9			mdg1	21	99.9106	99.9097	99.2143	99.2
ISO1Sol_109_Tirant	Tirant	8312/8361	99.7957	99.4			mdg3	7	99.9196	99.9092	99.0286	99.3
ISO1Sol_110_G4	G4	205/207	100	99			Micropia	3	99.9512	100	99.6	99.7
ISO1Sol_111_LARD	LARD	185/187	100	98.9			NewFam06	9	99.373	100	97.7444	99.4
ISO1Sol_112_INE-1	INE-1	163/165	100	98.8			NewFam14	8	99.9399	100	99.15	99.55
ISO1Sol_113_roo	roo	7437/7486	99.8656	99.3			NewFam16	4	100	100	98.625	99.5
ISO1Sol_114_INE-1	INE-1	149/152	100	98			Ninja	1	100	100	98.8	98.8
ISO1Sol_115_Doc	Doc	4716/4745	99.9364	99.4			NOF	15	99.9338	100	98.9333	99.3
ISO1Sol_116_jockey	jockey	2891/2898	100	99.8			Nomad	18	99.7232	99.8198	98.6667	99.15
ISO1Sol_117_INE-1	INE-1	123/127	100	96.9			pogo	34	99.8605	100	98.1618	97.9
ISO1Sol_120_HMS-Beagle	HMS-Beagle	7062/7104	99.9717	99.4			Quasimodo	8	99.3886	99.8913	98.7125	99.35
ISO1Sol_121_LARD	LARD	413/416	100	99.3			R1A1-element	2	99.9695	99.9695	99.6	99.6
ISO1Sol_122_H	H	117/125	100	93.6			R2-element	3	100	100	96.4333	96.9
ISO1Sol_126_Rt1a	Rt1a	134/136	100	98.5			roo	79	99.8681	99.872	99.1	99.1
ISO1Sol_128_INE-1	INE-1	175/177	100	98.9			rooA	2	99.9726	99.9726	99.25	99.25
ISO1Sol_129_Nomad	Nomad	7607/7653	99.8949	99.4			rover	4	99.9597	99.9662	99.425	99.4
ISO1Sol_130_INE-1	INE-1	237/241	100	98.3			Rt1a	13	99.9696	100	99.4231	99.6
ISO1Sol_131_Rt1b	Rt1b	1530/1532	100	99.9			Rt1b	28	99.9721	100	99.4214	99.6
ISO1Sol_132_297	297	6992/7043	99.9143	99.3			Rt1c	16	99.7531	99.9344	98.925	99.3
ISO1Sol_133_INE-1	INE-1	124/124	100	100			S-element	29	99.9518	100	98.9793	99.4
ISO1Sol_134_roo	roo	9107/9212	99.7588	98.9			Stalker	6	99.9058	99.9249	98.9167	99.05
ISO1Sol_135_INE-1	INE-1	264/266	100	99.2			Stalker2	8	99.7841	99.8538	99	99.15
ISO1Sol_136_Cr1a	Cr1a	149/149	100	100			Stalker4	9	99.7957	99.9051	99.5333	99.4
ISO1Sol_137_INE-1	INE-1	158/158	100	100			Tabor	2	99.7254	99.7254	98.65	98.65
ISO1Sol_138_INE-1	INE-1	258/262	100	98.5			TART-A	3	100	100	98.9	98.6
ISO1Sol_139_Doc	Doc	3615/3645	99.8066	99.2			TART-B	2	100	100	98.45	98.45
ISO1Sol_140_G2	G2	2363/2370	100	99.7			TART-C	1	100	100	96	96
ISO1Sol_141_Tabor	Tabor	7316/7369	99.8089	99.3			Tc1	4	99.9845	100	99.65	99.7
ISO1Sol_142_Copia	Copia	5133/5192	99.8832	98.9			Tc1-2	5	100	100	99.06	99.7
ISO1Sol_143_hopper	hopper	1434/1444	100	99.3			Tc3	3	100	100	97.2333	98.6
ISO1Sol_144_blood	blood	7399/7447	99.9325	99.4			THARE	2	100	100	97.95	97.95
ISO1Sol_145_BS2	BS2	2868/2875	99.9651	99.8			Tirant	13	96.3846	99.8592	94.4385	99.3
ISO1Sol_146_297	297	6982/7028	99.857	99.3			Tom1	1	100	100	100	100
ISO1Sol_148_HMS-Beagle	HMS-Beagle	7056/7136	99.7736	98.9			transib1	2	100	100	99.45	99.45
ISO1Sol_149_pogo	pogo	182/191	97.2973	95.3			transib2	5	99.8981	100	99.16	99.3
ISO1Sol_150_F-element	F-element	4683/4700	100	99.6			transib4	1	100	100	99.1	99.1
ISO1Sol_151_Doc	Doc	4712/4743	99.7669	99.3			Transpac	3	99.8983	99.8856	99.3667	99.4
ISO1Sol_152_INE-1	INE-1	165/166	100	99.4			ZAM	1	99.0196	99.0196	92.7	92.7
ISO1Sol_153_BS	BS	144/146	100	98.6
ISO1Sol_154_Quasimodo	Quasimodo	7370/7432	99.8509	99.2
ISO1Sol_155_F-element	F-element	3603/3625	99.8613	99.4
ISO1Sol_156_H	H	1402/1416	99.786	99
ISO1Sol_157_H	H	1405/1414	100	99.4
ISO1Sol_159_H	H	280/282	100	99.3
ISO1Sol_160_BS2	BS2	180/186	99.4475	96.8
ISO1Sol_161_BS	BS	2324/2333	100	99.6
ISO1Sol_162_INE-1	INE-1	165/171	100	96.5
ISO1Sol_163_Doc	Doc	4732/4767	99.8734	99.3
ISO1Sol_164_Quasimodo	Quasimodo	7364/7417	99.8101	99.3
ISO1Sol_165_jockey	jockey	531/534	100	99.4
ISO1Sol_166_Transpac	Transpac	5241/5283	99.8665	99.2
ISO1Sol_167_F-element	F-element	4683/4715	99.8933	99.3
ISO1Sol_168_G2	G2	1131/1138	99.8235	99.4
ISO1Sol_169_Doc	Doc	1045/1049	99.8088	99.6
ISO1Sol_170_S-element	S-element	194/194	100	100
ISO1Sol_173_roo	roo	9072/9146	99.8348	99.2
ISO1Sol_175_INE-1	INE-1	116/120	100	96.7
ISO1Sol_176_INE-1	INE-1	142/142	100	100
ISO1Sol_178_INE-1	INE-1	384/386	100	99.5
ISO1Sol_179_Doc	Doc	412/418	99.7579	98.6
ISO1Sol_180_hopper	hopper	1431/1440	99.8603	99.4
ISO1Sol_181_Doc	Doc	1558/1563	100	99.7
ISO1Sol_182_jockey	jockey	330/351	100	94
ISO1Sol_184_INE-1	INE-1	161/161	100	100
ISO1Sol_186_INE-1	INE-1	141/143	100	98.6
ISO1Sol_187_INE-1	INE-1	101/109	100	92.7
ISO1Sol_189_INE-1	INE-1	141/148	100	95.3
ISO1Sol_190_jockey	jockey	337/341	100	98.8
ISO1Sol_193_Nomad	Nomad	7516/7576	99.7874	99.2
ISO1Sol_194_INE-1	INE-1	198/198	100	100
ISO1Sol_196_INE-1	INE-1	139/143	100	97.2
ISO1Sol_197_INE-1	INE-1	136/140	100	97.1
ISO1Sol_199_INE-1	INE-1	284/284	100	100
ISO1Sol_201_H	H	1409/1426	100	98.8
ISO1Sol_203_Quasimodo	Quasimodo	2846/3046	95.7877	93.4
ISO1Sol_204_H	H	1344/1454	93.5694	92.4
ISO1Sol_206_Quasimodo	Quasimodo	8783/8819	99.9317	99.6
ISO1Sol_207_H	H	1404/1417	99.8578	99.1
ISO1Sol_212_H	H	1410/1442	99.8582	97.8
ISO1Sol_213_INE-1	INE-1	195/197	100	99
ISO1Sol_214_INE-1	INE-1	263/265	100	99.2
ISO1Sol_215_INE-1	INE-1	136/138	100	98.6
ISO1Sol_216_H	H	1424/1432	99.9298	99.4
ISO1Sol_217_INE-1	INE-1	114/114	100	100
ISO1Sol_218_INE-1	INE-1	138/140	100	98.6
ISO1Sol_242_297	297	6992/7050	99.8285	99.2
ISO1Sol_243_INE-1	INE-1	147/149	100	98.7
ISO1Sol_244_1360	1360	1108/1110	100	99.8
ISO1Sol_245_INE-1	INE-1	109/109	100	100
ISO1Sol_246_HMS-Beagle	HMS-Beagle	7054/7097	99.8301	99.4
ISO1Sol_247_INE-1	INE-1	120/122	100	98.4
ISO1Sol_248_INE-1	INE-1	448/450	100	99.6
ISO1Sol_249_INE-1	INE-1	261/263	100	99.2
ISO1Sol_250_Doc	Doc	1917/1919	100	99.9
ISO1Sol_251_Doc3	Doc3	253/255	100	99.2
ISO1Sol_252_H	H	741/745	100	99.5
ISO1Sol_253_Doc	Doc	4717/4752	99.8729	99.3
ISO1Sol_254_Nomad	Nomad	7600/7675	99.8028	99
ISO1Sol_255_pogo	pogo	185/190	100	97.4
ISO1Sol_256_INE-1	INE-1	403/406	100	99.3
ISO1Sol_257_INE-1	INE-1	273/275	100	99.3
ISO1Sol_258_H	H	1388/1421	99.784	97.7
ISO1Sol_259_F-element	F-element	4679/4713	99.7439	99.3
ISO1Sol_260_INE-1	INE-1	135/141	100	95.7
ISO1Sol_261_INE-1	INE-1	141/143	100	98.6
ISO1Sol_262_1360	1360	1104/1108	100	99.6
ISO1Sol_263_INE-1	INE-1	376/379	99.7347	99.2
ISO1Sol_264_INE-1	INE-1	101/103	100	98.1
ISO1Sol_265_INE-1	INE-1	236/236	100	100
ISO1Sol_266_INE-1	INE-1	142/142	100	100
ISO1Sol_267_F-element	F-element	4688/4711	100	99.5
ISO1Sol_268_H	H	1407/1416	99.3612	99.4
ISO1Sol_270_pogo	pogo	2118/2133	100	99.3
ISO1Sol_271_INE-1	INE-1	115/119	100	96.6
ISO1Sol_272_H	H	1409/1423	99.1495	99
ISO1Sol_273_INE-1	INE-1	468/470	100	99.6
ISO1Sol_274_INE-1	INE-1	143/145	100	98.6
ISO1Sol_275_INE-1	INE-1	406/408	100	99.5
ISO1Sol_277_INE-1	INE-1	168/170	100	98.8
ISO1Sol_278_Tc1	Tc1	612/613	100	99.8
ISO1Sol_279_INE-1	INE-1	562/564	100	99.6
ISO1Sol_280_Doc	Doc	4707/4741	99.7455	99.3
ISO1Sol_281_INE-1	INE-1	263/265	100	99.2
ISO1Sol_282_INE-1	INE-1	203/205	100	99
ISO1Sol_284_Doc	Doc	2795/2806	100	99.6
ISO1Sol_285_INE-1	INE-1	285/287	100	99.3
ISO1Sol_286_Doc	Doc	4723/4752	99.9153	99.4
ISO1Sol_287_gypsy6	gypsy6	194/194	100	100
ISO1Sol_288_INE-1	INE-1	465/467	100	99.6
ISO1Sol_289_INE-1	INE-1	335/337	100	99.4
ISO1Sol_290_INE-1	INE-1	194/196	100	99
ISO1Sol_291_INE-1	INE-1	380/383	100	99.2
ISO1Sol_292_INE-1	INE-1	267/271	100	98.5
ISO1Sol_293_INE-1	INE-1	194/196	100	99
ISO1Sol_294_INE-1	INE-1	163/165	100	98.8
ISO1Sol_295_INE-1	INE-1	213/215	100	99.1
ISO1Sol_296_INE-1	INE-1	919/921	100	99.8
ISO1Sol_296_INE-1	INE-1	919/921	100	99.8
ISO1Sol_297_INE-1	INE-1	606/608	100	99.7
ISO1Sol_298_INE-1	INE-1	161/163	100	98.8
ISO1Sol_299_INE-1	INE-1	119/121	100	98.3
ISO1Sol_300_INE-1	INE-1	269/271	100	99.3
ISO1Sol_301_NOF	NOF	273/275	100	99.3
ISO1Sol_302_NOF	NOF	255/259	100	98.5
ISO1Sol_303_INE-1	INE-1	235/242	100	97.1
ISO1Sol_304_INE-1	INE-1	332/337	100	98.5
ISO1Sol_305_INE-1	INE-1	120/122	100	98.4
ISO1Sol_306_INE-1	INE-1	144/146	100	98.6
ISO1Sol_307_INE-1	INE-1	125/127	100	98.4
ISO1Sol_308_BS	BS	5130/5143	99.9805	99.7
ISO1Sol_309_INE-1	INE-1	883/885	100	99.8
ISO1Sol_310_INE-1	INE-1	119/125	100	95.2
ISO1Sol_311_INE-1	INE-1	157/157	100	100
ISO1Sol_312_INE-1	INE-1	774/774	100	100
ISO1Sol_312_INE-1	INE-1	774/774	100	100
ISO1Sol_313_INE-1	INE-1	194/196	100	99
ISO1Sol_314_INE-1	INE-1	306/308	100	99.4
ISO1Sol_315_Tc1-2	Tc1-2	1375/1379	100	99.7
ISO1Sol_316_INE-1	INE-1	231/233	100	99.1
ISO1Sol_317_INE-1	INE-1	143/143	100	100
ISO1Sol_318_INE-1	INE-1	237/239	100	99.2
ISO1Sol_319_INE-1	INE-1	193/193	100	100
ISO1Sol_320_INE-1	INE-1	239/241	100	99.2
ISO1Sol_321_Tc3	Tc3	430/436	100	98.6
ISO1Sol_322_INE-1	INE-1	433/446	100	97.1
ISO1Sol_323_INE-1	INE-1	133/135	100	98.5
ISO1Sol_324_INE-1	INE-1	245/245	100	100
ISO1Sol_325_INE-1	INE-1	483/489	100	98.8
ISO1Sol_325_INE-1	INE-1	483/489	100	98.8
ISO1Sol_326_INE-1	INE-1	176/179	100	98.3
ISO1Sol_327_BS2	BS2	233/235	100	99.1
ISO1Sol_328_INE-1	INE-1	152/154	100	98.7
ISO1Sol_328_INE-1	INE-1	152/154	100	98.7
ISO1Sol_329_INE-1	INE-1	167/167	100	100
ISO1Sol_330_BS3	BS3	214/216	100	99.1
ISO1Sol_331_Cr1a	Cr1a	2548/2550	100	99.9
ISO1Sol_332_Chimpo	Chimpo	201/201	100	100
ISO1Sol_333_1360	1360	1097/1097	100	100
ISO1Sol_334_Rt1b	Rt1b	857/859	100	99.8
ISO1Sol_334_Rt1b	Rt1b	857/859	100	99.8
ISO1Sol_335_I-element	I-element	6003/6018	99.95	99.8
ISO1Sol_336_BS2	BS2	4460/4475	99.9328	99.7
ISO1Sol_337_gypsy12	gypsy12	901/904	100	99.7
ISO1Sol_338_I-element	I-element	1030/1032	100	99.8
ISO1Sol_339_HMS-Beagle2	HMS-Beagle2	332/334	100	99.4
ISO1Sol_340_H	H	554/558	100	99.3
ISO1Sol_341_GATE	GATE	811/814	100	99.6
ISO1Sol_342_Max-element	Max-element	825/828	99.7582	99.6
ISO1Sol_343_rover	rover	319/321	100	99.4
ISO1Sol_344_Max-element	Max-element	7855/7862	100	99.9
ISO1Sol_345_GATE	GATE	569/571	100	99.6
ISO1Sol_346_GATE	GATE	1817/1825	100	99.6
ISO1Sol_346_GATE	GATE	1817/1825	100	99.6
ISO1Sol_347_GATE	GATE	3733/3736	100	99.9
ISO1Sol_348_Max-element	Max-element	619/621	100	99.7
ISO1Sol_349_GATE	GATE	570/572	100	99.7
ISO1Sol_349_GATE	GATE	570/572	100	99.7
ISO1Sol_350_GATE	GATE	795/797	100	99.7
ISO1Sol_351_H	H	584/589	100	99.2
ISO1Sol_352_NOF	NOF	2006/2011	100	99.8
ISO1Sol_353_Rt1b	Rt1b	1022/1025	100	99.7
ISO1Sol_353_Rt1b	Rt1b	1022/1025	100	99.7
ISO1Sol_354_Rt1b	Rt1b	889/895	100	99.3
ISO1Sol_355_NOF	NOF	567/571	100	99.3
ISO1Sol_356_Rt1b	Rt1b	1089/1091	100	99.8
ISO1Sol_357_roo	roo	18307/18327	99.9563	99.9
ISO1Sol_358_gypsy12	gypsy12	9992/10009	99.92	99.8
ISO1Sol_359_BS	BS	5031/5036	100	99.9
ISO1Sol_360_F-element	F-element	4677/4710	99.8078	99.3
ISO1Sol_360_F-element	F-element	4677/4710	99.8078	99.3
ISO1Sol_361_Copia2	Copia2	626/630	100	99.4
ISO1Sol_362_Copia-1_Dse	Copia-1_Dse	2874/2875	100	100
ISO1Sol_363_roo	roo	231/233	100	99.1
ISO1Sol_364_Rt1b	Rt1b	1262/1264	100	99.8
ISO1Sol_365_Rt1c	Rt1c	1096/1098	100	99.8
ISO1Sol_366_H	H	721/721	100	100
ISO1Sol_367_NOF	NOF	689/692	100	99.6
ISO1Sol_368_gypsy12	gypsy12	2137/2140	100	99.9
ISO1Sol_369_NOF	NOF	125/127	100	98.4
ISO1Sol_370_rooA	rooA	12784/12838	99.9453	99.6
ISO1Sol_371_Stalker4	Stalker4	7363/7415	99.9186	99.3
ISO1Sol_372_NOF	NOF	686/689	100	99.6
ISO1Sol_373_1731	1731	259/259	100	100
ISO1Sol_374_1360	1360	418/420	100	99.5
ISO1Sol_375_1360	1360	415/417	100	99.5
ISO1Sol_377_1731	1731	4641/4665	99.9569	99.5
ISO1Sol_378_Copia2	Copia2	3770/3772	100	99.9
ISO1Sol_379_1731	1731	212/212	100	100
ISO1Sol_381_Copia2	Copia2	1264/1271	100	99.4
ISO1Sol_387_Copia2	Copia2	907/912	100	99.5
ISO1Sol_388_Invader3	Invader3	900/904	100	99.6
ISO1Sol_389_Invader1	Invader1	8728/8764	99.9427	99.6
ISO1Sol_390_F-element	F-element	4677/4710	99.8505	99.3
ISO1Sol_391_Invader3	Invader3	5141/5278	99.0168	97.4
ISO1Sol_392_Copia1	Copia1	4524/4542	99.9558	99.6
ISO1Sol_393_Invader3	Invader3	13826/14146	99.1243	97.7
ISO1Sol_394_Doc6	Doc6	4231/4249	99.9527	99.6
ISO1Sol_395_Invader3	Invader3	1794/1797	100	99.8
ISO1Sol_396_Circe	Circe	805/818	99.5056	98.4
ISO1Sol_397_Gypsy-6_Dse	Gypsy-6_Dse	5550/5555	100	99.9
ISO1Sol_398_Invader6	Invader6	4858/4861	100	99.9
ISO1Sol_399_Circe	Circe	5410/5413	100	99.9
ISO1Sol_400_Gypsy-2_Dsim	Gypsy-2_Dsim	2367/2370	100	99.9
ISO1Sol_401_Copia-3_Dbp	Copia-3_Dbp	3122/3122	100	100
ISO1Sol_402_GATE	GATE	6271/6279	99.9841	99.9
ISO1Sol_403_Max-element	Max-element	2734/2740	100	99.8
ISO1Sol_404_GATE	GATE	575/578	100	99.5
ISO1Sol_404_GATE	GATE	575/578	100	99.5
ISO1Sol_405_GATE	GATE	954/956	100	99.8
ISO1Sol_406_GATE	GATE	3815/3818	100	99.9
ISO1Sol_407_Rt1a	Rt1a	5292/5305	99.9811	99.8
ISO1Sol_408_Rt1b	Rt1b	3480/3482	100	99.9
ISO1Sol_409_Invader1	Invader1	162/164	100	98.8
ISO1Sol_410_gypsy11	gypsy11	317/317	100	100
ISO1Sol_411_S-element	S-element	1719/1721	100	99.9
ISO1Sol_412_1360	1360	466/468	100	99.6
ISO1Sol_413_looper1	looper1	3379/3381	100	99.9
ISO1Sol_414_G4	G4	2123/2129	100	99.7
ISO1Sol_415_1360	1360	195/196	100	99.5
ISO1Sol_416_transib1	transib1	463/465	100	99.6
ISO1Sol_418_Invader3	Invader3	5465/5505	99.9086	99.3
ISO1Sol_419_transib1	transib1	1203/1211	100	99.3
ISO1Sol_420_Gypsy-2_Dsim	Gypsy-2_Dsim	613/615	100	99.7
ISO1Sol_421_Circe	Circe	1195/1196	100	99.9
ISO1Sol_422_transib2	transib2	2176/2184	100	99.6
ISO1Sol_423_G2	G2	113/120	100	94.2
ISO1Sol_424_G6	G6	2026/2028	100	99.9
ISO1Sol_425_Mariner_CA	Mariner_CA	344/348	100	98.9
ISO1Sol_426_1360	1360	1176/1180	100	99.7
ISO1Sol_427_F-element	F-element	4684/4706	99.8934	99.5
ISO1Sol_428_jockey2	jockey2	234/236	100	99.2
ISO1Sol_429_INE-1	INE-1	119/119	100	100
ISO1Sol_430_INE-1	INE-1	126/128	100	98.4
ISO1Sol_431_INE-1	INE-1	273/276	100	98.9
ISO1Sol_432_Blastopia	Blastopia	5026/5057	99.9801	99.4
ISO1Sol_433_INE-1	INE-1	603/605	100	99.7
ISO1Sol_434_Invader1	Invader1	415/423	100	98.1
ISO1Sol_435_INE-1	INE-1	201/203	100	99
ISO1Sol_436_S-element	S-element	1741/1755	99.9426	99.2
ISO1Sol_437_INE-1	INE-1	331/333	100	99.4
ISO1Sol_438_INE-1	INE-1	226/228	100	99.1
ISO1Sol_439_Invader2	Invader2	828/831	100	99.6
ISO1Sol_440_INE-1	INE-1	124/126	100	98.4
ISO1Sol_441_BS	BS	125/129	100	96.9
ISO1Sol_442_Gypsy-1_Dsim	Gypsy-1_Dsim	211/213	100	99.1
ISO1Sol_443_Gypsy-1_Dsim	Gypsy-1_Dsim	102/104	100	98.1
ISO1Sol_444_INE-1	INE-1	260/262	100	99.2
ISO1Sol_445_INE-1	INE-1	133/138	100	96.4
ISO1Sol_446_INE-1	INE-1	150/154	100	97.4
ISO1Sol_447_INE-1	INE-1	119/121	100	98.3
ISO1Sol_448_INE-1	INE-1	402/404	100	99.5
ISO1Sol_449_Nomad	Nomad	7330/7617	98.1389	96.2
ISO1Sol_458_INE-1	INE-1	131/133	100	98.5
ISO1Sol_459_INE-1	INE-1	511/530	98.8372	96.4
ISO1Sol_462_INE-1	INE-1	130/134	97.7099	97
ISO1Sol_463_INE-1	INE-1	122/126	97.561	96.8
ISO1Sol_465_Nomad	Nomad	7504/7569	99.8004	99.1
ISO1Sol_466_HB	HB	1632/1638	100	99.6
ISO1Sol_467_INE-1	INE-1	106/106	100	100
ISO1Sol_468_INE-1	INE-1	118/118	100	100
ISO1Sol_469_INE-1	INE-1	129/134	100	96.3
ISO1Sol_470_INE-1	INE-1	271/274	100	98.9
ISO1Sol_471_INE-1	INE-1	105/107	100	98.1
ISO1Sol_472_INE-1	INE-1	533/537	100	99.3
ISO1Sol_473_INE-1	INE-1	234/236	100	99.2
ISO1Sol_474_hopper	hopper	1432/1445	100	99.1
ISO1Sol_475_INE-1	INE-1	122/124	100	98.4
ISO1Sol_476_F-element	F-element	4686/4713	99.8934	99.4
ISO1Sol_477_roo	roo	7677/7741	99.8959	99.2
ISO1Sol_478_jockey	jockey	4992/5018	99.98	99.5
ISO1Sol_480_INE-1	INE-1	106/107	100	99.1
ISO1Sol_481_INE-1	INE-1	370/372	100	99.5
ISO1Sol_482_mariner2	mariner2	1004/1006	100	99.8
ISO1Sol_483_INE-1	INE-1	403/405	100	99.5
ISO1Sol_484_Doc6	Doc6	4233/4257	99.8819	99.4
ISO1Sol_485_INE-1	INE-1	211/213	100	99.1
ISO1Sol_486_INE-1	INE-1	261/263	100	99.2
ISO1Sol_487_INE-1	INE-1	291/293	100	99.3
ISO1Sol_488_INE-1	INE-1	138/139	99.2806	99.3
ISO1Sol_489_1360	1360	761/763	100	99.7
ISO1Sol_490_INE-1	INE-1	137/139	100	98.6
ISO1Sol_491_INE-1	INE-1	143/154	100	92.9
ISO1Sol_493_INE-1	INE-1	125/135	100	92.6
ISO1Sol_494_INE-1	INE-1	161/168	100	95.8
ISO1Sol_495_Burdock	Burdock	6404/6450	100	99.3
ISO1Sol_496_Blastopia	Blastopia	5022/5056	99.9801	99.3
ISO1Sol_497_Doc	Doc	4719/4738	99.9576	99.6
ISO1Sol_499_INE-1	INE-1	207/207	100	100
ISO1Sol_500_INE-1	INE-1	149/149	100	100
ISO1Sol_501_INE-1	INE-1	147/149	100	98.7
ISO1Sol_502_FB4	FB4	1949/1987	99.1327	98.1
ISO1Sol_503_FB4	FB4	245/247	100	99.2
ISO1Sol_504_INE-1	INE-1	116/118	100	98.3
ISO1Sol_505_INE-1	INE-1	98/101	100	97
ISO1Sol_506_297	297	6516/6560	99.908	99.3
ISO1Sol_507_Tc1	Tc1	405/405	100	100
ISO1Sol_508_INE-1	INE-1	187/187	100	100
ISO1Sol_510_roo	roo	427/429	100	99.5
ISO1Sol_511_INE-1	INE-1	322/322	100	100
ISO1Sol_512_INE-1	INE-1	164/170	100	96.5
ISO1Sol_513_INE-1	INE-1	227/233	100	97.4
ISO1Sol_514_Doc	Doc	4718/4745	100	99.4
ISO1Sol_515_I-element	I-element	583/583	100	100
ISO1Sol_516_INE-1	INE-1	280/284	100	98.6
ISO1Sol_517_INE-1	INE-1	132/134	100	98.5
ISO1Sol_518_jockey2	jockey2	219/221	100	99.1
ISO1Sol_519_INE-1	INE-1	101/103	100	98.1
ISO1Sol_520_S-element	S-element	789/792	100	99.6
ISO1Sol_521_412	412	244/244	100	100
ISO1Sol_522_INE-1	INE-1	205/209	100	98.1
ISO1Sol_523_Rt1b	Rt1b	1651/1660	99.8186	99.5
ISO1Sol_524_INE-1	INE-1	115/117	100	98.3
ISO1Sol_525_INE-1	INE-1	137/139	100	98.6
ISO1Sol_526_1360	1360	895/897	100	99.8
ISO1Sol_527_INE-1	INE-1	164/165	100	99.4
ISO1Sol_528_pogo	pogo	185/190	100	97.4
ISO1Sol_529_diver	diver	6132/6148	100	99.7
ISO1Sol_530_INE-1	INE-1	103/105	100	98.1
ISO1Sol_531_INE-1	INE-1	163/165	100	98.8
ISO1Sol_532_Burdock	Burdock	6408/6453	99.9376	99.3
ISO1Sol_533_INE-1	INE-1	101/103	100	98.1
ISO1Sol_534_hopper	hopper	295/297	100	99.3
ISO1Sol_535_roo	roo	430/432	100	99.5
ISO1Sol_537_INE-1	INE-1	111/113	100	98.2
ISO1Sol_538_INE-1	INE-1	190/193	100	98.4
ISO1Sol_539_roo	roo	10432/10559	99.7608	98.8
ISO1Sol_541_INE-1	INE-1	232/234	100	99.1
ISO1Sol_542_17-6	44364	7487/7518	99.9599	99.6
ISO1Sol_543_roo	roo	371/374	100	99.2
ISO1Sol_544_INE-1	INE-1	159/161	100	98.8
ISO1Sol_545_roo	roo	136/136	100	100
ISO1Sol_546_S-element	S-element	202/210	100	96.2
ISO1Sol_547_rooA	rooA	348/352	100	98.9
ISO1Sol_548_roo	roo	427/429	100	99.5
ISO1Sol_549_INE-1	INE-1	243/245	100	99.2
ISO1Sol_550_INE-1	INE-1	116/117	100	99.1
ISO1Sol_551_INE-1	INE-1	125/125	100	100
ISO1Sol_552_BS	BS	130/132	100	98.5
ISO1Sol_553_INE-1	INE-1	368/372	100	98.9
ISO1Sol_554_1360	1360	1106/1114	100	99.3
ISO1Sol_555_INE-1	INE-1	121/123	100	98.4
ISO1Sol_556_NOF	NOF	129/131	100	98.5
ISO1Sol_557_NOF	NOF	245/247	100	99.2
ISO1Sol_558_NewFam06	NewFam06	1673/1689	99.0482	99.1
ISO1Sol_560_INE-1	INE-1	274/277	100	98.9
ISO1Sol_561_H	H	123/129	100	95.3
ISO1Sol_562_INE-1	INE-1	275/277	100	99.3
ISO1Sol_563_INE-1	INE-1	109/111	100	98.2
ISO1Sol_565_ZAM	ZAM	101/109	99.0196	92.7
ISO1Sol_566_mdg1	mdg1	4773/4818	99.8745	99.1
ISO1Sol_567_mdg1	mdg1	2569/2595	99.8445	99
ISO1Sol_567_mdg1	mdg1	2569/2595	99.8445	99
ISO1Sol_568_mdg1	mdg1	7323/7379	99.85	99.2
ISO1Sol_571_INE-1	INE-1	312/314	100	99.4
ISO1Sol_572_NOF	NOF	133/134	100	99.3
ISO1Sol_573_INE-1	INE-1	154/154	100	100
ISO1Sol_574_hopper2	hopper2	102/104	100	98.1
ISO1Sol_575_INE-1	INE-1	402/406	99.5037	99
ISO1Sol_576_17-6	44364	7479/7535	99.8264	99.3
ISO1Sol_577_297	297	413/413	100	100
ISO1Sol_579_jockey	jockey	4964/4982	100	99.6
ISO1Sol_580_INE-1	INE-1	158/164	100	96.3
ISO1Sol_581_pogo	pogo	185/189	100	97.9
ISO1Sol_582_INE-1	INE-1	182/184	100	98.9
ISO1Sol_583_INE-1	INE-1	154/156	100	98.7
ISO1Sol_584_BS	BS	128/130	100	98.5
ISO1Sol_585_INE-1	INE-1	114/117	100	97.4
ISO1Sol_586_Blastopia	Blastopia	4259/4277	99.9061	99.6
ISO1Sol_588_INE-1	INE-1	1237/1272	98.7874	97.2
ISO1Sol_589_INE-1	INE-1	119/121	100	98.3
ISO1Sol_590_Nomad	Nomad	2973/3138	99.698	94.7
ISO1Sol_591_pogo	pogo	1140/1150	99.9124	99.1
ISO1Sol_592_INE-1	INE-1	173/175	100	98.9
ISO1Sol_593_INE-1	INE-1	142/148	100	95.9
ISO1Sol_594_INE-1	INE-1	112/114	100	98.2
ISO1Sol_595_17-6	44364	114/116	100	98.3
ISO1Sol_597_INE-1	INE-1	113/115	100	98.3
ISO1Sol_598_INE-1	INE-1	110/110	100	100
ISO1Sol_600_INE-1	INE-1	201/203	100	99
ISO1Sol_601_INE-1	INE-1	223/225	100	99.1
ISO1Sol_602_Tc1-2	Tc1-2	1555/1558	100	99.8
ISO1Sol_603_INE-1	INE-1	164/166	100	98.8
ISO1Sol_604_roo	roo	1745/1749	100	99.8
ISO1Sol_605_Rt1b	Rt1b	2071/2079	99.5656	99.6
ISO1Sol_606_INE-1	INE-1	461/463	100	99.6
ISO1Sol_607_INE-1	INE-1	339/341	100	99.4
ISO1Sol_609_roo	roo	8286/8359	99.9397	99.1
ISO1Sol_610_jockey	jockey	5004/5017	100	99.7
ISO1Sol_611_accord	accord	5219/5250	99.8851	99.4
ISO1Sol_612_INE-1	INE-1	135/135	100	100
ISO1Sol_613_INE-1	INE-1	143/145	100	98.6
ISO1Sol_614_INE-1	INE-1	269/269	100	100
ISO1Sol_615_Doc	Doc	4721/4755	99.873	99.3
ISO1Sol_617_INE-1	INE-1	189/191	100	99
ISO1Sol_620_1360	1360	188/190	100	98.9
ISO1Sol_621_jockey	jockey	253/255	100	99.2
ISO1Sol_622_H	H	162/164	100	98.8
ISO1Sol_623_Nomad	Nomad	7583/7659	99.8156	99
ISO1Sol_624_Rt1a	Rt1a	1881/1892	100	99.4
ISO1Sol_625_R2-element	R2-element	127/134	100	94.8
ISO1Sol_626_roo	roo	16052/16199	99.8693	99.1
ISO1Sol_627_HMS-Beagle	HMS-Beagle	6970/7034	99.8853	99.1
ISO1Sol_628_Tc1	Tc1	742/745	100	99.6
ISO1Sol_629_Doc	Doc	4718/4748	99.8941	99.4
ISO1Sol_631_1360	1360	1100/1109	99.8185	99.2
ISO1Sol_632_Max-element	Max-element	8534/8575	99.9532	99.5
ISO1Sol_633_INE-1	INE-1	127/129	100	98.4
ISO1Sol_634_jockey	jockey	235/239	96.6387	98.3
ISO1Sol_635_mdg1	mdg1	7338/7407	99.796	99.1
ISO1Sol_636_297	297	6989/7034	99.9142	99.4
ISO1Sol_637_Tirant	Tirant	8413/8467	99.9168	99.4
ISO1Sol_638_hopper2	hopper2	207/209	100	99
ISO1Sol_639_Tirant	Tirant	8515/8564	99.9061	99.4
ISO1Sol_640_1360	1360	701/703	100	99.7
ISO1Sol_641_Doc3	Doc3	117/119	100	98.3
ISO1Sol_642_INE-1	INE-1	159/159	100	100
ISO1Sol_643_INE-1	INE-1	148/150	100	98.7
ISO1Sol_654_INE-1	INE-1	362/364	100	99.5
ISO1Sol_655_INE-1	INE-1	142/150	100	94.7
ISO1Sol_656_INE-1	INE-1	103/105	100	98.1
ISO1Sol_657_INE-1	INE-1	304/308	100	98.7
ISO1Sol_658_Copia	Copia	5142/5191	99.9028	99.1
ISO1Sol_659_INE-1	INE-1	127/132	100	96.2
ISO1Sol_660_Gypsy-26_Dya	Gypsy-26_Dya	106/108	100	98.1
ISO1Sol_661_INE-1	INE-1	185/185	100	100
ISO1Sol_662_Copia	Copia	109/111	100	98.2
ISO1Sol_663_G5A	G5A	160/162	100	98.8
ISO1Sol_664_jockey	jockey	4941/4955	99.9595	99.7
ISO1Sol_665_diver	diver	6130/6146	99.9837	99.7
ISO1Sol_666_Copia	Copia	5139/5177	99.9028	99.3
ISO1Sol_667_jockey	jockey	353/355	100	99.4
ISO1Sol_668_INE-1	INE-1	176/178	100	98.9
ISO1Sol_669_INE-1	INE-1	508/509	100	99.8
ISO1Sol_670_INE-1	INE-1	124/126	100	98.4
ISO1Sol_671_Tc3	Tc3	101/107	100	94.4
ISO1Sol_672_F-element	F-element	4682/4708	99.9573	99.4
ISO1Sol_673_pogo	pogo	1143/1159	99.8253	98.6
ISO1Sol_674_pogo	pogo	184/188	100	97.9
ISO1Sol_675_H	H	121/121	100	100
ISO1Sol_676_jockey	jockey	252/255	100	98.8
ISO1Sol_677_Stalker	Stalker	208/210	100	99
ISO1Sol_678_gtwin	gtwin	524/526	100	99.6
ISO1Sol_679_H	H	917/923	100	99.3
ISO1Sol_680_Gypsy-1_Dsim	Gypsy-1_Dsim	1287/1299	99.9224	99.1
ISO1Sol_681_Gypsy-1_Dsim	Gypsy-1_Dsim	136/139	97.0803	97.8
ISO1Sol_682_F-element	F-element	3800/3816	99.9211	99.6
ISO1Sol_683_jockey	jockey	3653/3672	100	99.5
ISO1Sol_689_3S18	3S18	6129/6141	99.9511	99.8
ISO1Sol_692_Bari1	Bari1	1724/1742	99.2477	99
ISO1Sol_693_blood	blood	7402/7444	99.865	99.4
ISO1Sol_694_S-element	S-element	240/242	100	99.2
ISO1Sol_696_S-element	S-element	231/241	99.569	95.9
ISO1Sol_700_jockey	jockey	3226/3245	99.969	99.4
ISO1Sol_701_mdg1	mdg1	7335/7392	99.9046	99.2
ISO1Sol_702_INE-1	INE-1	207/207	100	100
ISO1Sol_703_Copia	Copia	5138/5175	99.9611	99.3
ISO1Sol_704_LARD	LARD	310/310	100	100
ISO1Sol_705_Nomad	Nomad	2591/2602	99.8456	99.6
ISO1Sol_706_INE-1	INE-1	190/190	100	100
ISO1Sol_708_INE-1	INE-1	161/163	100	98.8
ISO1Sol_709_LARD	LARD	1087/1089	100	99.8
ISO1Sol_710_F-element	F-element	4691/4711	100	99.6
ISO1Sol_712_F-element	F-element	4684/4709	99.936	99.5
ISO1Sol_713_Kepler	Kepler	178/179	100	99.4
ISO1Sol_715_TART-A	TART-A	137/139	100	98.6
ISO1Sol_716_roo	roo	9076/9163	99.8459	99.1
ISO1Sol_717_roo	roo	428/428	100	100
ISO1Sol_718_roo	roo	8193/8252	99.9634	99.3
ISO1Sol_719_LARD	LARD	290/292	100	99.3
ISO1Sol_720_LARD	LARD	591/593	100	99.7
ISO1Sol_721_jockey	jockey	1699/1702	100	99.8
ISO1Sol_722_jockey	jockey	343/343	100	100
ISO1Sol_723_LARD	LARD	249/253	100	98.4
ISO1Sol_724_BS	BS	132/138	100	95.7
ISO1Sol_725_jockey	jockey	3462/3470	99.8845	99.8
ISO1Sol_727_diver	diver	6111/6124	99.9836	99.8
ISO1Sol_728_LARD	LARD	356/358	100	99.4
ISO1Sol_729_INE-1	INE-1	165/165	100	100
ISO1Sol_730_jockey	jockey	336/338	100	99.4
ISO1Sol_731_INE-1	INE-1	133/135	100	98.5
ISO1Sol_732_Blastopia	Blastopia	1899/1907	99.8948	99.6
ISO1Sol_733_INE-1	INE-1	157/163	100	96.3
ISO1Sol_734_Blastopia	Blastopia	5025/5046	100	99.6
ISO1Sol_735_LARD	LARD	584/590	100	99
ISO1Sol_736_LARD	LARD	1256/1261	100	99.6
ISO1Sol_737_Blastopia	Blastopia	5015/5047	99.9203	99.4
ISO1Sol_738_412	412	7514/7567	99.8803	99.3
ISO1Sol_739_LARD	LARD	298/300	100	99.3
ISO1Sol_740_LARD	LARD	331/333	100	99.4
ISO1Sol_741_297	297	414/414	100	100
ISO1Sol_743_412	412	7513/7570	99.9468	99.2
ISO1Sol_744_412	412	7414/7489	99.7711	99
ISO1Sol_745_INE-1	INE-1	259/261	100	99.2
ISO1Sol_746_LARD	LARD	1736/1739	99.7696	99.8
ISO1Sol_747_LARD	LARD	769/771	100	99.7
ISO1Sol_748_roo	roo	8283/8366	99.807	99
ISO1Sol_749_LARD	LARD	275/278	100	98.9
ISO1Sol_750_LARD	LARD	303/305	100	99.3
ISO1Sol_751_412	412	7481/7545	99.6931	99.2
ISO1Sol_753_mdg1	mdg1	7437/7501	99.879	99.1
ISO1Sol_754_G2	G2	1918/1923	99.9479	99.7
ISO1Sol_755_gypsy8	gypsy8	103/109	100	94.5
ISO1Sol_756_roo	roo	428/428	100	100
ISO1Sol_757_Tirant	Tirant	8396/8520	99.6435	98.5
ISO1Sol_759_jockey	jockey	1052/1059	100	99.3
ISO1Sol_762_412	412	7569/7621	99.7758	99.3
ISO1Sol_763_Rt1a	Rt1a	5031/5068	99.8411	99.3
ISO1Sol_764_R2-element	R2-element	124/128	100	96.9
ISO1Sol_765_1360	1360	1107/1113	99.9097	99.5
ISO1Sol_766_1360	1360	676/679	100	99.6
ISO1Sol_767_17-6	44364	7528/7571	99.8275	99.4
ISO1Sol_768_1731	1731	102/104	100	98.1
ISO1Sol_769_LARD	LARD	562/562	100	100
ISO1Sol_770_LARD	LARD	316/321	100	98.4
ISO1Sol_771_LARD	LARD	265/267	100	99.3
ISO1Sol_772_pogo	pogo	185/189	100	97.9
ISO1Sol_773_Copia	Copia	5126/5198	99.7858	98.6
ISO1Sol_783_LARD	LARD	653/658	100	99.2
ISO1Sol_784_roo	roo	9074/9168	99.8679	99
ISO1Sol_785_LARD	LARD	617/619	100	99.7
ISO1Sol_786_F-element	F-element	4188/4216	99.7379	99.3
ISO1Sol_787_gypsy9	gypsy9	113/113	100	100
ISO1Sol_788_Tirant	Tirant	8203/8258	99.7686	99.3
ISO1Sol_789_mdg1	mdg1	7344/7421	99.8232	99
ISO1Sol_790_S-element	S-element	1741/1749	100	99.5
ISO1Sol_791_pogo	pogo	182/186	100	97.8
ISO1Sol_792_Tirant	Tirant	8509/8570	99.8943	99.3
ISO1Sol_793_Doc	Doc	428/439	99.5349	97.5
ISO1Sol_794_jockey	jockey	343/345	100	99.4
ISO1Sol_795_Copia	Copia	5247/5286	99.9809	99.3
ISO1Sol_796_LARD	LARD	314/316	100	99.4
ISO1Sol_797_pogo	pogo	185/189	100	97.9
ISO1Sol_798_LARD	LARD	378/380	100	99.5
ISO1Sol_799_LARD	LARD	279/281	100	99.3
ISO1Sol_800_LARD	LARD	127/129	100	98.4
ISO1Sol_801_412	412	7425/7469	99.7714	99.4
ISO1Sol_802_FB4	FB4	1769/1798	99.5493	98.4
ISO1Sol_803_FB4	FB4	152/152	100	100
ISO1Sol_804_LARD	LARD	353/353	100	100
ISO1Sol_805_BS2	BS2	795/795	100	100
ISO1Sol_806_BS2	BS2	4722/4737	100	99.7
ISO1Sol_807_NewFam16	NewFam16	767/768	100	99.9
ISO1Sol_808_Rt1b	Rt1b	117/117	100	100
ISO1Sol_809_Rt1a	Rt1a	532/534	100	99.6
ISO1Sol_810_NewFam16	NewFam16	2654/2658	100	99.8
ISO1Sol_811_NewFam16	NewFam16	1152/1161	100	99.2
ISO1Sol_812_diver	diver	6129/6148	100	99.7
ISO1Sol_813_LARD	LARD	335/337	100	99.4
ISO1Sol_815_Doc	Doc	4711/4740	99.8515	99.4
ISO1Sol_816_INE-1	INE-1	123/125	100	98.4
ISO1Sol_819_I-element	I-element	2548/2563	99.7256	99.4
ISO1Sol_820_Quasimodo	Quasimodo	7368/7415	99.9457	99.4
ISO1Sol_821_Max-element	Max-element	8524/8570	99.8945	99.5
ISO1Sol_822_NewFam06	NewFam06	550/550	100	100
ISO1Sol_823_LARD	LARD	339/342	100	99.1
ISO1Sol_824_jockey	jockey	252/257	100	98.1
ISO1Sol_825_pogo	pogo	185/189	100	97.9
ISO1Sol_826_BS	BS	117/128	100	91.4
ISO1Sol_827_jockey	jockey	2589/2601	99.9614	99.5
ISO1Sol_828_Doc	Doc	2302/2311	99.8262	99.6
ISO1Sol_829_INE-1	INE-1	385/388	100	99.2
ISO1Sol_830_G6	G6	403/405	100	99.5
ISO1Sol_831_INE-1	INE-1	211/213	100	99.1
ISO1Sol_832_INE-1	INE-1	441/443	100	99.5
ISO1Sol_834_INE-1	INE-1	361/370	100	97.6
ISO1Sol_835_INE-1	INE-1	199/199	100	100
ISO1Sol_836_297	297	412/414	100	99.5
ISO1Sol_837_LARD	LARD	281/283	100	99.3
ISO1Sol_841_Rt1b	Rt1b	357/363	100	98.3
ISO1Sol_842_Doc	Doc	1948/1955	100	99.6
ISO1Sol_843_LARD	LARD	288/290	100	99.3
ISO1Sol_844_Doc	Doc	4706/4738	99.9151	99.3
ISO1Sol_845_roo	roo	7387/7490	99.5541	98.6
ISO1Sol_846_BS	BS	553/559	99.0958	98.9
ISO1Sol_847_BS	BS	125/127	100	98.4
ISO1Sol_848_Quasimodo	Quasimodo	297/297	100	100
ISO1Sol_849_297	297	3051/3067	99.8689	99.5
ISO1Sol_850_INE-1	INE-1	393/395	100	99.5
ISO1Sol_852_F-element	F-element	4687/4715	99.8934	99.4
ISO1Sol_853_297	297	6980/7033	99.9284	99.2
ISO1Sol_863_Stalker	Stalker	2459/2466	99.9187	99.7
ISO1Sol_865_FB4	FB4	2258/2321	99.0296	97.3
ISO1Sol_868_R2-element	R2-element	122/125	100	97.6
ISO1Sol_869_Rt1a	Rt1a	5051/5074	99.9604	99.5
ISO1Sol_870_Tc1-2	Tc1-2	530/533	100	99.4
ISO1Sol_872_blood	blood	7396/7445	99.9459	99.3
ISO1Sol_873_I-element	I-element	5348/5378	99.7012	99.4
ISO1Sol_874_412	412	7486/7542	99.7199	99.3
ISO1Sol_875_412	412	3704/3723	99.865	99.5
ISO1Sol_876_jockey	jockey	564/568	100	99.3
ISO1Sol_877_roo	roo	7676/7750	99.7398	99
ISO1Sol_878_Doc	Doc	2753/2767	99.8548	99.5
ISO1Sol_879_INE-1	INE-1	424/427	100	99.3
ISO1Sol_880_INE-1	INE-1	124/128	100	96.9
ISO1Sol_881_HeT-A	HeT-A	291/293	100	99.3
ISO1Sol_882_S-element	S-element	1742/1747	100	99.7
ISO1Sol_883_Cr1a	Cr1a	180/182	100	98.9
ISO1Sol_884_INE-1	INE-1	262/264	100	99.2
ISO1Sol_885_roo	roo	437/445	99.3166	98.2
ISO1Sol_886_Doc	Doc	1620/1633	99.8765	99.2
ISO1Sol_888_jockey	jockey	251/253	100	99.2
ISO1Sol_889_jockey	jockey	4992/5005	100	99.7
ISO1Sol_890_Doc	Doc	100/102	100	98
ISO1Sol_891_INE-1	INE-1	323/325	100	99.4
ISO1Sol_892_gypsy11	gypsy11	111/113	100	98.2
ISO1Sol_893_roo	roo	8707/8790	99.8507	99.1
ISO1Sol_895_Doc	Doc	2303/2321	99.7832	99.2
ISO1Sol_896_INE-1	INE-1	104/108	100	96.3
ISO1Sol_898_LARD	LARD	232/234	99.5708	99.1
ISO1Sol_899_INE-1	INE-1	169/169	100	100
ISO1Sol_900_S-element	S-element	1744/1754	100	99.4
ISO1Sol_901_INE-1	INE-1	235/238	100	98.7
ISO1Sol_902_BS2	BS2	1653/1657	100	99.8
ISO1Sol_903_17-6	44364	6879/6923	99.7822	99.4
ISO1Sol_904_Rt1b	Rt1b	116/117	100	99.1
ISO1Sol_905_Rt1a	Rt1a	809/812	100	99.6
ISO1Sol_906_jockey	jockey	3116/3121	100	99.8
ISO1Sol_908_INE-1	INE-1	337/341	100	98.8
ISO1Sol_909_412	412	7558/7591	99.9339	99.6
ISO1Sol_910_Doc	Doc	4703/4734	99.8938	99.3
ISO1Sol_911_INE-1	INE-1	172/180	100	95.6
ISO1Sol_912_Idefix	Idefix	188/190	100	98.9
ISO1Sol_913_G5A	G5A	192/197	100	97.5
ISO1Sol_914_INE-1	INE-1	167/169	100	98.8
ISO1Sol_915_pogo	pogo	1236/1247	99.9192	99.1
ISO1Sol_916_INE-1	INE-1	134/136	100	98.5
ISO1Sol_917_INE-1	INE-1	116/119	100	97.5
ISO1Sol_918_gypsy12	gypsy12	478/480	100	99.6
ISO1Sol_919_INE-1	INE-1	152/155	100	98.1
ISO1Sol_920_jockey	jockey	2192/2199	100	99.7
ISO1Sol_921_Rt1b	Rt1b	5012/5033	99.9402	99.6
ISO1Sol_922_Rt1a	Rt1a	150/152	100	98.7
ISO1Sol_923_Copia	Copia	4420/4445	99.9322	99.4
ISO1Sol_924_INE-1	INE-1	151/153	100	98.7
ISO1Sol_925_INE-1	INE-1	269/271	100	99.3
ISO1Sol_926_roo	roo	7728/7799	99.9482	99.1
ISO1Sol_927_Rt1a	Rt1a	151/151	100	100
ISO1Sol_928_Rt1b	Rt1b	5006/5039	99.9601	99.3
ISO1Sol_929_roo	roo	6619/6677	99.8943	99.1
ISO1Sol_931_roo	roo	2472/2485	100	99.5
ISO1Sol_932_Copia	Copia	103/105	100	98.1
ISO1Sol_933_INE-1	INE-1	231/233	100	99.1
ISO1Sol_934_INE-1	INE-1	189/191	100	99
ISO1Sol_935_BS	BS	181/182	100	99.5
ISO1Sol_936_INE-1	INE-1	124/126	100	98.4
ISO1Sol_937_THARE	THARE	118/120	100	98.3
ISO1Sol_938_F-element	F-element	4354/4392	99.8853	99.1
ISO1Sol_939_roo	roo	427/429	100	99.5
ISO1Sol_940_BS2	BS2	4726/4758	99.7677	99.3
ISO1Sol_941_INE-1	INE-1	159/161	100	98.8
ISO1Sol_942_Copia	Copia	5142/5180	99.9806	99.3
ISO1Sol_943_INE-1	INE-1	304/307	100	99
ISO1Sol_944_F-element	F-element	4691/4707	99.9787	99.7
ISO1Sol_945_INE-1	INE-1	166/166	100	100
ISO1Sol_946_Rt1b	Rt1b	1785/1798	100	99.3
ISO1Sol_947_Doc	Doc	2914/2940	99.8629	99.1
ISO1Sol_948_Stalker2	Stalker2	7649/7712	99.8955	99.2
ISO1Sol_949_transib2	transib2	206/208	100	99
ISO1Sol_950_INE-1	INE-1	246/246	100	100
ISO1Sol_951_transib2	transib2	1603/1625	99.6269	98.6
ISO1Sol_952_F-element	F-element	244/246	100	99.2
ISO1Sol_953_1360	1360	1103/1113	99.819	99.1
ISO1Sol_954_INE-1	INE-1	196/196	100	100
ISO1Sol_963_Nomad	Nomad	2795/2808	100	99.5
ISO1Sol_964_INE-1	INE-1	559/561	100	99.6
ISO1Sol_964_INE-1	INE-1	559/561	100	99.6
ISO1Sol_965_S-element	S-element	1741/1751	99.9426	99.4
ISO1Sol_966_jockey	jockey	454/456	100	99.6
ISO1Sol_968_1731	1731	122/127	100	96.1
ISO1Sol_969_BS2	BS2	4741/4755	99.9578	99.7
ISO1Sol_970_jockey2	jockey2	142/144	100	98.6
ISO1Sol_971_INE-1	INE-1	119/121	100	98.3
ISO1Sol_972_INE-1	INE-1	227/229	100	99.1
ISO1Sol_973_INE-1	INE-1	153/155	100	98.7
ISO1Sol_974_Kepler	Kepler	105/107	100	98.1
ISO1Sol_975_Doc	Doc	2278/2291	99.8684	99.4
ISO1Sol_976_jockey	jockey	432/434	100	99.5
ISO1Sol_977_BS	BS	5121/5141	99.922	99.6
ISO1Sol_978_NewFam16	NewFam16	131/137	100	95.6
ISO1Sol_979_TART-A	TART-A	700/700	100	100
ISO1Sol_980_297	297	5267/5302	99.7535	99.3
ISO1Sol_982_BS	BS	125/127	100	98.4
ISO1Sol_983_Chimpo	Chimpo	210/211	100	99.5
ISO1Sol_984_roo	roo	9021/9197	99.2156	98.1
ISO1Sol_986_G2	G2	123/125	100	98.4
ISO1Sol_988_HB	HB	567/573	100	99
ISO1Sol_989_HB	HB	696/698	100	99.7
ISO1Sol_990_INE-1	INE-1	147/149	100	98.7
ISO1Sol_991_HMS-Beagle2	HMS-Beagle2	168/170	100	98.8
ISO1Sol_992_412	412	7494/7552	99.8267	99.2
ISO1Sol_993_Doc6	Doc6	548/548	100	100
ISO1Sol_994_mdg1	mdg1	604/607	100	99.5
ISO1Sol_994_mdg1	mdg1	604/607	100	99.5
ISO1Sol_994_mdg1	mdg1	604/607	100	99.5
ISO1Sol_995_mdg1	mdg1	5532/5579	99.9097	99.2
ISO1Sol_995_mdg1	mdg1	5532/5579	99.9097	99.2
ISO1Sol_995_mdg1	mdg1	5532/5579	99.9097	99.2
ISO1Sol_996_mdg1	mdg1	1110/1118	100	99.3
ISO1Sol_996_mdg1	mdg1	1110/1118	100	99.3
ISO1Sol_997_S-element	S-element	1739/1749	100	99.4
ISO1Sol_998_BS2	BS2	143/145	100	98.6
ISO1Sol_999_INE-1	INE-1	349/351	100	99.4
ISO1Sol_1000_hopper2	hopper2	2540/2546	100	99.8
ISO1Sol_1001_INE-1	INE-1	1541/1543	100	99.9
ISO1Sol_1002_hopper2	hopper2	110/119	100	92.4
ISO1Sol_1003_Chimpo	Chimpo	209/216	100	96.8
ISO1Sol_1004_Invader4	Invader4	346/346	100	100
ISO1Sol_1005_INE-1	INE-1	218/220	100	99.1
ISO1Sol_1006_hopper2	hopper2	2034/2038	100	99.8
ISO1Sol_1007_INE-1	INE-1	6229/6254	100	99.6
ISO1Sol_1008_Doc	Doc	4714/4737	100	99.5
ISO1Sol_1009_hopper2	hopper2	2485/2491	99.9196	99.8
ISO1Sol_1010_1360	1360	952/955	100	99.7
ISO1Sol_1011_INE-1	INE-1	1539/1541	100	99.9
ISO1Sol_1012_INE-1	INE-1	594/596	100	99.7
ISO1Sol_1013_INE-1	INE-1	221/223	100	99.1
ISO1Sol_1014_Nomad	Nomad	2757/2772	99.8913	99.5
ISO1Sol_1015_roo	roo	8968/9063	99.7551	99
ISO1Sol_1016_INE-1	INE-1	323/325	100	99.4
ISO1Sol_1017_INE-1	INE-1	140/142	100	98.6
ISO1Sol_1018_S-element	S-element	557/559	100	99.6
ISO1Sol_1019_INE-1	INE-1	416/416	100	100
ISO1Sol_1020_gypsy2	gypsy2	1466/1468	100	99.9
ISO1Sol_1021_gypsy6	gypsy6	111/116	100	95.7
ISO1Sol_1022_F-element	F-element	3383/3414	99.9114	99.1
ISO1Sol_1023_BS	BS	5112/5144	99.8437	99.4
ISO1Sol_1025_INE-1	INE-1	171/172	100	99.4
ISO1Sol_1026_hopper2	hopper2	278/281	100	98.9
ISO1Sol_1027_Cr1a	Cr1a	683/686	99.8538	99.6
ISO1Sol_1028_Doc	Doc	1923/1931	100	99.6
ISO1Sol_1029_Stalker2	Stalker2	7873/7937	99.7845	99.2
ISO1Sol_1030_INE-1	INE-1	289/291	100	99.3
ISO1Sol_1031_roo	roo	8576/8674	99.7207	98.9
ISO1Sol_1033_1360	1360	1105/1111	100	99.5
ISO1Sol_1034_INE-1	INE-1	136/138	100	98.6
ISO1Sol_1035_INE-1	INE-1	302/304	100	99.3
ISO1Sol_1037_jockey	jockey	254/258	100	98.4
ISO1Sol_1038_INE-1	INE-1	199/201	100	99
ISO1Sol_1039_INE-1	INE-1	166/174	100	95.4
ISO1Sol_1040_BS3	BS3	231/233	100	99.1
ISO1Sol_1041_BS3	BS3	231/233	100	99.1
ISO1Sol_1042_INE-1	INE-1	168/170	100	98.8
ISO1Sol_1043_INE-1	INE-1	212/214	100	99.1
ISO1Sol_1044_INE-1	INE-1	224/228	100	98.2
ISO1Sol_1045_INE-1	INE-1	170/173	100	98.3
ISO1Sol_1046_G4	G4	726/728	100	99.7
ISO1Sol_1047_INE-1	INE-1	368/371	100	99.2
ISO1Sol_1048_INE-1	INE-1	128/130	100	98.5
ISO1Sol_1049_H	H	1227/1229	100	99.8
ISO1Sol_1049_H	H	1227/1229	100	99.8
ISO1Sol_1050_HB	HB	916/919	100	99.7
ISO1Sol_1051_INE-1	INE-1	102/108	100	94.4
ISO1Sol_1052_INE-1	INE-1	310/311	100	99.7
ISO1Sol_1053_INE-1	INE-1	263/265	100	99.2
ISO1Sol_1054_INE-1	INE-1	164/166	100	98.8
ISO1Sol_1055_INE-1	INE-1	131/133	100	98.5
ISO1Sol_1056_INE-1	INE-1	153/155	100	98.7
ISO1Sol_1057_INE-1	INE-1	334/336	100	99.4
ISO1Sol_1058_Micropia	Micropia	5464/5483	99.8536	99.7
ISO1Sol_1059_pogo	pogo	184/187	100	98.4
ISO1Sol_1060_INE-1	INE-1	196/198	100	99
ISO1Sol_1061_INE-1	INE-1	157/157	100	100
ISO1Sol_1062_BS2	BS2	716/718	100	99.7
ISO1Sol_1063_Helena	Helena	238/242	100	98.3
ISO1Sol_1064_gtwin	gtwin	113/115	100	98.3
ISO1Sol_1065_INE-1	INE-1	105/105	100	100
ISO1Sol_1066_Doc	Doc	4690/4725	99.8722	99.3
ISO1Sol_1067_HB	HB	367/369	100	99.5
ISO1Sol_1068_H	H	1253/1254	100	99.9
ISO1Sol_1069_Micropia	Micropia	1964/1970	100	99.7
ISO1Sol_1071_gypsy1	gypsy1	7709/7732	99.9352	99.7
ISO1Sol_1072_Stalker2	Stalker2	7861/7919	99.8221	99.3
ISO1Sol_1073_1731	1731	167/171	100	97.7
ISO1Sol_1074_INE-1	INE-1	342/342	100	100
ISO1Sol_1075_Invader3	Invader3	298/302	100	98.7
ISO1Sol_1076_INE-1	INE-1	146/148	100	98.6
ISO1Sol_1077_1360	1360	1107/1111	100	99.6
ISO1Sol_1078_INE-1	INE-1	432/434	100	99.5
ISO1Sol_1079_INE-1	INE-1	102/107	100	95.3
ISO1Sol_1080_1360	1360	1003/1010	99.8006	99.3
ISO1Sol_1081_INE-1	INE-1	175/177	100	98.9
ISO1Sol_1082_Cr1a	Cr1a	1078/1081	100	99.7
ISO1Sol_1083_BS	BS	5128/5155	99.9026	99.5
ISO1Sol_1084_LARD	LARD	275/279	100	98.6
ISO1Sol_1085_297	297	3420/3439	99.9416	99.4
ISO1Sol_1086_Transpac	Transpac	5243/5275	99.8856	99.4
ISO1Sol_1087_G2	G2	3022/3044	99.8677	99.3
ISO1Sol_1088_Doc2	Doc2	107/107	100	100
ISO1Sol_1089_F-element	F-element	784/795	99.7452	98.6
ISO1Sol_1090_INE-1	INE-1	189/189	100	100
ISO1Sol_1091_Tc1-2	Tc1-2	163/169	100	96.4
ISO1Sol_1092_1360	1360	128/130	100	98.5
ISO1Sol_1093_Stalker2	Stalker2	138/140	100	98.6
ISO1Sol_1094_roo	roo	9087/9177	99.8681	99
ISO1Sol_1115_LARD	LARD	346/348	100	99.4
ISO1Sol_1116_hopper2	hopper2	150/152	100	98.7
ISO1Sol_1117_HMS-Beagle	HMS-Beagle	4571/4605	99.7597	99.3
ISO1Sol_1118_roo	roo	9066/9159	99.8457	99
ISO1Sol_1119_jockey	jockey	2328/2331	100	99.9
ISO1Sol_1120_297	297	3787/3808	99.8681	99.4
ISO1Sol_1121_1360	1360	1095/1096	100	99.9
ISO1Sol_1122_297	297	8104/8130	99.9383	99.7
ISO1Sol_1124_rover	rover	7399/7440	99.9325	99.4
ISO1Sol_1125_Rt1b	Rt1b	116/117	100	99.1
ISO1Sol_1126_Rt1a	Rt1a	5052/5074	99.8417	99.6
ISO1Sol_1127_Stalker	Stalker	7217/7286	99.737	99.1
ISO1Sol_1128_jockey	jockey	339/339	100	100
ISO1Sol_1129_pogo	pogo	185/189	100	97.9
ISO1Sol_1130_1731	1731	99/103	100	96.1
ISO1Sol_1131_mdg1	mdg1	7344/7386	99.9184	99.4
ISO1Sol_1132_Blastopia	Blastopia	5016/5042	99.8805	99.5
ISO1Sol_1133_LARD	LARD	383/385	100	99.5
ISO1Sol_1134_INE-1	INE-1	219/221	100	99.1
ISO1Sol_1135_297	297	5925/5961	99.9157	99.4
ISO1Sol_1136_mdg3	mdg3	5505/5545	99.8729	99.3
ISO1Sol_1137_I-element	I-element	1984/1995	99.849	99.4
ISO1Sol_1138_I-element	I-element	3402/3429	99.8238	99.2
ISO1Sol_1139_297	297	6905/6958	99.8264	99.2
ISO1Sol_1140_INE-1	INE-1	103/105	100	98.1
ISO1Sol_1141_17-6	44364	7461/7515	99.8661	99.3
ISO1Sol_1142_1360	1360	104/106	100	98.1
ISO1Sol_1143_H	H	286/292	100	97.9
ISO1Sol_1144_Rt1a	Rt1a	151/151	100	100
ISO1Sol_1145_Rt1b	Rt1b	5014/5030	100	99.7
ISO1Sol_1146_297	297	5592/5637	99.8035	99.2
ISO1Sol_1147_LARD	LARD	194/196	100	99
ISO1Sol_1176_G5	G5	271/276	100	98.2
ISO1Sol_1177_INE-1	INE-1	217/219	100	99.1
ISO1Sol_1178_BS	BS	5118/5136	99.9219	99.6
ISO1Sol_1179_S-element	S-element	221/223	100	99.1
ISO1Sol_1180_S-element	S-element	232/234	100	99.1
ISO1Sol_1181_pogo	pogo	2116/2139	99.7168	98.9
ISO1Sol_1182_INE-1	INE-1	143/145	100	98.6
ISO1Sol_1183_INE-1	INE-1	185/185	100	100
ISO1Sol_1184_NewFam06	NewFam06	440/440	100	100
ISO1Sol_1185_Copia2	Copia2	2441/2446	100	99.8
ISO1Sol_1185_Copia2	Copia2	2441/2446	100	99.8
ISO1Sol_1187_1360	1360	1108/1113	100	99.6
ISO1Sol_1188_Copia2	Copia2	5029/5052	99.9801	99.5
ISO1Sol_1188_Copia2	Copia2	5029/5052	99.9801	99.5
ISO1Sol_1188_Copia2	Copia2	5029/5052	99.9801	99.5
ISO1Sol_1188_Copia2	Copia2	5029/5052	99.9801	99.5
ISO1Sol_1198_Invader1	Invader1	425/428	100	99.3
ISO1Sol_1205_Copia2	Copia2	1146/1146	100	100
ISO1Sol_1205_Copia2	Copia2	1146/1146	100	100
ISO1Sol_1207_Micropia	Micropia	484/487	100	99.4
ISO1Sol_1208_Copia2	Copia2	2364/2384	99.9577	99.2
ISO1Sol_1208_Copia2	Copia2	2364/2384	99.9577	99.2
ISO1Sol_1208_Copia2	Copia2	2364/2384	99.9577	99.2
ISO1Sol_1209_S-element	S-element	771/777	100	99.2
ISO1Sol_1209_S-element	S-element	771/777	100	99.2
ISO1Sol_1210_H	H	430/434	100	99.1
ISO1Sol_1211_LARD	LARD	597/599	100	99.7
ISO1Sol_1212_INE-1	INE-1	237/239	100	99.2
ISO1Sol_1213_roo	roo	440/442	100	99.5
ISO1Sol_1214_INE-1	INE-1	270/270	100	100
ISO1Sol_1215_Copia	Copia	5137/5161	99.8833	99.5
ISO1Sol_1216_pogo	pogo	2112/2139	99.8108	98.7
ISO1Sol_1217_mdg3	mdg3	5507/5556	99.873	99.1
ISO1Sol_1218_BS	BS	123/125	100	98.4
ISO1Sol_1219_Doc	Doc	4717/4749	99.9364	99.3
ISO1Sol_1220_I-element	I-element	323/325	100	99.4
ISO1Sol_1221_hopper2	hopper2	113/117	100	96.6
ISO1Sol_1222_jockey	jockey	2719/2736	99.8162	99.4
ISO1Sol_1223_S-element	S-element	294/296	100	99.3
ISO1Sol_1224_Rt1b	Rt1b	2101/2109	100	99.6
ISO1Sol_1225_S-element	S-element	1775/1783	99.4932	99.6
ISO1Sol_1226_F-element	F-element	4675/4720	99.8078	99
ISO1Sol_1229_roo	roo	9067/9163	99.9008	99
ISO1Sol_1230_Idefix	Idefix	7438/7484	99.9328	99.4
ISO1Sol_1231_jockey	jockey	1409/1414	100	99.6
ISO1Sol_1232_INE-1	INE-1	198/200	100	99
ISO1Sol_1233_INE-1	INE-1	118/120	100	98.3
ISO1Sol_1234_Doc	Doc	3695/3723	99.8648	99.2
ISO1Sol_1235_BS	BS	126/133	100	94.7
ISO1Sol_1236_pogo	pogo	185/189	100	97.9
ISO1Sol_1237_412	412	7192/7242	99.8472	99.3
ISO1Sol_1238_Doc6	Doc6	2991/3000	100	99.7
ISO1Sol_1239_gypsy7	gypsy7	143/147	100	97.3
ISO1Sol_1240_Tc1-2	Tc1-2	281/281	100	100
ISO1Sol_1241_F-element	F-element	4677/4708	99.9573	99.3
ISO1Sol_1242_NOF	NOF	120/122	100	98.4
ISO1Sol_1244_blood	blood	7402/7458	99.9595	99.2
ISO1Sol_1245_F-element	F-element	4686/4710	99.936	99.5
ISO1Sol_1246_INE-1	INE-1	174/176	100	98.9
ISO1Sol_1247_INE-1	INE-1	350/352	100	99.4
ISO1Sol_1248_BS	BS	101/103	100	98.1
ISO1Sol_1249_Invader4	Invader4	346/348	100	99.4
ISO1Sol_1250_INE-1	INE-1	143/145	100	98.6
ISO1Sol_1252_diver	diver	6129/6142	100	99.8
ISO1Sol_1253_Cr1a	Cr1a	278/284	100	97.9
ISO1Sol_1254_BS	BS	362/364	100	99.5
ISO1Sol_1255_INE-1	INE-1	165/170	100	97.1
ISO1Sol_1256_F-element	F-element	1490/1494	100	99.7
ISO1Sol_1257_412	412	7472/7543	99.7462	99.1
ISO1Sol_1258_blood	blood	7402/7460	99.9325	99.2
ISO1Sol_1259_F-element	F-element	360/367	99.723	98.1
ISO1Sol_1260_roo	roo	430/433	100	99.3
ISO1Sol_1261_INE-1	INE-1	150/152	100	98.7
ISO1Sol_1262_INE-1	INE-1	114/117	100	97.4
ISO1Sol_1263_INE-1	INE-1	138/139	100	99.3
ISO1Sol_1264_roo	roo	427/429	100	99.5
ISO1Sol_1265_INE-1	INE-1	105/107	100	98.1
ISO1Sol_1266_NewFam06	NewFam06	387/395	100	98
ISO1Sol_1267_H	H	1409/1425	100	98.9
ISO1Sol_1268_Nomad	Nomad	7609/7658	99.895	99.4
ISO1Sol_1269_F-element	F-element	1494/1505	100	99.3
ISO1Sol_1270_INE-1	INE-1	176/176	100	100
ISO1Sol_1271_INE-1	INE-1	105/105	100	100
ISO1Sol_1272_INE-1	INE-1	166/171	100	97.1
ISO1Sol_1273_INE-1	INE-1	213/215	100	99.1
ISO1Sol_1274_INE-1	INE-1	196/199	100	98.5
ISO1Sol_1275_hopper	hopper	1431/1438	100	99.5
ISO1Sol_1276_INE-1	INE-1	101/103	100	98.1
ISO1Sol_1277_INE-1	INE-1	184/186	100	98.9
ISO1Sol_1278_INE-1	INE-1	125/127	100	98.4
ISO1Sol_1280_INE-1	INE-1	132/138	100	95.7
ISO1Sol_1281_INE-1	INE-1	128/130	100	98.5
ISO1Sol_1282_F-element	F-element	4138/4162	99.9517	99.4
ISO1Sol_1284_Kepler	Kepler	112/112	100	100
ISO1Sol_1285_S-element	S-element	229/231	100	99.1
ISO1Sol_1286_1360	1360	243/245	100	99.2
ISO1Sol_1287_INE-1	INE-1	140/145	98.5714	96.6
ISO1Sol_1288_Bari1	Bari1	1738/1750	99.9425	99.3
ISO1Sol_1289_F-element	F-element	4226/4254	99.8817	99.3
ISO1Sol_1290_BS4	BS4	101/109	100	92.7
ISO1Sol_1291_roo	roo	9079/9170	99.846	99
ISO1Sol_1292_INE-1	INE-1	161/162	100	99.4
ISO1Sol_1294_Rt1a	Rt1a	5051/5061	99.9802	99.8
ISO1Sol_1295_Rt1b	Rt1b	113/116	100	97.4
ISO1Sol_1296_H	H	550/557	100	98.7
ISO1Sol_1297_INE-1	INE-1	108/110	100	98.2
ISO1Sol_1298_Copia	Copia	5141/5176	99.8056	99.3
ISO1Sol_1299_roo	roo	9077/9186	99.7361	98.8
ISO1Sol_1300_F-element	F-element	3534/3559	100	99.3
ISO1Sol_1301_Burdock	Burdock	6414/6458	99.9688	99.3
ISO1Sol_1302_roo	roo	431/432	100	99.8
ISO1Sol_1303_BS	BS	737/739	100	99.7
ISO1Sol_1304_Nomad	Nomad	2657/2673	99.8872	99.4
ISO1Sol_1305_INE-1	INE-1	429/430	100	99.8
ISO1Sol_1306_INE-1	INE-1	137/141	100	97.2
ISO1Sol_1307_Cr1a	Cr1a	351/351	100	100
ISO1Sol_1308_Doc	Doc	4723/4750	99.9153	99.4
ISO1Sol_1309_INE-1	INE-1	131/131	100	100
ISO1Sol_1310_INE-1	INE-1	276/278	100	99.3
ISO1Sol_1311_BS	BS	104/106	100	98.1
ISO1Sol_1313_INE-1	INE-1	122/125	100	97.6
ISO1Sol_1314_Tirant	Tirant	8420/8471	99.9159	99.4
ISO1Sol_1315_INE-1	INE-1	182/184	100	98.9
ISO1Sol_1316_INE-1	INE-1	135/137	100	98.5
ISO1Sol_1317_INE-1	INE-1	186/188	100	98.9
ISO1Sol_1318_INE-1	INE-1	147/149	100	98.7
ISO1Sol_1319_FB4	FB4	2241/2321	98.76	96.6
ISO1Sol_1322_FB4	FB4	307/316	99.0228	97.2
ISO1Sol_1323_NOF	NOF	302/312	99.0066	96.8
ISO1Sol_1324_INE-1	INE-1	153/153	100	100
ISO1Sol_1325_mdg1	mdg1	7319/7376	99.8908	99.2
ISO1Sol_1327_pogo	pogo	1260/1273	99.9207	99
ISO1Sol_1329_INE-1	INE-1	246/248	100	99.2
ISO1Sol_1330_FB4	FB4	2560/2619	98.9887	97.7
ISO1Sol_1331_1360	1360	265/271	100	97.8
ISO1Sol_1332_Doc	Doc	3636/3663	99.9725	99.3
ISO1Sol_1333_INE-1	INE-1	121/123	100	98.4
ISO1Sol_1334_1360	1360	1101/1105	99.3648	99.6
ISO1Sol_1335_Bari1	Bari1	1729/1741	100	99.3
ISO1Sol_1336_INE-1	INE-1	177/179	100	98.9
ISO1Sol_1337_Doc3	Doc3	107/109	100	98.2
ISO1Sol_1338_roo	roo	427/429	100	99.5
ISO1Sol_1339_LARD	LARD	386/388	100	99.5
ISO1Sol_1340_roo	roo	9095/9176	99.9121	99.1
ISO1Sol_1341_Nomad	Nomad	7604/7659	99.7635	99.3
ISO1Sol_1342_INE-1	INE-1	367/369	100	99.5
ISO1Sol_1345_jockey	jockey	344/346	100	99.4
ISO1Sol_1346_H	H	1407/1415	100	99.4
ISO1Sol_1347_INE-1	INE-1	113/115	100	98.3
ISO1Sol_1348_INE-1	INE-1	105/106	100	99.1
ISO1Sol_1350_LARD	LARD	306/316	100	96.8
ISO1Sol_1351_LARD	LARD	2117/2125	99.9056	99.6
ISO1Sol_1352_LARD	LARD	882/886	100	99.5
ISO1Sol_1353_BS	BS	146/157	97.3333	93
ISO1Sol_1354_INE-1	INE-1	197/201	100	98
ISO1Sol_1355_LARD	LARD	374/375	100	99.7
ISO1Sol_1356_pogo	pogo	184/189	100	97.4
ISO1Sol_1357_Doc	Doc	2317/2328	100	99.5
ISO1Sol_1358_INE-1	INE-1	290/290	100	100
ISO1Sol_1359_Doc	Doc	4724/4747	99.9365	99.5
ISO1Sol_1360_LARD	LARD	645/647	99.8452	99.7
ISO1Sol_1361_jockey2	jockey2	226/230	99.1189	98.3
ISO1Sol_1362_LARD	LARD	1850/1859	99.4064	99.5
ISO1Sol_1363_Doc	Doc	4528/4555	99.8896	99.4
ISO1Sol_1364_NewFam06	NewFam06	1854/2014	95.4143	92.1
ISO1Sol_1365_1360	1360	211/213	100	99.1
ISO1Sol_1366_S-element	S-element	492/492	100	100
ISO1Sol_1367_LARD	LARD	1658/1663	100	99.7
ISO1Sol_1373_Tirant	Tirant	8519/8580	99.871	99.3
ISO1Sol_1374_297	297	5873/5923	99.9149	99.2
ISO1Sol_1376_roo	roo	9071/9195	99.8239	98.7
ISO1Sol_1377_roo	roo	8978/9075	99.8109	98.9
ISO1Sol_1378_Stalker	Stalker	7250/7293	99.9311	99.4
ISO1Sol_1379_jockey	jockey	305/307	100	99.3
ISO1Sol_1380_LARD	LARD	297/299	100	99.3
ISO1Sol_1381_roo	roo	427/439	100	97.3
ISO1Sol_1382_LARD	LARD	257/257	100	100
ISO1Sol_1383_roo	roo	9054/9139	99.8786	99.1
ISO1Sol_1384_LARD	LARD	172/174	100	98.9
ISO1Sol_1385_412	412	7532/7606	99.4832	99
ISO1Sol_1386_LARD	LARD	148/154	100	96.1
ISO1Sol_1387_Tirant	Tirant	8513/8568	99.8592	99.4
ISO1Sol_1388_roo	roo	2349/2378	99.7876	98.8
ISO1Sol_1389_roo	roo	5675/5801	99.7361	97.8
ISO1Sol_1391_H	H	130/132	100	98.5
ISO1Sol_1392_I-element	I-element	5356/5404	99.7575	99.1
ISO1Sol_1393_LARD	LARD	1088/1092	100	99.6
ISO1Sol_1394_Rt1b	Rt1b	3067/3084	99.9348	99.4
ISO1Sol_1395_hopper	hopper	1422/1430	99.9297	99.4
ISO1Sol_1397_297	297	6988/7062	99.9428	99
ISO1Sol_1398_LARD	LARD	269/271	100	99.3
ISO1Sol_1399_I-element	I-element	5360/5402	99.8136	99.2
ISO1Sol_1400_LARD	LARD	323/323	100	100
ISO1Sol_1402_LARD	LARD	207/209	100	99
ISO1Sol_1403_jockey	jockey	2420/2430	100	99.6
ISO1Sol_1404_jockey	jockey	342/344	100	99.4
ISO1Sol_1405_jockey	jockey	113/120	100	94.2
ISO1Sol_1406_roo	roo	5547/5602	99.9459	99
ISO1Sol_1407_Stalker4	Stalker4	7372/7415	99.9051	99.4
ISO1Sol_1408_jockey	jockey	4992/5017	100	99.5
ISO1Sol_1409_roo	roo	214/216	100	99.1
ISO1Sol_1410_S-element	S-element	451/455	100	99.1
ISO1Sol_1411_FB4	FB4	1304/1318	99.7705	98.9
ISO1Sol_1412_LARD	LARD	1843/1844	99.9458	99.9
ISO1Sol_1413_jockey	jockey	252/254	100	99.2
ISO1Sol_1414_LARD	LARD	304/304	100	100
ISO1Sol_1415_jockey	jockey	1192/1197	99.9162	99.6
ISO1Sol_1416_LARD	LARD	304/306	100	99.3
ISO1Sol_1417_jockey	jockey	2333/2341	100	99.7
ISO1Sol_1418_LARD	LARD	293/295	100	99.3
ISO1Sol_1419_LARD	LARD	336/338	100	99.4
ISO1Sol_1420_H	H	1412/1425	99.9292	99.1
ISO1Sol_1421_pogo	pogo	1143/1153	99.8252	99.1
ISO1Sol_1422_roo	roo	9073/9162	99.8019	99
ISO1Sol_1423_LARD	LARD	266/268	100	99.3
ISO1Sol_1424_LARD	LARD	270/272	100	99.3
ISO1Sol_1425_H	H	1402/1421	99.7865	98.7
ISO1Sol_1426_LARD	LARD	424/428	100	99.1
ISO1Sol_1427_1360	1360	1100/1115	99.9092	98.7
ISO1Sol_1428_roo	roo	7515/7577	99.9069	99.2
ISO1Sol_1429_412	412	7544/7613	99.775	99.1
ISO1Sol_1430_LARD	LARD	252/265	97.6654	95.1
ISO1Sol_1432_LARD	LARD	254/274	94.2748	92.7
ISO1Sol_1433_roo	roo	8180/8280	99.768	98.8
ISO1Sol_1434_baggins	baggins	337/337	100	100
ISO1Sol_1435_jockey	jockey	2382/2390	100	99.7
ISO1Sol_1436_LARD	LARD	388/392	100	99
ISO1Sol_1437_LARD	LARD	308/316	100	97.5
ISO1Sol_1439_1360	1360	1507/1512	100	99.7
ISO1Sol_1440_LARD	LARD	228/228	100	100
ISO1Sol_1441_INE-1	INE-1	157/163	100	96.3
ISO1Sol_1442_gypsy1	gypsy1	7534/7574	99.9602	99.5
ISO1Sol_1443_LARD	LARD	153/153	100	100
ISO1Sol_1444_diver	diver	6128/6143	100	99.8
ISO1Sol_1445_Copia	Copia	5130/5175	99.747	99.1
ISO1Sol_1468_Copia	Copia	5017/5200	98.0667	96.5
ISO1Sol_1470_Ivk	Ivk	10068/10156	99.8016	99.1
ISO1Sol_1471_Doc	Doc	4713/4743	100	99.4
ISO1Sol_1472_LARD	LARD	318/322	100	98.8
ISO1Sol_1473_1360	1360	194/196	100	99
ISO1Sol_1474_jockey	jockey	5003/5020	100	99.7
ISO1Sol_1475_jockey	jockey	251/258	100	97.3
ISO1Sol_1476_Doc3	Doc3	108/110	100	98.2
ISO1Sol_1477_LARD	LARD	1331/1333	100	99.8
ISO1Sol_1478_NewFam06	NewFam06	693/696	100	99.6
ISO1Sol_1479_I-element	I-element	1724/1740	99.942	99.1
ISO1Sol_1480_LARD	LARD	1546/1549	100	99.8
ISO1Sol_1482_LARD	LARD	886/889	100	99.7
ISO1Sol_1483_INE-1	INE-1	116/116	100	100
ISO1Sol_1484_INE-1	INE-1	274/276	100	99.3
ISO1Sol_1485_INE-1	INE-1	234/234	100	100
ISO1Sol_1486_LARD	LARD	651/653	100	99.7
ISO1Sol_1487_LARD	LARD	216/219	100	98.6
ISO1Sol_1488_Nomad	Nomad	7373/7550	99.8239	97.7
ISO1Sol_1489_Stalker2	Stalker2	7857/7929	99.8855	99.1
ISO1Sol_1490_INE-1	INE-1	124/126	100	98.4
ISO1Sol_1491_BS	BS	114/116	100	98.3
ISO1Sol_1492_NOF	NOF	306/313	100	97.8
ISO1Sol_1494_LARD	LARD	412/414	100	99.5
ISO1Sol_1495_LARD	LARD	1330/1332	100	99.8
ISO1Sol_1496_Tirant	Tirant	8510/8573	99.8592	99.3
ISO1Sol_1498_roo	roo	8269/8364	99.8188	98.9
ISO1Sol_1499_LARD	LARD	4688/4745	98.2484	98.8
ISO1Sol_1500_G5A	G5A	430/430	100	100
ISO1Sol_1501_HMS-Beagle	HMS-Beagle	7027/7106	99.9147	98.9
ISO1Sol_1502_1360	1360	1085/1092	99.264	99.4
ISO1Sol_1503_LARD	LARD	265/265	100	100
ISO1Sol_1505_LARD	LARD	729/731	100	99.7
ISO1Sol_1506_roo	roo	8461/8559	99.8112	98.9
ISO1Sol_1507_mdg1	mdg1	7334/7387	99.8093	99.3
ISO1Sol_1508_LARD	LARD	247/249	100	99.2
ISO1Sol_1509_LARD	LARD	608/610	100	99.7
ISO1Sol_1510_pogo	pogo	185/194	100	95.4
ISO1Sol_1512_Transpac	Transpac	5246/5274	99.9428	99.5
ISO1Sol_1513_LARD	LARD	322/324	100	99.4
ISO1Sol_1514_Nomad	Nomad	7589/7668	99.5664	99
ISO1Sol_1519_LARD	LARD	374/376	100	99.5
ISO1Sol_1520_S-element	S-element	176/180	100	97.8
ISO1Sol_1522_3S18	3S18	5424/6386	88.5577	84.9
ISO1Sol_1524_3S18	3S18	6125/6141	99.9837	99.7
ISO1Sol_1525_gypsy	gypsy	146/146	100	100
ISO1Sol_1526_hopper	hopper	1345/1349	100	99.7
ISO1Sol_1527_roo	roo	9067/9169	99.8458	98.9
ISO1Sol_1530_roo	roo	5748/5788	99.9305	99.3
ISO1Sol_1530_roo	roo	5748/5788	99.9305	99.3
ISO1Sol_1530_roo	roo	5748/5788	99.9305	99.3
ISO1Sol_1530_roo	roo	5748/5788	99.9305	99.3
ISO1Sol_1531_roo	roo	5629/5660	99.9467	99.5
ISO1Sol_1532_297	297	202/206	100	98.1
ISO1Sol_1533_1360	1360	108/110	100	98.2
ISO1Sol_1535_17-6	44364	7476/7543	99.7194	99.1
ISO1Sol_1536_INE-1	INE-1	172/175	100	98.3
ISO1Sol_1537_Invader1	Invader1	415/425	100	97.6
ISO1Sol_1539_pogo	pogo	184/187	100	98.4
ISO1Sol_1540_LARD	LARD	875/877	100	99.8
ISO1Sol_1541_LARD	LARD	250/252	100	99.2
ISO1Sol_1542_gypsy8	gypsy8	273/277	100	98.6
ISO1Sol_1543_412	412	7546/7641	99.828	98.8
ISO1Sol_1544_LARD	LARD	723/732	99.8619	98.8
ISO1Sol_1545_INE-1	INE-1	303/305	100	99.3
ISO1Sol_1549_LARD	LARD	521/524	99.2337	99.4
ISO1Sol_1550_LARD	LARD	564/567	100	99.5
ISO1Sol_1551_NewFam06	NewFam06	950/956	99.8948	99.4
ISO1Sol_1553_LARD	LARD	386/387	99.7416	99.7
ISO1Sol_1554_LARD	LARD	339/341	100	99.4
ISO1Sol_1555_LARD	LARD	633/635	100	99.7
ISO1Sol_1556_LARD	LARD	119/121	100	98.3
ISO1Sol_1557_INE-1	INE-1	281/281	100	100
ISO1Sol_1558_LARD	LARD	1034/1036	100	99.8
ISO1Sol_1559_jockey	jockey	252/253	100	99.6
ISO1Sol_1560_LARD	LARD	627/809	94.4179	77.5
ISO1Sol_1561_jockey	jockey	5003/5019	100	99.7
ISO1Sol_1562_Stalker4	Stalker4	431/431	100	100
ISO1Sol_1565_jockey	jockey	344/357	100	96.4
ISO1Sol_1566_INE-1	INE-1	120/122	100	98.4
ISO1Sol_1567_LARD	LARD	1114/1117	99.9103	99.7
ISO1Sol_1568_Stalker4	Stalker4	7306/7353	99.8769	99.4
ISO1Sol_1569_LARD	LARD	673/673	100	100
ISO1Sol_1570_LARD	LARD	591/601	100	98.3
ISO1Sol_1572_LARD	LARD	502/508	100	98.8
ISO1Sol_1573_LARD	LARD	323/325	100	99.4
ISO1Sol_1574_gypsy1	gypsy1	7496/7532	99.8667	99.5
ISO1Sol_1575_INE-1	INE-1	194/196	100	99
ISO1Sol_1576_LARD	LARD	420/422	100	99.5
ISO1Sol_1577_jockey	jockey	1156/1158	100	99.8
ISO1Sol_1579_LARD	LARD	390/392	100	99.5
ISO1Sol_1580_I-element	I-element	3871/3922	99.3821	98.7
ISO1Sol_1581_LARD	LARD	13339/13363	99.985	99.8
ISO1Sol_1582_LARD	LARD	2755/2781	99.6373	99.1
ISO1Sol_1583_412	412	3797/3835	99.9211	99
ISO1Sol_1584_LARD	LARD	1278/1280	100	99.8
ISO1Sol_1585_LARD	LARD	600/601	100	99.8
ISO1Sol_1586_LARD	LARD	484/489	100	99
ISO1Sol_1588_LARD	LARD	825/829	100	99.5
ISO1Sol_1589_Doc	Doc	4716/4743	99.8941	99.4
ISO1Sol_1590_LARD	LARD	859/867	100	99.1
ISO1Sol_1591_LARD	LARD	661/663	100	99.7
ISO1Sol_1593_LARD	LARD	224/226	100	99.1
ISO1Sol_1594_LARD	LARD	762/765	100	99.6
ISO1Sol_1595_G5A	G5A	170/170	100	100
ISO1Sol_1596_pogo	pogo	537/541	100	99.3
ISO1Sol_1596_pogo	pogo	537/541	100	99.3
ISO1Sol_1597_Copia	Copia	5137/5191	99.7667	99
ISO1Sol_1598_LARD	LARD	1179/1181	99.9153	99.8
ISO1Sol_1599_LARD	LARD	683/685	100	99.7
ISO1Sol_1601_LARD	LARD	201/207	100	97.1
ISO1Sol_1602_Quasimodo	Quasimodo	7363/7421	99.7829	99.2
ISO1Sol_1603_LARD	LARD	1457/1458	99.9314	99.9
ISO1Sol_1604_Rt1b	Rt1b	694/696	100	99.7
ISO1Sol_1605_LARD	LARD	711/713	100	99.7
ISO1Sol_1606_Tirant	Tirant	2468/2472	99.9595	99.8
ISO1Sol_1607_LARD	LARD	763/765	100	99.7
ISO1Sol_1608_LARD	LARD	2017/2021	100	99.8
ISO1Sol_1609_NewFam14	NewFam14	811/813	100	99.8
ISO1Sol_1610_Doc	Doc	4690/4720	99.8722	99.4
ISO1Sol_1611_LARD	LARD	1913/1918	100	99.7
ISO1Sol_1612_NewFam14	NewFam14	1117/1121	100	99.6
ISO1Sol_1613_LARD	LARD	2056/2079	99.757	98.9
ISO1Sol_1613_LARD	LARD	2056/2079	99.757	98.9
ISO1Sol_1614_NewFam14	NewFam14	811/815	100	99.5
ISO1Sol_1615_Rt1b	Rt1b	5005/5032	100	99.5
ISO1Sol_1616_Rt1a	Rt1a	150/152	100	98.7
ISO1Sol_1617_297	297	5682/5734	99.6661	99.1
ISO1Sol_1618_NewFam14	NewFam14	1116/1121	99.7319	99.6
ISO1Sol_1619_NewFam14	NewFam14	1118/1122	99.9106	99.6
ISO1Sol_1620_LARD	LARD	352/354	100	99.4
ISO1Sol_1621_NewFam14	NewFam14	809/814	99.8765	99.4
ISO1Sol_1622_LARD	LARD	531/533	100	99.6
ISO1Sol_1623_LARD	LARD	270/272	100	99.3
ISO1Sol_1624_Tirant	Tirant	8392/8473	99.7383	99
ISO1Sol_1625_Burdock	Burdock	2969/2979	100	99.7
ISO1Sol_1626_LARD	LARD	725/730	99.7249	99.3
ISO1Sol_1627_transib4	transib4	422/426	100	99.1
ISO1Sol_1628_1360	1360	148/148	100	100
ISO1Sol_1629_INE-1	INE-1	529/532	100	99.4
ISO1Sol_1630_1360	1360	339/341	100	99.4
ISO1Sol_1631_LARD	LARD	231/233	100	99.1
ISO1Sol_1632_LARD	LARD	390/391	100	99.7
ISO1Sol_1633_INE-1	INE-1	309/309	100	100
ISO1Sol_1634_LARD	LARD	458/464	100	98.7
ISO1Sol_1635_LARD	LARD	621/624	99.8392	99.5
ISO1Sol_1636_G5A	G5A	157/159	100	98.7
ISO1Sol_1637_LARD	LARD	4218/4261	99.5348	99
ISO1Sol_1638_INE-1	INE-1	255/257	100	99.2
ISO1Sol_1639_INE-1	INE-1	133/137	100	97.1
ISO1Sol_1640_LARD	LARD	1948/1967	99.8461	99
ISO1Sol_1641_Tabor	Tabor	7241/7389	99.6419	98
ISO1Sol_1642_LARD	LARD	289/295	100	98
ISO1Sol_1643_LARD	LARD	176/178	100	98.9
ISO1Sol_1645_roo	roo	9085/9147	99.923	99.3
ISO1Sol_1646_LARD	LARD	547/550	100	99.5
ISO1Sol_1647_LARD	LARD	615/617	100	99.7
ISO1Sol_1648_LARD	LARD	674/676	100	99.7
ISO1Sol_1649_LARD	LARD	814/815	99.8773	99.9
ISO1Sol_1650_LARD	LARD	406/408	100	99.5
ISO1Sol_1651_INE-1	INE-1	149/149	100	100
ISO1Sol_1652_LARD	LARD	622/626	100	99.4
ISO1Sol_1653_jockey	jockey	1418/1420	100	99.9
ISO1Sol_1654_INE-1	INE-1	110/123	100	89.4
ISO1Sol_1655_jockey	jockey	342/348	100	98.3
ISO1Sol_1657_jockey	jockey	215/223	99.537	96.4
ISO1Sol_1658_LARD	LARD	582/585	100	99.5
ISO1Sol_1660_LARD	LARD	322/322	100	100
ISO1Sol_1661_hopper	hopper	1427/1436	99.5801	99.4
ISO1Sol_1662_LARD	LARD	355/357	100	99.4
ISO1Sol_1663_LARD	LARD	770/771	100	99.9
ISO1Sol_1664_LARD	LARD	690/690	100	100
ISO1Sol_1665_LARD	LARD	107/117	100	91.5
ISO1Sol_1666_LARD	LARD	783/785	100	99.7
ISO1Sol_1667_Doc6	Doc6	4246/4276	99.9058	99.3
ISO1Sol_1668_LARD	LARD	140/142	100	98.6
ISO1Sol_1669_LARD	LARD	338/341	100	99.1
ISO1Sol_1670_LARD	LARD	1046/1050	100	99.6
ISO1Sol_1671_LARD	LARD	397/399	100	99.5
ISO1Sol_1672_H	H	2982/2994	99.5645	99.6
ISO1Sol_1673_LARD	LARD	303/306	100	99
ISO1Sol_1674_INE-1	INE-1	320/328	100	97.6
ISO1Sol_1675_LARD	LARD	630/632	100	99.7
ISO1Sol_1676_LARD	LARD	739/741	100	99.7
ISO1Sol_1677_BS	BS	331/332	100	99.7
ISO1Sol_1678_LARD	LARD	814/814	100	100
ISO1Sol_1679_LARD	LARD	681/683	100	99.7
ISO1Sol_1680_LARD	LARD	442/446	100	99.1
ISO1Sol_1681_HB	HB	610/612	100	99.7
ISO1Sol_1682_LARD	LARD	768/771	100	99.6
ISO1Sol_1683_LARD	LARD	714/716	100	99.7
ISO1Sol_1684_LARD	LARD	1097/1106	100	99.2
ISO1Sol_1685_LARD	LARD	1933/1934	99.9483	99.9
ISO1Sol_1686_LARD	LARD	347/348	100	99.7
ISO1Sol_1687_LARD	LARD	1008/1010	100	99.8
ISO1Sol_1688_roo	roo	158/160	100	98.8
ISO1Sol_1690_LARD	LARD	179/179	100	100
ISO1Sol_1692_INE-1	INE-1	104/104	100	100
ISO1Sol_1693_INE-1	INE-1	107/109	100	98.2
ISO1Sol_1694_LARD	LARD	2670/2692	99.5886	99.2
ISO1Sol_1695_LARD	LARD	1073/1076	99.9069	99.7
ISO1Sol_1696_LARD	LARD	1055/1059	100	99.6
ISO1Sol_1697_LARD	LARD	289/295	100	98
ISO1Sol_1698_LARD	LARD	703/703	100	100
ISO1Sol_1699_jockey	jockey	339/346	98.5294	98
ISO1Sol_1700_FB4	FB4	2175/2238	98.1313	97.2
ISO1Sol_1700_FB4	FB4	2175/2238	98.1313	97.2
ISO1Sol_1701_roo	roo	7441/7503	99.9463	99.2
ISO1Sol_1702_LARD	LARD	504/506	100	99.6
ISO1Sol_1703_LARD	LARD	777/783	100	99.2
ISO1Sol_1704_LARD	LARD	803/805	100	99.8
ISO1Sol_1705_LARD	LARD	1084/1084	100	100
ISO1Sol_1706_LARD	LARD	780/786	100	99.2
ISO1Sol_1707_LARD	LARD	384/386	100	99.5
ISO1Sol_1708_LARD	LARD	639/642	100	99.5
ISO1Sol_1709_LARD	LARD	705/709	100	99.4
ISO1Sol_1710_LARD	LARD	637/639	100	99.7
ISO1Sol_1711_LARD	LARD	137/139	100	98.6
ISO1Sol_1712_LARD	LARD	1455/1466	99.9313	99.2
ISO1Sol_1713_INE-1	INE-1	148/148	100	100
ISO1Sol_1714_LARD	LARD	794/796	100	99.7
ISO1Sol_1715_LARD	LARD	681/683	100	99.7
ISO1Sol_1716_LARD	LARD	1045/1049	100	99.6
ISO1Sol_1717_LARD	LARD	1025/1028	100	99.7
ISO1Sol_1718_BS	BS	105/106	99.0566	99.1
ISO1Sol_1719_LARD	LARD	875/882	99.8858	99.2
ISO1Sol_1720_LARD	LARD	615/615	100	100
ISO1Sol_1722_LARD	LARD	725/727	100	99.7
ISO1Sol_1723_jockey	jockey	1421/1428	100	99.5
ISO1Sol_1724_LARD	LARD	1076/1079	99.9071	99.7
ISO1Sol_1725_LARD	LARD	920/923	100	99.7
ISO1Sol_1726_LARD	LARD	670/672	100	99.7
ISO1Sol_1727_mdg3	mdg3	264/271	100	97.4
ISO1Sol_1728_LARD	LARD	683/687	100	99.4
ISO1Sol_1730_TART-B	TART-B	286/292	100	97.9
ISO1Sol_1731_TART-A	TART-A	302/308	100	98.1
ISO1Sol_1732_TART-C	TART-C	119/124	100	96
ISO1Sol_1733_LARD	LARD	840/842	100	99.8
ISO1Sol_1734_LARD	LARD	1755/1759	100	99.8
ISO1Sol_1735_LARD	LARD	719/721	100	99.7
ISO1Sol_1736_297	297	6989/7030	99.9571	99.4
ISO1Sol_1737_LARD	LARD	2057/2059	100	99.9
ISO1Sol_1738_LARD	LARD	481/483	100	99.6
ISO1Sol_1739_LARD	LARD	577/577	100	100
ISO1Sol_1740_LARD	LARD	787/793	100	99.2
ISO1Sol_1741_LARD	LARD	851/853	100	99.8
ISO1Sol_1742_LARD	LARD	1098/1100	100	99.8
ISO1Sol_1743_INE-1	INE-1	122/125	100	97.6
ISO1Sol_1744_LARD	LARD	446/454	97.7629	98.2
ISO1Sol_1745_LARD	LARD	1168/1172	99.8291	99.7
ISO1Sol_1746_LARD	LARD	457/459	100	99.6
ISO1Sol_1747_LARD	LARD	652/652	100	100
ISO1Sol_1748_LARD	LARD	1472/1479	100	99.5
ISO1Sol_1750_297	297	5860/5913	99.8125	99.1
ISO1Sol_1751_LARD	LARD	1696/1701	99.9411	99.7
ISO1Sol_1752_1360	1360	1007/1011	99.9008	99.6
ISO1Sol_1753_LARD	LARD	1316/1316	100	100
ISO1Sol_1754_412	412	7422/7481	99.8251	99.2
ISO1Sol_1755_LARD	LARD	1091/1095	99.4505	99.6
ISO1Sol_1756_LARD	LARD	147/149	100	98.7
ISO1Sol_1757_LARD	LARD	721/723	100	99.7
ISO1Sol_1758_LARD	LARD	1111/1114	100	99.7
ISO1Sol_1759_roo	roo	9061/9152	99.8567	99
ISO1Sol_1760_LARD	LARD	640/645	99.844	99.2
ISO1Sol_1761_LARD	LARD	1048/1052	100	99.6
ISO1Sol_1762_INE-1	INE-1	174/174	100	100
ISO1Sol_1763_LARD	LARD	1027/1027	100	100
ISO1Sol_1764_gypsy1	gypsy1	7500/7548	99.9334	99.4
ISO1Sol_1766_LARD	LARD	521/521	100	100
ISO1Sol_1767_LARD	LARD	342/342	100	100
ISO1Sol_1768_INE-1	INE-1	321/325	100	98.8
ISO1Sol_1769_LARD	LARD	637/639	100	99.7
ISO1Sol_1770_H	H	1408/1423	99.929	98.9
ISO1Sol_1771_LARD	LARD	354/358	100	98.9
ISO1Sol_1772_LARD	LARD	501/503	100	99.6
ISO1Sol_1773_LARD	LARD	206/208	100	99
ISO1Sol_1774_LARD	LARD	505/507	100	99.6
ISO1Sol_1775_LARD	LARD	526/528	100	99.6
ISO1Sol_1776_LARD	LARD	406/415	99.2611	97.8
ISO1Sol_1777_LARD	LARD	572/574	100	99.7
ISO1Sol_1778_LARD	LARD	329/329	100	100
ISO1Sol_1781_Tirant	Tirant	145/400	54.8718	36.2
ISO1Sol_1782_LARD	LARD	327/329	100	99.4
ISO1Sol_1783_LARD	LARD	1084/1096	99.7232	98.9
ISO1Sol_1784_LARD	LARD	450/452	100	99.6
ISO1Sol_1785_LARD	LARD	1055/1056	99.9053	99.9
ISO1Sol_1786_LARD	LARD	410/413	100	99.3
ISO1Sol_1787_LARD	LARD	3729/3734	100	99.9
ISO1Sol_1788_LARD	LARD	798/798	100	100
ISO1Sol_1789_LARD	LARD	1477/1485	100	99.5
ISO1Sol_1790_LARD	LARD	119/119	100	100
ISO1Sol_1791_LARD	LARD	288/290	100	99.3
ISO1Sol_1793_LARD	LARD	679/683	100	99.4
ISO1Sol_1804_LARD	LARD	927/929	100	99.8
ISO1Sol_1805_LARD	LARD	771/774	100	99.6
ISO1Sol_1807_gypsy5	gypsy5	7370/7379	100	99.9
ISO1Sol_1808_LARD	LARD	293/295	100	99.3
ISO1Sol_1809_LARD	LARD	702/705	99.8578	99.6
ISO1Sol_1810_297	297	414/414	100	100
ISO1Sol_1811_LARD	LARD	1451/1463	99.9311	99.2
ISO1Sol_1812_hopper	hopper	1431/1450	99.4413	98.7
ISO1Sol_1813_LARD	LARD	2084/2093	99.6646	99.6
ISO1Sol_1814_LARD	LARD	668/675	100	99
ISO1Sol_1815_Stalker2	Stalker2	7260/7335	99.7113	99
ISO1Sol_1816_Kepler	Kepler	141/143	100	98.6
ISO1Sol_1817_LARD	LARD	354/356	100	99.4
ISO1Sol_1818_LARD	LARD	655/659	100	99.4
ISO1Sol_1819_LARD	LARD	301/304	100	99
ISO1Sol_1821_Burdock	Burdock	6407/6448	99.922	99.4
ISO1Sol_1822_LARD	LARD	1109/1111	100	99.8
ISO1Sol_1823_pogo	pogo	185/189	100	97.9
ISO1Sol_1824_Tom1	Tom1	388/388	100	100
ISO1Sol_1825_297	297	6995/7028	99.9	99.5
ISO1Sol_1827_LARD	LARD	704/706	100	99.7
ISO1Sol_1828_LARD	LARD	353/355	100	99.4
ISO1Sol_1829_roo	roo	7069/7148	99.8305	98.9
ISO1Sol_1830_LARD	LARD	721/723	100	99.7
ISO1Sol_1831_LARD	LARD	1833/1837	99.8909	99.8
ISO1Sol_1832_BS	BS	171/171	100	100
ISO1Sol_1833_LARD	LARD	488/491	100	99.4
ISO1Sol_1835_INE-1	INE-1	459/461	100	99.6
ISO1Sol_1836_LARD	LARD	174/176	100	98.9
ISO1Sol_1837_LARD	LARD	686/687	100	99.9
ISO1Sol_1838_Stalker2	Stalker2	102/102	100	100
ISO1Sol_1841_LARD	LARD	1417/1420	99.9295	99.8
ISO1Sol_1842_INE-1	INE-1	262/264	100	99.2
ISO1Sol_1843_I-element	I-element	5362/5399	99.8695	99.3
ISO1Sol_1844_LARD	LARD	1668/1673	99.9401	99.7
ISO1Sol_1845_INE-1	INE-1	216/223	100	96.9
ISO1Sol_1846_LARD	LARD	669/671	100	99.7
ISO1Sol_1847_BS2	BS2	1249/1249	100	100
ISO1Sol_1848_LARD	LARD	2196/2198	100	99.9
ISO1Sol_1849_LARD	LARD	1148/1159	99.6522	99.1
ISO1Sol_1850_Blastopia	Blastopia	3840/3856	99.9479	99.6
ISO1Sol_1851_INE-1	INE-1	105/107	100	98.1
ISO1Sol_1853_LARD	LARD	1211/1213	100	99.8
ISO1Sol_1854_LARD	LARD	517/519	100	99.6
ISO1Sol_1855_LARD	LARD	742/745	100	99.6
ISO1Sol_1856_LARD	LARD	1163/1166	100	99.7
ISO1Sol_1857_roo	roo	1909/1917	100	99.6
ISO1Sol_1858_Stalker2	Stalker2	120/123	99.1736	97.6
ISO1Sol_1859_H	H	260/262	100	99.2
ISO1Sol_1860_LARD	LARD	302/304	100	99.3
ISO1Sol_1861_1360	1360	648/650	100	99.7
ISO1Sol_1863_LARD	LARD	776/783	100	99.1
ISO1Sol_1864_Invader3	Invader3	121/123	100	98.4
ISO1Sol_1867_NewFam06	NewFam06	794/868	100	91.5
ISO1Sol_1868_LARD	LARD	804/808	99.8758	99.5
ISO1Sol_1869_LARD	LARD	1203/1207	100	99.7
ISO1Sol_1870_LARD	LARD	750/752	100	99.7
ISO1Sol_1871_LARD	LARD	1044/1044	100	100
ISO1Sol_1872_LARD	LARD	943/950	100	99.3
ISO1Sol_1873_LARD	LARD	796/798	100	99.7
ISO1Sol_1874_LARD	LARD	781/784	100	99.6
ISO1Sol_1875_THARE	THARE	122/125	100	97.6
ISO1Sol_1876_LARD	LARD	383/385	100	99.5
ISO1Sol_1877_LARD	LARD	1789/1793	99.9441	99.8
ISO1Sol_1878_jockey	jockey	254/256	100	99.2
ISO1Sol_1879_LARD	LARD	880/882	100	99.8
ISO1Sol_1880_jockey	jockey	1049/1051	100	99.8
ISO1Sol_1881_mdg3	mdg3	5513/5547	99.9093	99.4
ISO1Sol_1882_LARD	LARD	440/446	100	98.7
ISO1Sol_1883_LARD	LARD	706/708	100	99.7
ISO1Sol_1884_LARD	LARD	221/227	100	97.4
ISO1Sol_1885_LARD	LARD	13221/13236	99.9924	99.9
ISO1Sol_1886_LARD	LARD	369/373	100	98.9
ISO1Sol_1889_I-element	I-element	3212/3234	99.8755	99.3
ISO1Sol_1890_diver	diver	5978/6002	99.9331	99.6
ISO1Sol_1891_INE-1	INE-1	270/272	100	99.3
ISO1Sol_1892_Copia	Copia	4527/4555	99.9558	99.4
ISO1Sol_1893_LARD	LARD	610/612	100	99.7
ISO1Sol_1894_INE-1	INE-1	140/142	100	98.6
ISO1Sol_1895_roo	roo	9073/9178	99.8458	98.9
ISO1Sol_1896_INE-1	INE-1	131/131	100	100
ISO1Sol_1897_LARD	LARD	293/297	100	98.7
ISO1Sol_1898_297	297	5589/5632	99.8213	99.2
ISO1Sol_1899_17-6	44364	6147/6193	99.9025	99.3
ISO1Sol_1900_INE-1	INE-1	98/104	100	94.2
ISO1Sol_1901_INE-1	INE-1	290/292	100	99.3
ISO1Sol_1902_LARD	LARD	317/319	100	99.4
ISO1Sol_1903_LARD	LARD	756/762	100	99.2
ISO1Sol_1904_LARD	LARD	1391/1396	100	99.6
ISO1Sol_1905_F-element	F-element	4677/4718	99.7651	99.1
ISO1Sol_1906_LARD	LARD	727/729	100	99.7
ISO1Sol_1907_LARD	LARD	1254/1256	100	99.8
ISO1Sol_1908_TART-B	TART-B	197/199	100	99
ISO1Sol_1910_Nomad	Nomad	7585/7660	99.5791	99
ISO1Sol_1911_LARD	LARD	617/617	100	100
ISO1Sol_1912_INE-1	INE-1	271/271	100	100
ISO1Sol_1913_pogo	pogo	185/190	100	97.4
ISO1Sol_1914_LARD	LARD	1046/1055	98.9514	99.1
ISO1Sol_1915_I-element	I-element	5350/5403	99.8506	99
ISO1Sol_1916_LARD	LARD	309/312	100	99
ISO1Sol_1917_LARD	LARD	661/663	100	99.7
ISO1Sol_1918_INE-1	INE-1	483/483	100	100
ISO1Sol_1919_INE-1	INE-1	498/502	100	99.2
ISO1Sol_1920_INE-1	INE-1	164/166	100	98.8
ISO1Sol_1921_Doc	Doc	4709/4750	99.9575	99.1
ISO1Sol_1922_INE-1	INE-1	201/203	100	99
ISO1Sol_1923_Copia	Copia	5145/5178	99.9806	99.4
ISO1Sol_1924_LARD	LARD	254/256	100	99.2
ISO1Sol_1925_LARD	LARD	2109/2116	100	99.7
ISO1Sol_1932_INE-1	INE-1	109/111	100	98.2
ISO1Sol_1933_HB	HB	508/516	100	98.4
ISO1Sol_1934_rover	rover	7453/7496	99.9062	99.4
ISO1Sol_1935_HB	HB	617/619	100	99.7
ISO1Sol_1936_S-element	S-element	549/551	100	99.6
ISO1Sol_1937_S-element	S-element	116/118	100	98.3
ISO1Sol_1938_LARD	LARD	207/209	100	99
ISO1Sol_1940_1360	1360	1110/1112	100	99.8
ISO1Sol_1941_I-element	I-element	190/192	100	99
ISO1Sol_1942_INE-1	INE-1	122/124	100	98.4
ISO1Sol_1943_Doc6	Doc6	4228/4258	99.9764	99.3
ISO1Sol_1944_LARD	LARD	654/654	100	100
ISO1Sol_1945_pogo	pogo	1446/1463	99.1022	98.8
ISO1Sol_1946_INE-1	INE-1	420/423	100	99.3
ISO1Sol_1947_rover	rover	374/376	100	99.5
ISO1Sol_1948_BS2	BS2	346/348	100	99.4
ISO1Sol_1949_LARD	LARD	386/390	100	99
ISO1Sol_1950_INE-1	INE-1	487/489	100	99.6
ISO1Sol_1951_INE-1	INE-1	247/248	100	99.6
ISO1Sol_1952_INE-1	INE-1	239/239	100	100
ISO1Sol_1953_INE-1	INE-1	253/255	100	99.2
ISO1Sol_1954_LARD	LARD	607/609	100	99.7
ISO1Sol_1955_INE-1	INE-1	188/190	100	98.9
ISO1Sol_1956_INE-1	INE-1	115/117	100	98.3
ISO1Sol_1957_INE-1	INE-1	135/137	100	98.5
ISO1Sol_1958_jockey2	jockey2	173/175	100	98.9
ISO1Sol_1959_LARD	LARD	296/302	100	98
ISO1Sol_1960_Kepler	Kepler	115/118	100	97.5
ISO1Sol_1961_INE-1	INE-1	1370/1373	100	99.8
ISO1Sol_1961_INE-1	INE-1	1370/1373	100	99.8
ISO1Sol_1962_INE-1	INE-1	367/373	100	98.4
ISO1Sol_1963_INE-1	INE-1	194/196	100	99
ISO1Sol_1964_LARD	LARD	170/172	100	98.8
ISO1Sol_1965_LARD	LARD	346/348	100	99.4
ISO1Sol_1966_roo	roo	8261/8358	99.7341	98.8
ISO1Sol_1967_LARD	LARD	299/302	99.6667	99
ISO1Sol_1968_INE-1	INE-1	881/883	100	99.8
ISO1Sol_1969_INE-1	INE-1	156/156	100	100
ISO1Sol_1970_LARD	LARD	487/491	100	99.2
ISO1Sol_1972_LARD	LARD	308/310	100	99.4
ISO1Sol_1973_mdg3	mdg3	5502/5533	99.9092	99.4
ISO1Sol_1974_Rt1c	Rt1c	136/138	100	98.6
ISO1Sol_1975_LARD	LARD	152/155	100	98.1
ISO1Sol_1976_INE-1	INE-1	358/361	100	99.2
ISO1Sol_1977_INE-1	INE-1	140/142	100	98.6
ISO1Sol_1978_INE-1	INE-1	114/116	100	98.3
ISO1Sol_1979_INE-1	INE-1	233/237	100	98.3
ISO1Sol_1980_jockey	jockey	344/344	100	100
ISO1Sol_1982_pogo	pogo	184/187	100	98.4
ISO1Sol_1983_Ninja	Ninja	167/169	100	98.8
ISO1Sol_1989_Blastopia	Blastopia	5024/5045	100	99.6
ISO1Sol_1990_INE-1	INE-1	364/366	100	99.5
ISO1Sol_1991_G7	G7	449/451	100	99.6
ISO1Sol_1992_INE-1	INE-1	123/125	100	98.4
ISO1Sol_1993_INE-1	INE-1	178/181	100	98.3
ISO1Sol_1994_BS2	BS2	216/216	100	100
ISO1Sol_1995_INE-1	INE-1	200/202	100	99
ISO1Sol_1996_INE-1	INE-1	246/250	100	98.4
ISO1Sol_1997_LARD	LARD	739/742	100	99.6
ISO1Sol_1999_jockey	jockey	253/255	100	99.2
ISO1Sol_2000_LARD	LARD	105/107	100	98.1
ISO1Sol_2001_INE-1	INE-1	312/314	100	99.4
ISO1Sol_2002_mdg1	mdg1	442/447	100	98.9
ISO1Sol_2003_INE-1	INE-1	194/196	100	99
ISO1Sol_2004_Blastopia	Blastopia	3239/3248	99.9691	99.7
ISO1Sol_2005_INE-1	INE-1	140/142	100	98.6
ISO1Sol_2007_LARD	LARD	324/330	98.7654	98.2
ISO1Sol_2008_Invader3	Invader3	112/116	100	96.6
ISO1Sol_2009_INE-1	INE-1	108/111	100	97.3
ISO1Sol_2010_1360	1360	620/623	100	99.5
ISO1Sol_2011_INE-1	INE-1	216/218	100	99.1
ISO1Sol_2012_BS	BS	473/476	100	99.4
ISO1Sol_2013_Helena	Helena	275/286	100	96.2
ISO1Sol_2014_INE-1	INE-1	470/472	100	99.6
ISO1Sol_2015_INE-1	INE-1	170/176	100	96.6
ISO1Sol_2016_INE-1	INE-1	199/201	100	99
ISO1Sol_2017_INE-1	INE-1	129/131	100	98.5
ISO1Sol_2019_transib2	transib2	1465/1476	100	99.3
ISO1Sol_2020_INE-1	INE-1	164/166	100	98.8
ISO1Sol_2021_INE-1	INE-1	158/160	100	98.8
ISO1Sol_2022_297	297	3608/3619	99.9723	99.7
ISO1Sol_2023_Rt1b	Rt1b	1902/1918	100	99.2
ISO1Sol_2024_INE-1	INE-1	340/340	100	100
ISO1Sol_2025_INE-1	INE-1	283/283	100	100
ISO1Sol_2026_INE-1	INE-1	329/329	100	100
ISO1Sol_2027_roo	roo	8587/8665	99.872	99.1
ISO1Sol_2028_Doc	Doc	4705/4749	99.5756	99.1
ISO1Sol_2029_Invader3	Invader3	1176/1178	100	99.8
ISO1Sol_2030_INE-1	INE-1	294/296	100	99.3
ISO1Sol_2031_INE-1	INE-1	164/166	100	98.8
ISO1Sol_2032_412	412	6855/6891	99.9417	99.5
ISO1Sol_2033_INE-1	INE-1	457/457	100	100
ISO1Sol_2033_INE-1	INE-1	457/457	100	100
ISO1Sol_2034_INE-1	INE-1	223/223	100	100
ISO1Sol_2035_INE-1	INE-1	112/115	100	97.4
ISO1Sol_2036_INE-1	INE-1	118/118	100	100
ISO1Sol_2037_INE-1	INE-1	138/142	100	97.2
ISO1Sol_2038_INE-1	INE-1	246/248	100	99.2
ISO1Sol_2038_INE-1	INE-1	246/248	100	99.2
ISO1Sol_2039_INE-1	INE-1	116/116	100	100
ISO1Sol_2040_INE-1	INE-1	110/114	100	96.5
ISO1Sol_2041_INE-1	INE-1	217/219	100	99.1
ISO1Sol_2042_Doc4	Doc4	135/139	100	97.1
ISO1Sol_2043_INE-1	INE-1	128/130	100	98.5
ISO1Sol_2044_INE-1	INE-1	172/172	100	100
ISO1Sol_2045_FB4	FB4	1372/1389	99.8544	98.8
ISO1Sol_2046_NOF	NOF	118/118	100	100
ISO1Sol_2047_INE-1	INE-1	368/370	100	99.5
ISO1Sol_2048_pogo	pogo	185/189	100	97.9
ISO1Sol_2049_Idefix	Idefix	7460/7494	99.9196	99.5
ISO1Sol_2050_jockey	jockey	494/496	100	99.6
ISO1Sol_2051_NOF	NOF	440/442	100	99.5
ISO1Sol_2052_gypsy12	gypsy12	680/682	100	99.7
ISO1Sol_2053_G5A	G5A	615/617	100	99.7
ISO1Sol_2054_INE-1	INE-1	364/367	100	99.2
ISO1Sol_2055_Tc1	Tc1	1617/1630	99.9382	99.2
ISO1Sol_2056_S-element	S-element	1742/1753	99.656	99.4
ISO1Sol_2057_Stalker	Stalker	7234/7310	99.8482	99
ISO1Sol_2058_INE-1	INE-1	341/345	100	98.8
ISO1Sol_2059_gypsy12	gypsy12	392/392	100	100
ISO1Sol_2060_INE-1	INE-1	277/279	100	99.3
ISO1Sol_2061_3S18	3S18	100/108	100	92.6
ISO1Sol_2062_Rt1b	Rt1b	125/127	100	98.4
ISO1Sol_2063_HeT-A	HeT-A	242/242	100	100
ISO1Sol_2064_INE-1	INE-1	415/419	100	99
ISO1Sol_2069_GATE	GATE	191/193	99.4792	99
ISO1Sol_2070_Stalker4	Stalker4	3430/3438	99.9709	99.8
ISO1Sol_2071_jockey	jockey	788/802	99.8733	98.3
ISO1Sol_2072_Rt1c	Rt1c	1237/1250	99.4355	99
ISO1Sol_2073_Stalker4	Stalker4	960/966	99.7921	99.4
ISO1Sol_2076_jockey	jockey	787/799	100	98.5
ISO1Sol_2079_Stalker	Stalker	142/146	100	97.3
ISO1Sol_2081_F-element	F-element	4027/4067	99.876	99
ISO1Sol_2083_Rt1c	Rt1c	1233/1247	99.5157	98.9
ISO1Sol_2089_GATE	GATE	183/185	100	98.9
ISO1Sol_2090_Stalker4	Stalker4	3475/3490	99.77	99.6
ISO1Sol_2091_INE-1	INE-1	222/225	100	98.7
ISO1Sol_2092_INE-1	INE-1	281/283	100	99.3
ISO1Sol_2093_297	297	3567/3581	99.972	99.6
ISO1Sol_2094_INE-1	INE-1	131/133	100	98.5
ISO1Sol_2095_INE-1	INE-1	459/463	100	99.1
ISO1Sol_2096_diver2	diver2	235/237	100	99.2
ISO1Sol_2097_3S18	3S18	3003/3008	100	99.8
ISO1Sol_2098_diver2	diver2	472/476	100	99.2
ISO1Sol_2099_INE-1	INE-1	107/111	100	96.4
ISO1Sol_2100_INE-1	INE-1	183/185	100	98.9
ISO1Sol_2101_1360	1360	271/271	100	100
ISO1Sol_2102_INE-1	INE-1	482/484	100	99.6
ISO1Sol_2103_I-element	I-element	118/122	100	96.7
ISO1Sol_2104_Rt1c	Rt1c	1491/1560	98.8704	95.6
ISO1Sol_2105_Rt1c	Rt1c	1751/1770	99.4886	98.9
ISO1Sol_2106_Rt1c	Rt1c	1502/1508	99.7344	99.6
ISO1Sol_2107_Rt1c	Rt1c	1715/1762	99.4203	97.3
ISO1Sol_2109_Rt1c	Rt1c	1754/1761	99.7157	99.6
ISO1Sol_2110_Rt1c	Rt1c	3805/3819	99.8688	99.6
ISO1Sol_2111_Kepler	Kepler	100/102	100	98
ISO1Sol_2112_INE-1	INE-1	359/361	100	99.4
ISO1Sol_2113_BS	BS	100/102	100	98
ISO1Sol_2114_INE-1	INE-1	110/112	100	98.2
ISO1Sol_2115_INE-1	INE-1	266/268	100	99.3
ISO1Sol_2116_INE-1	INE-1	199/199	100	100
ISO1Sol_2117_I-element	I-element	195/199	100	98
ISO1Sol_2118_INE-1	INE-1	151/151	100	100
ISO1Sol_2119_HB	HB	243/245	100	99.2
ISO1Sol_2120_H	H	1404/1422	100	98.7
ISO1Sol_2121_INE-1	INE-1	376/378	100	99.5
ISO1Sol_2122_3S18	3S18	1394/1403	100	99.4
ISO1Sol_2123_Rt1b	Rt1b	1104/1107	100	99.7
ISO1Sol_2124_INE-1	INE-1	286/290	100	98.6
ISO1Sol_2125_INE-1	INE-1	281/290	100	96.9
ISO1Sol_2126_INE-1	INE-1	123/125	100	98.4
ISO1Sol_2127_INE-1	INE-1	332/334	100	99.4
ISO1Sol_2127_INE-1	INE-1	332/334	100	99.4
ISO1Sol_2128_INE-1	INE-1	221/221	100	100
ISO1Sol_2129_transib2	transib2	1465/1476	99.8637	99.3
ISO1Sol_2130_Blastopia	Blastopia	273/276	100	98.9
ISO1Sol_2131_INE-1	INE-1	346/357	100	96.9
ISO1Sol_2132_INE-1	INE-1	160/165	100	97
ISO1Sol_2133_INE-1	INE-1	104/106	100	98.1
ISO1Sol_2134_INE-1	INE-1	107/110	100	97.3
ISO1Sol_2135_INE-1	INE-1	412/414	100	99.5
ISO1Sol_2136_INE-1	INE-1	109/111	100	98.2
ISO1Sol_2137_INE-1	INE-1	266/268	100	99.3
ISO1Sol_2141_INE-1	INE-1	206/206	100	100
ISO1Sol_2142_BS3	BS3	152/154	100	98.7
ISO1Sol_2143_1360	1360	483/483	100	100
ISO1Sol_2144_INE-1	INE-1	555/557	100	99.6
ISO1Sol_2145_INE-1	INE-1	369/371	100	99.5
ISO1Sol_2146_INE-1	INE-1	197/199	100	99
ISO1Sol_2147_roo	roo	7511/7593	99.7208	98.9
ISO1Sol_2148_INE-1	INE-1	334/334	100	100
ISO1Sol_2149_INE-1	INE-1	493/497	100	99.2
ISO1Sol_2150_INE-1	INE-1	100/102	100	98
ISO1Sol_2151_INE-1	INE-1	317/320	99.6855	99.1
ISO1Sol_2152_INE-1	INE-1	793/794	100	99.9
ISO1Sol_2153_INE-1	INE-1	355/355	100	100
ISO1Sol_2154_H	H	1406/1426	99.4322	98.6
ISO1Sol_2155_INE-1	INE-1	336/336	100	100
ISO1Sol_2156_I-element	I-element	5360/5418	99.8509	98.9
ISO1Sol_2157_INE-1	INE-1	419/421	100	99.5
ISO1Sol_2158_INE-1	INE-1	479/482	100	99.4
ISO1Sol_2159_INE-1	INE-1	513/521	100	98.5
ISO1Sol_2160_INE-1	INE-1	139/139	100	100
ISO1Sol_2161_Tc3	Tc3	153/155	100	98.7
ISO1Sol_2162_Quasimodo	Quasimodo	477/479	100	99.6
ISO1Sol_2163_1360	1360	281/287	100	97.9
ISO1Sol_2164_Rt1c	Rt1c	856/858	100	99.8
ISO1Sol_2164_Rt1c	Rt1c	856/858	100	99.8
ISO1Sol_2165_INE-1	INE-1	254/256	100	99.2
ISO1Sol_2166_roo	roo	427/429	100	99.5
ISO1Sol_2167_jockey	jockey	934/937	100	99.7
ISO1Sol_2168_INE-1	INE-1	113/115	100	98.3
ISO1Sol_2169_S-element	S-element	672/672	100	100
ISO1Sol_2170_INE-1	INE-1	272/275	100	98.9
ISO1Sol_2171_INE-1	INE-1	402/404	100	99.5
ISO1Sol_2172_INE-1	INE-1	240/242	100	99.2
ISO1Sol_2173_INE-1	INE-1	143/145	100	98.6
ISO1Sol_2174_INE-1	INE-1	201/202	100	99.5
ISO1Sol_2175_INE-1	INE-1	378/382	100	99
ISO1Sol_2176_INE-1	INE-1	104/107	100	97.2
ISO1Sol_2177_Stalker4	Stalker4	369/373	98.9276	98.9
ISO1Sol_2178_INE-1	INE-1	367/369	100	99.5
ISO1Sol_2179_R1A1-element	R1A1-element	1641/1647	100	99.6
ISO1Sol_2180_Rt1c	Rt1c	738/739	100	99.9
ISO1Sol_2182_INE-1	INE-1	205/207	100	99
ISO1Sol_2183_mariner2	mariner2	1234/1247	99.8382	99
ISO1Sol_2184_Stalker4	Stalker4	373/373	100	100
ISO1Sol_2185_jockey	jockey	297/299	100	99.3
ISO1Sol_2186_Rt1c	Rt1c	122/124	100	98.4
ISO1Sol_2187_297	297	425/429	100	99.1
ISO1Sol_2188_INE-1	INE-1	276/276	100	100
ISO1Sol_2189_INE-1	INE-1	463/466	100	99.4
ISO1Sol_2190_R1A1-element	R1A1-element	1641/1647	99.9391	99.6
ISO1Sol_2191_Rt1c	Rt1c	738/739	100	99.9
ISO1Sol_2192_INE-1	INE-1	212/216	100	98.1
ISO1Sol_2193_INE-1	INE-1	201/203	100	99
ISO1Sol_2194_mariner2	mariner2	1236/1237	100	99.9
ISO1Sol_2195_gypsy	gypsy	233/235	100	99.1
ISO1Sol_2196_jockey2	jockey2	1347/1352	100	99.6
ISO1Sol_2197_FB4	FB4	1059/1076	99.434	98.4
ISO1Sol_2198_jockey2	jockey2	865/867	100	99.8
ISO1Sol_2199_BS2	BS2	291/295	100	98.6
ISO1Sol_2200_412	412	133/135	100	98.5
ISO1Sol_2201_INE-1	INE-1	281/289	100	97.2
ISO1Sol_2202_Rt1b	Rt1b	657/659	100	99.7
ISO1Sol_2203_INE-1	INE-1	475/479	100	99.2
ISO1Sol_2204_INE-1	INE-1	544/546	100	99.6
ISO1Sol_2205_INE-1	INE-1	456/460	100	99.1
ISO1Sol_2206_hopper	hopper	524/528	99.8095	99.2
ISO1Sol_2207_INE-1	INE-1	197/201	100	98
ISO1Sol_2208_INE-1	INE-1	283/283	100	100
ISO1Sol_2209_INE-1	INE-1	122/124	100	98.4
ISO1Sol_2209_INE-1	INE-1	122/124	100	98.4
ISO1Sol_2210_INE-1	INE-1	356/358	100	99.4
ISO1Sol_2211_INE-1	INE-1	123/125	100	98.4
ISO1Sol_2212_INE-1	INE-1	343/343	100	100
ISO1Sol_2213_Invader3	Invader3	172/174	100	98.9
ISO1Sol_2214_INE-1	INE-1	138/138	100	100
ISO1Sol_2215_INE-1	INE-1	440/442	100	99.5
