# Supplementary material for: Population-scale long-read sequencing uncovers transposable elements associated with gene expression variation and adaptive signatures in Drosophila
Source: Nat Commun. 2022 Apr 12;13:1948. doi: 10.1038/s41467-022-29518-8 (PMC9005704; doi:10.1038/s41467-022-29518-8)
Supplement: Supplementary file 8 — Supplementary Data 5 [file 41467_2022_29518_MOESM8_ESM.xlsx]

## Sheet: S5
Table S5. Summary information about the 165 consensus TE sequences in the MCTE library used for annotating the 32 genomes in this study. Source: BDGP: After performing Multiple Sequence Aligment (MSA) of all members of the family, the most representative sequence was the sequence present in the BDGP set, so that is the sequence in the MCTE library; FLFtoBDGP: The sequence present in the MCTE libr…
Consensus ID	Source	Source Family	Sequences in cluster	Sequences in Consensus	Class	Order	SuperFamily	Family	Length	%GC
BDGP_aurora	BDGP	BDGP	1	1	RNA	LTR	Pao	Ninja	4263	0.561342
BDGP_Bari2	BDGP	BDGP	1	1	DNA	TIR	TcMar-Tc1	Bari2	1064	0.350564
BDGP_BS3	BDGP	BDGP	1	1	RNA	LINE	Jockey	BS3	1790	0.500279
BDGP_frogger	BDGP	BDGP	1	1	RNA	LTR	Copia	frogger	2483	0.41321
BDGP_Fw3	BDGP	BDGP	1	1	RNA	LINE	Jockey	Fw3	3132	0.434366
BDGP_G7	BDGP	BDGP	1	1	RNA	LINE	Jockey	G7	1192	0.462248
BDGP_gypsy7	BDGP	BDGP	1	1	RNA	LTR	Gypsy	gypsy7	5486	0.38735
BDGP_Helitron	BDGP	BDGP	1	1	DNA	Helitron	Helitron	Helitron	564	0.393617
BDGP_invader5	BDGP	BDGP	1	1	RNA	LTR	Gypsy	Invader5	4038	0.402675
BDGP_Penelope	BDGP	BDGP	1	1	RNA	PLE	Penelope	Penelope	804	0.35199
BDGP_Q-element	BDGP	BDGP	1	1	RNA	LINE	CR1	Cr1a	759	0.374177
BDGP_R1-2	BDGP	BDGP	1	1	RNA	LINE	R1	R1-2	3216	0.550887
BDGP_TART-B	BDGP	BDGP	1	1	RNA	LINE	Jockey	TART-B	10654	0.446124
BDGP_TART-C	BDGP	BDGP	1	1	RNA	LINE	Jockey	TART-C	11124	0.455412
BDGP_Dana-Tom	BDGP	BDGP	2	1	RNA	LTR	Gypsy	Dana-Tom	7060	0.357082
BDGP_Helena	BDGP	BDGP	2	1	RNA	LINE	Jockey	Helena	1317	0.433359
BDGP_Tom1	BDGP	BDGP	2	1	RNA	LTR	Gypsy	Tom1	410	0.386308
BDGP_G5A	BDGP	BDGP	3	1	RNA	LINE	Jockey	G5A	2841	0.475
BDGP_gypsy11	BDGP	BDGP	3	1	RNA	LTR	Gypsy	gypsy11	4428	0.344103
BDGP_gypsy9	BDGP	BDGP	3	1	RNA	LTR	Gypsy	gypsy9	5349	0.393158
BDGP_Osvaldo	BDGP	BDGP	3	1	RNA	LTR	Gypsy	Osvaldo	1543	0.536617
BDGP_R2-element	BDGP	BDGP	3	1	RNA	LINE	R2	R2-element	3607	0.476296
BDGP_transib3	BDGP	BDGP	3	1	DNA	TIR	CMC-Transib	transib3	2883	0.346514
BDGP_G5	BDGP	BDGP	4	1	RNA	LINE	Jockey	G5	4856	0.499588
BDGP_gypsy3	BDGP	BDGP	4	1	RNA	LTR	Gypsy	gypsy3	6973	0.467374
BDGP_jockey2	BDGP	BDGP	4	1	RNA	LINE	Jockey	jockey2	3428	0.433781
BDGP_TART-A	BDGP	BDGP	4	1	RNA	LINE	Jockey	TART-A	13424	0.468191
BDGP_baggins	BDGP	BDGP	5	1	RNA	LINE	Loa	baggins	5453	0.503026
BDGP_Circe	BDGP	BDGP	5	1	RNA	LTR	Gypsy	Circe	7450	0.400537
BDGP_gypsy2	BDGP	BDGP	5	1	RNA	LTR	Gypsy	gypsy2	6841	0.468791
BDGP_Stalker	BDGP	BDGP	5	1	RNA	LTR	Gypsy	Stalker	7256	0.354465
BDGP_accord2	BDGP	BDGP	7	1	RNA	LTR	Gypsy	accord2	7650	0.386667
BDGP_rooA	BDGP	BDGP	7	1	RNA	LTR	Pao	rooA	7621	0.406513
BDGP_transib4	BDGP	BDGP	7	1	DNA	TIR	CMC-Transib	transib4	2656	0.341114
BDGP_R1A1-element	BDGP	BDGP	8	1	RNA	LINE	R1	R1A1-element	5356	0.555265
BDGP_ZAM	BDGP	BDGP	17	1	RNA	LTR	Gypsy	ZAM	8435	0.380083
BDGP_Rt1c	BDGP	BDGP	27	1	RNA	LINE	R1	Rt1c	5443	0.568804
con2_BS4	FLFtoBDGP	BDGP	2	2	RNA	LINE	Jockey	BS4	876	0.399771
con2_Fw2	FLFtoBDGP	BDGP	2	2	RNA	LINE	Jockey	Fw2	3967	0.411525
con2_G3	FLFtoBDGP	BDGP	2	2	RNA	LINE	Jockey	G3	4611	0.391839
con2_gypsy10	FLFtoBDGP	BDGP	2	2	RNA	LTR	Gypsy	gypsy10	7396	0.419029
con2_NOF	FLFtoBDGP	BDGP	2	2	DNA	TIR	MULE-NOF	NOF	5276	0.368671
con2_Tc3	FLFtoBDGP	BDGP	2	2	DNA	TIR	TcMar-Tc1	Tc3	4007	0.338866
con2_Doc4	FLFtoBDGP	BDGP	3	2	RNA	LINE	Jockey	Doc4	4848	0.400499
con3_gypsy6	FLFtoBDGP	BDGP	3	3	RNA	LTR	Gypsy	gypsy6	8001	0.468304
con3_looper1	FLFtoBDGP	BDGP	3	3	DNA	TIR	PiggyBac	looper1	3398	0.348364
con2_Dbuz-Kepler	FLFtoBDGP	BDGP	4	2	RNA	TRIM	Gypsy	Kepler	1760	0.0390738
con2_gypsy5	FLFtoBDGP	BDGP	4	2	RNA	LTR	Gypsy	gypsy5	8337	0.364521
con3_G4	FLFtoBDGP	BDGP	4	3	RNA	LINE	Jockey	G4	3874	0.363566
con3_invader2	FLFtoBDGP	BDGP	4	3	RNA	LTR	Gypsy	Invader2	5184	0.357005
con4_invader6	FLFtoBDGP	BDGP	4	4	RNA	LTR	Gypsy	Invader6	5393	0.413755
con3_Tc1-2	FLFtoBDGP	BDGP	5	3	DNA	TIR	TcMar-Tc1	Tc1-2	1666	0.336134
con4_G-element	FLFtoBDGP	BDGP	5	4	RNA	LINE	Jockey	G-element	4483	0.533378
con2_gtwin	FLFtoBDGP	BDGP	6	2	RNA	LTR	Gypsy	gtwin	7425	0.454876
con3_gypsy	FLFtoBDGP	BDGP	6	3	RNA	LTR	Gypsy	gypsy	7506	0.456012
con3_gypsy8	FLFtoBDGP	BDGP	6	3	RNA	LTR	Gypsy	gypsy8	7190	0.527189
con6_Stalker3	FLFtoBDGP	BDGP	6	6	RNA	LTR	Gypsy	Stalker3	609	0.419408
con2_diver2	FLFtoBDGP	BDGP	7	2	RNA	LTR	Pao	diver2	5242	0.494815
con3_Porto1	FLFtoBDGP	BDGP	7	3	RNA	LINE	Jockey	Doc5	4713	0.368678
con4_Doc2	FLFtoBDGP	BDGP	7	4	RNA	LINE	Jockey	Doc2	4866	0.436465
con5_hopper2	FLFtoBDGP	BDGP	7	5	DNA	TIR	CMC-Transib	hopper2	2770	0.36426
con6_1731	FLFtoBDGP	BDGP	7	6	RNA	LTR	Copia	1731	4671	0.462099
con5_transib1	FLFtoBDGP	BDGP	8	5	DNA	TIR	CMC-Transib	transib1	2753	0.327511
con8_G2	FLFtoBDGP	BDGP	8	8	RNA	LINE	Jockey	G2	4362	0.517091
con9_Bari1	FLFtoBDGP	BDGP	9	9	DNA	TIR	TcMar-Tc1	Bari1	1765	0.357507
con3_G6b	FLFtoBDGP	BDGP	10	3	RNA	LINE	Jockey	G6	2961	0.522843
con4_GATE	FLFtoBDGP	BDGP	10	4	RNA	LTR	Pao	GATE	9153	0.471974
con4_GATEa	FLFtoBDGP	BDGP	10	4	RNA	LTR	Pao	GATE	3827	0.380628
con7_Dbuz-INE-1	FLFtoBDGP	BDGP	10	7	DNA	Helitron	INE-1	INE-1	1542	0.382219
con7_G6a	FLFtoBDGP	BDGP	10	7	RNA	LINE	Jockey	G6	2055	0.529211
con10_3S18	FLFtoBDGP	BDGP	10	10	RNA	LTR	Pao	3S18	6173	0.475673
con10_Idefix	FLFtoBDGP	BDGP	10	10	RNA	LTR	Gypsy	Idefix	10984	0.323341
con3_Doc3	FLFtoBDGP	BDGP	11	3	RNA	LINE	Jockey	Doc3	4757	0.437461
con7_gypsy12	FLFtoBDGP	BDGP	11	7	RNA	LTR	Gypsy	gypsy12	10347	0.420171
con8_gypsy4	FLFtoBDGP	BDGP	11	8	RNA	LTR	Gypsy	gypsy4	6944	0.406313
con10_HMS-Beagle2	FLFtoBDGP	BDGP	13	10	RNA	LTR	Gypsy	HMS-Beagle2	7435	0.415602
con13_diver	FLFtoBDGP	BDGP	13	13	RNA	LTR	Pao	diver	6227	0.446836
con12_Doc	FLFtoBDGP	BDGP	14	12	RNA	LINE	Jockey	Doc	4784	0.424299
con13_Tc1	FLFtoBDGP	BDGP	14	13	DNA	TIR	TcMar-Tc1	Tc1	1706	0.388628
con14_Juan	FLFtoBDGP	BDGP	14	14	RNA	LINE	Jockey	Doc6	4420	0.336275
con8_micropia	FLFtoBDGP	BDGP	15	8	RNA	LTR	Gypsy	Micropia	5536	0.423925
con10_accord	FLFtoBDGP	BDGP	15	10	RNA	LTR	Gypsy	accord	7738	0.387351
con11_hopper	FLFtoBDGP	BDGP	15	11	DNA	TIR	CMC-Transib	hopper	1453	0.337466
con11_mariner2	FLFtoBDGP	BDGP	15	11	DNA	TIR	TcMar-Tc1	mariner2	1300	0.402617
con15_pogo	FLFtoBDGP	BDGP	15	15	DNA	TIR	TcMar-Pogo	pogo	2233	0.360949
con10_McClintock	FLFtoBDGP	BDGP	16	10	RNA	LTR	Gypsy	Quasimodo2	6489	0.357727
con12_TAHRE	FLFtoBDGP	BDGP	17	12	RNA	LINE	Jockey	THARE	10540	0.410015
con15_flea	FLFtoBDGP	BDGP	17	15	RNA	LTR	Gypsy	Blastopia	5072	0.41137
con14_Rt1a	FLFtoBDGP	BDGP	18	14	RNA	LINE	R1	Rt1a	5437	0.525396
con17_rover	FLFtoBDGP	BDGP	18	17	RNA	LTR	Pao	rover	7848	0.349943
con17_invader3	FLFtoBDGP	BDGP	19	17	RNA	LTR	Gypsy	Invader3	5576	0.401076
con13_HB	FLFtoBDGP	BDGP	20	13	DNA	TIR	TcMar-Tc1	HB	1711	0.360445
con14_invader4	FLFtoBDGP	BDGP	21	14	RNA	LTR	Gypsy	Invader4	3114	0.427331
con20_Burdock	FLFtoBDGP	BDGP	21	20	RNA	LTR	Gypsy	Burdock	6466	0.382235
con21_Ivk	FLFtoBDGP	BDGP	21	21	RNA	LINE	I	Ivk	5483	0.411786
con21_springer	FLFtoBDGP	BDGP	21	21	RNA	LTR	Gypsy	gypsy1	7880	0.476577
con14_F-element	FLFtoBDGP	BDGP	22	14	RNA	LINE	Jockey	F-element	4733	0.446746
con16_blood	FLFtoBDGP	BDGP	22	16	RNA	LTR	Gypsy	blood	7558	0.367735
con19_transib2	FLFtoBDGP	BDGP	22	19	DNA	TIR	CMC-Transib	transib2	2867	0.345899
con21_HeT-A	FLFtoBDGP	BDGP	22	21	RNA	LINE	Jockey	HeT-A	6659	0.415153
con23_copia	FLFtoBDGP	BDGP	23	23	RNA	LTR	Copia	Copia	5382	0.325828
con24_Transpac	FLFtoBDGP	BDGP	24	24	RNA	LTR	Gypsy	Transpac	5291	0.330057
con8_invader1	FLFtoBDGP	BDGP	25	8	RNA	LTR	Gypsy	Invader1	4124	0.426871
con15_Rt1b	FLFtoBDGP	BDGP	25	15	RNA	LINE	R1	Rt1b	5114	0.54999
con22_Stalker2	FLFtoBDGP	BDGP	25	22	RNA	LTR	Gypsy	Stalker2	7975	0.339563
con24_X-element	FLFtoBDGP	BDGP	27	24	RNA	LINE	Jockey	BS2	4811	0.503435
con26_BS	FLFtoBDGP	BDGP	27	26	RNA	LINE	Jockey	BS	5320	0.444612
con26_mdg3	FLFtoBDGP	BDGP	27	26	RNA	LTR	Gypsy	mdg3	5911	0.367129
con26_I-element	FLFtoBDGP	BDGP	28	26	RNA	LINE	I	I-element	5448	0.378219
con19_Quasimodo	FLFtoBDGP	BDGP	29	19	RNA	LTR	Gypsy	Quasimodo	7527	0.328674
con20_jockey	FLFtoBDGP	BDGP	30	20	RNA	LINE	Jockey	jockey	5032	0.448529
con25_opus	FLFtoBDGP	BDGP	30	25	RNA	LTR	Gypsy	Nomad	7741	0.448932
con20_HMS-Beagle	FLFtoBDGP	BDGP	31	20	RNA	LTR	Gypsy	HMS-Beagle	7191	0.399303
con7_Dm88	FLFtoBDGP	BDGP	32	7	RNA	LTR	Copia	Copia2	4559	0.416172
con7_Stalker4	FLFtoBDGP	BDGP	32	7	RNA	LTR	Gypsy	Stalker4	7415	0.346851
con12_Stalker4C	FLFtoBDGP	BDGP	32	12	RNA	LTR	Gypsy	Stalker4	3635	0.364712
con5_Cr1a	FLFtoBDGP	BDGP	33	5	RNA	LINE	CR1	Cr1a	4489	0.40123
con22_S-element	FLFtoBDGP	BDGP	34	22	DNA	TIR	TcMar-Tc1	S-element	1815	0.334253
con26_Tirant	FLFtoBDGP	BDGP	35	26	RNA	LTR	Gypsy	Tirant	8892	0.403222
con33_17-6	FLFtoBDGP	BDGP	35	33	RNA	LTR	Gypsy	17-6	7772	0.338355
con33_P-element	FLFtoBDGP	BDGP	35	33	DNA	TIR	P	P-element	3641	0.374897
con17_Max-element	FLFtoBDGP	BDGP	41	17	RNA	LTR	Pao	Max-element	9226	0.486709
con25_1360	FLFtoBDGP	BDGP	41	25	DNA	TIR	P	1360	4634	0.31737
con42_mdg1	FLFtoBDGP	BDGP	46	42	RNA	LTR	Gypsy	mdg1	9609	0.343682
con45_Tabor	FLFtoBDGP	BDGP	46	45	RNA	LTR	Gypsy	Tabor	7535	0.351036
DNAREP1_INE-1	FLFtoBDGP	BDGP	47	2	DNA	Helitron	INE-1	INE-1	683	0.366721
con43_H	FLFtoBDGP	BDGP	51	43	DNA	TIR	hAT-hobo	H	3009	0.374093
con48_FB	FLFtoBDGP	BDGP	52	48	DNA	TIR	TcMar-Tc1	FB4	3490	0.294466
con46_297	FLFtoBDGP	BDGP	62	46	RNA	LTR	Gypsy	297	7225	0.331754
con48_412	FLFtoBDGP	BDGP	62	48	RNA	LTR	Gypsy	412	7779	0.354855
con48_roo	FLFtoBDGP	BDGP	74	48	RNA	LTR	Pao	roo	9469	0.343099
UnFmclCluster051_DTX-incomp_SLO	noBDGPmclCluster	NotAssigned	2	2	DNA	TIR	NewFam	NewFam06	4331	0.484184
UnFmclCluster039_RLX-incomp_COR	noBDGPmclCluster	RepBase	3	1	RNA	LTR	Gypsy	Gypsy-1_Dsim	4043	0.336137
UnFmclCluster039_RLX-incomp_TOM	noBDGPmclCluster	RepBase	3	1	RNA	LTR	Gypsy	Gypsy-6_Dse	3331	0.37106
con4_UnFmcl032_RLX-incomp	noBDGPmclCluster	RepBase	4	4	RNA	LTR	Copia	Copia2	3389	0.396164
con4_UnFmcl034_RLX-incomp	noBDGPmclCluster	RepBase	4	4	RNA	LTR	Gypsy	Gypsy-2_Dsim	5371	0.389117
con6_UnFmcl028_RLX-incomp	noBDGPmclCluster	RepBase	6	6	RNA	LTR	Gypsy	Chimpo	4480	0.505247
con8_UnFmcl025_RLX-comp	noBDGPmclCluster	RepBase	8	8	RNA	LTR	Copia	Copia1	4941	0.392872
con10_UnFmcl019_RLX-incomp	noBDGPmclCluster	RepBase	10	10	RNA	LTR	Copia	Copia-3_Dbp	3158	0.421469
con12_UnFmcl011_RLX-incomp	noBDGPmclCluster	RepBase	13	12	RNA	LTR	Gypsy	Gypsy-24_Dya	5525	0.444867
con13_UnFmcl013_RLX-incomp	noBDGPmclCluster	RepBase	13	13	RNA	LTR	Gypsy	Micropia	4617	0.408579
con24_UnFmcl003_noCat	noBDGPmclCluster	tBlastx	28	24	RNA	LTR	Gypsy	Invader3	1183	0.331075
con7_UnFmcl002_RXX-LARD	noBDGPmclCluster	tBlastx	29	7	RNA	LARD	LARD	LARD	25097	0.297672
con41_UnFmcl001_RLX-incomp	noBDGPmclCluster	tBlastx	41	41	RNA	LTR	Gypsy	Gypsy-2_Dsim	5069	0.389229
con2_UnFUnCl003_RLX-incomp	noBDGPmclCluster	tBlastx	2	2	RNA	LTR	Gypsy	Stalker4	2701	0.375744
con4_UnFUnCl002_DHX-incomp	noBDGPmclCluster	RepBase	4	4	DNA	Helitron	INE-1	INE-1	449	0.361607
con9_UnFUnCl001_DTX-incomp	noBDGPmclCluster	RepBase	9	9	DNA	TIR	TcMar-Tc1	Mariner_CA	526	0.36692
UnFUnClUnAlig_RLX-incomp_SLO_4	noBDGPunClustered	RepBase	1	1	RNA	LTR	Pao	BEL-4_Dfi	473	0.410148
UnFUnClUnAlig_RLX-incomp_RAL177	noBDGPunClustered	RepBase	1	1	RNA	LTR	Copia	Copia-1_Dse	2956	0.411367
UnFUnClUnAlig_RIX-incomp_JUT_2	noBDGPunClustered	RepBase	1	1	RNA	LINE	Jockey	Doc3	773	0.411384
UnFUnClUnAlig_RLX-incomp_COR	noBDGPunClustered	RepBase	1	1	RNA	LTR	Gypsy	Gypsy-1_Dsim	661	0.320726
UnFUnClUnAlig_RLX-incomp_COR_2	noBDGPunClustered	RepBase	1	1	RNA	LTR	Gypsy	Gypsy-1_Dsim	1490	0.331544
UnFUnClUnAlig_RLX-incomp_TOM_3	noBDGPunClustered	RepBase	1	1	RNA	LTR	Gypsy	Gypsy-1_Dsim	642	0.317757
UnFUnClUnAlig_RLX-incomp_MUN_3	noBDGPunClustered	RepBase	1	1	RNA	LTR	Gypsy	Gypsy-24_DY	2030	0.40197
UnFUnClUnAlig_RLX-incomp_MUN	noBDGPunClustered	RepBase	1	1	RNA	LTR	Gypsy	Gypsy-26_Dya	1064	0.532895
UnFUnClUnAlig_RLX-incomp_TOM_2	noBDGPunClustered	RepBase	1	1	RNA	LTR	Gypsy	Gypsy-35_Del	464	0.275862
UnFUnClUnAlig_RLX-incomp_COR_3	noBDGPunClustered	RepBase	1	1	RNA	LTR	Gypsy	Gypsy-4_Dsim	1072	0.300373
UnFUnClUnAlig_RLX-incomp_SLO	noBDGPunClustered	RepBase	1	1	RNA	LTR	Gypsy	gypsy6A	367	0.419619
UnFUnClUnAlig_RIX-comp_TEN	noBDGPunClustered	tBlastx	1	1	RNA	LINE	I	I-element	3075	0.38374
UnFUnClUnAlig_DHX-incomp_COR	noBDGPunClustered	RepBase	1	1	DNA	Helitron	INE-1	INE-1	670	0.352239
UnFUnClUnAlig_RLX-incomp_TOM	noBDGPunClustered	tBlastx	1	1	RNA	LTR	Gypsy	Micropia	1969	0.347892
UnFUnClUnAlig_DXX-MITE_COR	noBDGPunClustered	NotAssigned	1	1	DNA	MITE	NewFam	NewFam14	1279	0.351837
UnFUnClUnAlig_RXX-TRIM_B22_2	noBDGPunClustered	NotAssigned	1	1	RNA	TRIM	NewFam	NewFam16	807	0.574969
UnFUnClUnAlig_RLX-incomp_FIN	noBDGPunClustered	RepBase	1	1	RNA	LTR	Gypsy	Pifo	650	0.404615
UnFUnClUnAlig_noCat_SLO	noBDGPunClustered	tBlastx	1	1	RNA	LINE	R1	Rt1c	1589	0.437382
