# Supplementary material for: Population-scale long-read sequencing uncovers transposable elements associated with gene expression variation and adaptive signatures in Drosophila
Source: Nat Commun. 2022 Apr 12;13:1948. doi: 10.1038/s41467-022-29518-8 (PMC9005704; doi:10.1038/s41467-022-29518-8)
Supplement: Supplementary file 9 — Supplementary Data 6 [file 41467_2022_29518_MOESM9_ESM.xlsx]

## Sheet: S6
Table S6. Comparisons between the annotation of the reference genome in Flybase and the annotation in this work (A,B,C) and comparison of the annotations of the 13 genomes with the BDGP and MCTE libraries (D).
Table S6A. Comparison of copy number per family detected by REPET annotation and the current TE annotation available in FlyBase. In bold the significanlty different TE family. Chi-Square test, two-tailed, Bonferrori adjusted p-value < 0.05.											Table S6B. Overlapping between Flybase and REPET annotations.				Table S6C. Sensitivity and Specificity of REPET annotation when comparing with FlyBase (according to Quesneville et al. 2005).			Table S6D. Comparison of TE annotations using the BDGP library and the MCTE library.
Category	FlyBase copies	REPET copies	freqFlyBase	freqREPET	Chi2	p-value	FDR	Annotation	Observations		% Coverage overlapping	Overlapping copies	% FlyBase		Total TE fragments	1719		Strain	TEs annot. w/ MCTE	MCTE w/ DBGP at 95%	% MCTE w/ DBGP at 95%	Missing TEs w/ BDGP	% Missing w/ BDGP
roo	111	114	8.57143	7.1653	1.77288	0.183027	17.3875	Both			(exact-matches) 100%	221	0.25		Sensitivity	0.9944		ISO1	6823	3941	0.577605	2882	0.422395
Copia2	22	12	1.69884	0.754243	4.69018	0.0303355	2.88187	Both	Note: in FlyBase corresponds to family "Dm88"		0.99	661	0.747738		Specificity	0.9929		STO-022	7527	4356	0.578717	3171	0.421283
Invader1	21	12	1.62162	0.754243	4.01523	0.0450912	4.28366	Both			0.98	701	0.792986		True Positives (TP):	2,959,747bp		COR-014	6937	3900	0.562203	3037	0.437797
jockey	66	69	5.09653	4.3369	0.761374	0.382899	36.3754	Both			0.95	748	0.846154		True Negatives (TN):	133,830,517bp		AKA-017	6933	3875	0.558921	3058	0.441079
1360	44	43	3.39768	2.7027	0.953666	0.328788	31.2349	Both			0.9	779	0.881222		False Negatives (FN):	16,478bp		GIM-024	7198	4185	0.581412	3013	0.418588
297	40	40	3.0888	2.51414	0.67452	0.41148	39.0906	Both			0.8	792	0.895928		False Positives (FP):	955,684bp		JUT-011	7003	4030	0.575468	2973	0.424532
H	37	37	2.85714	2.32558	0.608666	0.435291	41.3526	Both			0.7	801	0.906109					KIE-094	7190	4164	0.579138	3026	0.420862
pogo	34	33	2.62548	2.07417	0.729222	0.393136	37.3479	Both			0.6	810	0.91629					LUN-004	7224	4176	0.578073	3048	0.421927
F-element	34	32	2.62548	2.01131	0.945915	0.330761	31.4223	Both			0.5	819	0.926471					RAL-177	7285	4075	0.559369	3210	0.440631
Doc	42	45	3.24324	2.82841	0.290295	0.590031	56.053	Both			Note: Only euchromatic, non-nested, non-INE-1 and >100bp TEs are included (REPET: 1719 TEs; FlyBase: 884 TEs)							RAL-375	7067	3952	0.559219	3115	0.440781
Copia	26	26	2.00772	1.63419	0.371646	0.542108	51.5003	Both										SLA-001	8394	4728	0.563259	3666	0.436741
HMS-Beagle	12	9	0.926641	0.565682	0.836461	0.360411	34.239	Both										TEN-015	7288	4212	0.577936	3076	0.422064
mdg3	11	8	0.849421	0.502828	0.834872	0.360867	34.2824	Both										TOM-007	7407	4234	0.571621	3173	0.428379
FB4	20	19	1.5444	1.19422	0.420298	0.516789	49.0949	Both	Note: in FlyBase corresponds to family "FB"									MUN-016	7026	4003	0.569741	3023	0.430259
INE-1	295	492	22.7799	30.9239	23.4653	1.2719e-06	0.000120831	Both
BS	25	30	1.9305	1.88561	0.00241387	0.960815	91.2774	Both										TEs annot. w/ MCTE: TE fragments identified by RepeatMasker when using the MCTE library.
Rt1b	21	27	1.62162	1.69705	0.000126692	0.991019	94.1468	Both										MCTE w/ BDGP at 95%: TEs overlapping at 95% breadth of coverage with TEs annotated using the BDGP* library.
Rt1c	14	27	1.08108	1.69705	1.51929	0.217727	20.6841	Both										% MCTE w/ BDGP at 95%: Percentage of TEs annotated with the MCTE overlapping at 95% breadth of coverage with TEs annotated using the BDGP* library.
S-element	23	26	1.77606	1.63419	0.0220711	0.881898	83.7803	Both										Missing TEs w/ BDGP: MCTE TEs not found (at 95% breadth of coverage) when using the BDGP* library.
412	22	26	1.69884	1.63419	0.000126692	0.991019	94.1468	Both										% Missing w/ BDGP: % of MCTE TEs not found (at 95% breadth of coverage) when using the BDGP* library.
I-element	19	23	1.46718	1.44563	0.0117033	0.913851	86.8159	Both										*BDGP: TE library from the Berkeley Drosophila Genome Project for D. melanogaster (Kaminker et al. 2002)
mdg1	20	21	1.5444	1.31992	0.121588	0.727319	69.0953	Both
Nomad	18	19	1.38996	1.19422	0.0891378	0.765276	72.7012	Both	Note: in FlyBase corresponds to family "opus"
Stalker4	9	17	0.694981	1.06851	0.736536	0.390773	37.1234	Both
Invader3	16	16	1.23552	1.00566	0.166317	0.683406	64.9236	Both
Tirant	14	16	1.08108	1.00566	0.000201429	0.988676	93.9243	Both
BS2	16	15	1.23552	0.942803	0.333147	0.563812	53.5621	Both	Note: in FlyBase corresponds to family "X-element"
Rt1a	9	14	0.694981	0.87995	0.119281	0.729816	69.3325	Both
NOF	6	14	0.46332	0.87995	1.24614	0.26429	25.1076	Both
Blastopia	14	13	1.08108	0.817096	0.289754	0.590378	56.0859	Both	Note: in FlyBase corresponds to family "Flea"
blood	13	13	1.00386	0.817096	0.108955	0.741337	70.427	Both
Stalker2	5	13	0.3861	0.817096	1.50072	0.22056	20.9532	Both
GATE	6	12	0.46332	0.754243	0.561977	0.453465	43.0792	Both	Note: in FlyBase corresponds to family "batumi"
hopper	11	10	0.849421	0.628536	0.224892	0.635337	60.357	Both
Stalker	4	10	0.30888	0.628536	0.921461	0.337092	32.0237	Both
Burdock	10	9	0.772201	0.565682	0.203332	0.652045	61.9442	Both
HB	9	9	0.694981	0.565682	0.0404516	0.8406	79.857	Both
17_6	8	9	0.617761	0.565682	0.0039317	0.950003	90.2503	Both
hopper2	3	9	0.23166	0.565682	1.20151	0.273021	25.937	Both
diver	8	8	0.617761	0.502828	0.0260998	0.871657	82.8074	Both
Quasimodo	8	8	0.617761	0.502828	0.0260998	0.871657	82.8074	Both
1731	4	8	0.30888	0.502828	0.264722	0.606894	57.655	Both
3S18	8	7	0.617761	0.439975	0.160302	0.688879	65.4435	Both
Cr1a	7	7	0.540541	0.439975	0.013783	0.906542	86.1215	Both	Note: in FlyBase corresponds to family "Q-Element"
Doc6	7	7	0.540541	0.439975	0.013783	0.906542	86.1215	Both	Note: in FlyBase corresponds to family "Juan"
jockey2	5	7	0.3861	0.439975	0.00450378	0.946494	89.9169	Both
G2	6	6	0.46332	0.377121	0.00450378	0.946494	89.9169	Both
G5A	6	6	0.46332	0.377121	0.00450378	0.946494	89.9169	Both
gypsy12	5	6	0.3861	0.377121	0.070095	0.791198	75.1639	Both
Micropia	6	5	0.46332	0.314268	0.117391	0.731882	69.5288	Both
gypsy1	5	5	0.3861	0.314268	6.66762e-05	0.993485	94.3811	Both	Note: in FlyBase corresponds to family "springer"
transib2	5	5	0.3861	0.314268	6.66762e-05	0.993485	94.3811	Both
Transpac	5	5	0.3861	0.314268	6.66762e-05	0.993485	94.3811	Both
Tabor	3	5	0.23166	0.314268	0.00408108	0.949063	90.161	Both
Ivk	1	5	0.0772201	0.314268	0.959803	0.327237	31.0875	Both
Bari1	4	4	0.30888	0.251414	0.00408108	0.949063	90.161	Both
Tc1	4	4	0.30888	0.251414	0.00408108	0.949063	90.161	Both
Tc3	3	4	0.23166	0.251414	0.0745995	0.784754	74.5516	Both
Idefix	2	4	0.15444	0.251414	0.0249689	0.874445	83.0722	Both
Doc3	1	4	0.0772201	0.251414	0.447819	0.503372	47.8204	Both
Invader2	1	4	0.0772201	0.251414	0.447819	0.503372	47.8204	Both
TART-B	1	4	0.0772201	0.251414	0.447819	0.503372	47.8204	Both
Circe	3	3	0.23166	0.188561	0.0249689	0.874445	83.0722	Both
G4	3	3	0.23166	0.188561	0.0249689	0.874445	83.0722	Both
gypsy	3	3	0.23166	0.188561	0.0249689	0.874445	83.0722	Both
mariner2	3	3	0.23166	0.188561	0.0249689	0.874445	83.0722	Both
gtwin	2	3	0.15444	0.188561	0.0532484	0.817504	77.6629	Both
HMS-Beagle2	2	3	0.15444	0.188561	0.0532484	0.817504	77.6629	Both
BS3	1	3	0.0772201	0.188561	0.0879957	0.766741	72.8404	Both
HeT-A	1	3	0.0772201	0.188561	0.0879957	0.766741	72.8404	Both
Invader4	3	2	0.23166	0.125707	0.0532484	0.817504	77.6629	Both
diver2	2	2	0.15444	0.125707	0.0879957	0.766741	72.8404	Both
gypsy5	2	2	0.15444	0.125707	0.0879957	0.766741	72.8404	Both
Helena	2	2	0.15444	0.125707	0.0879957	0.766741	72.8404	Both
R1A1-element	2	2	0.15444	0.125707	0.0879957	0.766741	72.8404	Both
rooA	2	2	0.15444	0.125707	0.0879957	0.766741	72.8404	Both
TART-A	2	2	0.15444	0.125707	0.0879957	0.766741	72.8404	Both
accord	1	2	0.0772201	0.125707	0.0319269	0.858188	81.5279	Both
Doc4	1	2	0.0772201	0.125707	0.0319269	0.858188	81.5279	Both
G5	1	2	0.0772201	0.125707	0.0319269	0.858188	81.5279	Both
gypsy8	1	2	0.0772201	0.125707	0.0319269	0.858188	81.5279	Both
transib1	1	2	0.0772201	0.125707	0.0319269	0.858188	81.5279	Both
Invader6	2	1	0.15444	0.0628536	0.0319269	0.858188	81.5279	Both
baggins	1	1	0.0772201	0.0628536	0.319491	0.571914	54.3318	Both
Copia1	1	1	0.0772201	0.0628536	0.319491	0.571914	54.3318	Both
G6	1	1	0.0772201	0.0628536	0.319491	0.571914	54.3318	Both
G7	1	1	0.0772201	0.0628536	0.319491	0.571914	54.3318	Both
gypsy2	1	1	0.0772201	0.0628536	0.319491	0.571914	54.3318	Both
looper1	1	1	0.0772201	0.0628536	0.319491	0.571914	54.3318	Both
Ninja	1	1	0.0772201	0.0628536	0.319491	0.571914	54.3318	Both	Note: in FlyBase corresponds to family "Aurora"
Tom1	1	1	0.0772201	0.0628536	0.319491	0.571914	54.3318	Both
transib4	1	1	0.0772201	0.0628536	0.319491	0.571914	54.3318	Both
Max-element	3	6	0.23166	0.377121	0.13064	0.717769	68.1881	Both
rover	4	5	0.30888	0.314268	0.0959804	0.756708	71.8872	Both
Tc1-2	4	5	0.30888	0.314268	0.0959804	0.756708	71.8872	Both
LARD	0	349	0	16.95	NA	NA	NA	Only REPET	Not anntotated in FlyBase
Kepler	0	42	0	2.03983	NA	NA	NA	Only REPET	Not anntotated in FlyBase
NewFam06 (TIR)	0	16	0	0.777076	NA	NA	NA	Only REPET	Not anntotated in FlyBase
NewFam14 (MITE)	0	8	0	0.388538	NA	NA	NA	Only REPET	Not anntotated in FlyBase
gypsy11	0	6	0	0.291404	NA	NA	NA	Only REPET	1 copy 54bp in FlyBase (Euchromatic)
Gypsy-1_Dsim	0	5	0	0.242836	NA	NA	NA	Only REPET	Not anntotated in FlyBase
ZAM	0	5	0	0.242836	NA	NA	NA	Only REPET	Several copies in FlyBase but in the Heterochromatic regions
THARE	0	4	0	0.194269	NA	NA	NA	Only REPET	Not anntotated in FlyBase
Chimpo	0	3	0	0.145702	NA	NA	NA	Only REPET	Not anntotated in FlyBase
gypsy4	0	3	0	0.145702	NA	NA	NA	Only REPET	1 copy 33bp in FlyBase (Euchromatic)
NewFam16 (TRIM)	0	3	0	0.145702	NA	NA	NA	Only REPET	Not anntotated in FlyBase
R2-element	0	3	0	0.145702	NA	NA	NA	Only REPET	Not anntotated in FlyBase
Gypsy-2_Dsim	0	2	0	0.0971345	NA	NA	NA	Only REPET	Not anntotated in FlyBase
gypsy6	0	2	0	0.0971345	NA	NA	NA	Only REPET	Several copies in FlyBase but in the Heterochromatic regions
gypsy9	0	2	0	0.0971345	NA	NA	NA	Only REPET	1 copy 44bp in FlyBase (Euchromatic)
Mariner_CA	0	2	0	0.0971345	NA	NA	NA	Only REPET	Not anntotated in FlyBase
TART-C	0	2	0	0.0971345	NA	NA	NA	Only REPET	Several copies in FlyBase but in the Heterochromatic regions
accord2	0	1	0	0.0485673	NA	NA	NA	Only REPET	Several copies in FlyBase but in the Heterochromatic regions
BS4	0	1	0	0.0485673	NA	NA	NA	Only REPET	1 copy in FlyBase but in the Heterochromatic regions
Copia-1_Dse	0	1	0	0.0485673	NA	NA	NA	Only REPET	Not anntotated in FlyBase
Copia-3_Dbp	0	1	0	0.0485673	NA	NA	NA	Only REPET	Not anntotated in FlyBase
Doc2	0	1	0	0.0485673	NA	NA	NA	Only REPET	1 copy 38bp in FlyBase (Euchromatic)
G-element	0	1	0	0.0485673	NA	NA	NA	Only REPET	Several copies in FlyBase but in the Heterochromatic regions
gypsy10	0	1	0	0.0485673	NA	NA	NA	Only REPET	Several copies in FlyBase but in the Heterochromatic regions
Gypsy-26_Dya	0	1	0	0.0485673	NA	NA	NA	Only REPET	Not anntotated in FlyBase
Gypsy-6_Dse	0	1	0	0.0485673	NA	NA	NA	Only REPET	Not anntotated in FlyBase
gypsy7	0	1	0	0.0485673	NA	NA	NA	Only REPET	Several copies in FlyBase but in the Heterochromatic regions
Quasimodo2	0	1	0	0.0485673	NA	NA	NA	Only REPET	Note: in FlyBase corresponds to family "McClintock”; 8 copies but all in the Heterochromatic regions.
S2	4	0	0.307456	0	NA	NA	NA	Only FlyBase	No consensus sequence in library (sequence redundant with S-element) 4 copies in FlyBase
frogger	1	0	0.076864	0	NA	NA	NA	Only FlyBase	Consensus sequence in library (BDGP_frogger) but No copies annotated.
gypsy3	1	0	0.076864	0	NA	NA	NA	Only FlyBase	Consensus sequence in library (BDGP_gypsy3) but No copies annotated.
