# Supplementary material for: Population-scale long-read sequencing uncovers transposable elements associated with gene expression variation and adaptive signatures in Drosophila
Source: Nat Commun. 2022 Apr 12;13:1948. doi: 10.1038/s41467-022-29518-8 (PMC9005704; doi:10.1038/s41467-022-29518-8)
Supplement: Supplementary file 10 — Supplementary Data 7 [file 41467_2022_29518_MOESM10_ESM.xlsx]

## Sheet: S7
Table S7. Summary results for the assembly of the genomes of five Drosophila species and for the BLAST searches of the three unknown consensus sequences (new families) in these five genomes.
Species	D. simulans	D. yakuba	D. virilis	D. bipectinata	D. pseudooscura
Genome Size (Mb)	128.7	145.3	166.9	173.4	156.1
Contigs	41	103	124	868	331
N50 (Mb)	13.55	7.39	5.93	0.69	1.64
Busco Complete (%)	0.984	0.985	0.966	0.951	0.975
REPET deNovoLibSize	1047	2009	1733	2999	1786
%TEs	0.174	0.2413	0.2642	0.3412	0.2077
tBLASTx Results:
NewFam14 (MITE)	No Match	No Match	No Match	No Match	No Match
NewFam16 (TRIM)	No Match	No Match	No Match	No Match	%ID= 50.00; e=5e-06
NewFam06 (TIR)	No Match	No Match	%ID= 57.14; e=3e-06	%ID= 38.78; e=5e-08	No Match
TE Copies	NA	NA	5	101	2
