# Supplementary material for: Population-scale long-read sequencing uncovers transposable elements associated with gene expression variation and adaptive signatures in Drosophila
Source: Nat Commun. 2022 Apr 12;13:1948. doi: 10.1038/s41467-022-29518-8 (PMC9005704; doi:10.1038/s41467-022-29518-8)
Supplement: Supplementary file 11 — Supplementary Data 8 [file 41467_2022_29518_MOESM11_ESM.xlsx]

## Sheet: S8
Table S8. Comparison of the TE annotations performed by REPET, TIDAL and TEMP.
Table S8A. Number of TE insertions detected by REPET, TEMP and TIDAL and overlap of annotations between software
Software	Number of TEs Identified
REPET	6632
TIDAL	9066
TEMP	7430
REPET only	2304
TIDAL only	3206
TEMP only	2357
REPET_TIDAL_TEMP	2967
REPET_TIDAL	1074 (+2967)
REPET_TEMP	287 (+2967)
TIDAL_TEMP	1819 (+2967)
Table S8B. Manual inspection of 300 TE insertions predicted by REPET in the COR-014 assembly. REPET predictions can be identified by REPET only, and by TEMP and/or TIDAL. "Software identification" indicates whether the TE was predicted by one, two or the three software. "Status" indicates wether the TE was correctly identified by the softwares. "None" indicates that the TE is correctly predicted …
Chromosome	start	end	TransferID	Class	Order	SuperFamily	Family	# Genomes	Genomes	ID Genome	Length	Software identification	Status
2L	667053	667053	2L_667053_667053_412	RNA	LTR	Gypsy	412	1	COR-014	COR-014_1_412	7509	REPET|TIDAL	FALSE NEGATIVE TEMP
2L	1475463	1475463	2L_1475463_1475463_mdg1	RNA	LTR	Gypsy	mdg1	1	COR-014	COR-014_8_mdg1	7369	REPET|TEMP|TIDAL	NONE
2L	1563167	1563167	2L_1563167_1563167_G2	RNA	LINE	Jockey	G2	1	COR-014	COR-014_9_G2	1379	REPET|TIDAL	FALSE NEGATIVE TEMP
2L	2291924	2291924	2L_2291924_2291924_Copia	RNA	LTR	Copia	Copia	1	COR-014	COR-014_11_Copia	5146	REPET|TIDAL	FALSE NEGATIVE TEMP
2L	2299808	2299808	2L_2299808_2299808_297	RNA	LTR	Gypsy	297	1	COR-014	COR-014_10_297	1587	REPET|TEMP|TIDAL	NONE
2L	2337649	2337649	2L_2337649_2337649_Transpac	RNA	LTR	Gypsy	Transpac	1	COR-014	COR-014_12_Transpac	5255	REPET|TIDAL	FALSE NEGATIVE TEMP
2L	2338203	2338203	2L_2338203_2338203_roo	RNA	LTR	Pao	roo	1	COR-014	COR-014_15_roo	7033	REPET|TIDAL	FALSE NEGATIVE TEMP
2L	2413072	2413074	2L_2413072_2413074_297	RNA	LTR	Gypsy	297	2	MUN-016;COR-014	COR-014_17_297	3052	REPET|TEMP|TIDAL	NONE
2L	2530828	2530828	2L_2530828_2530828_H	DNA	TIR	hAT-hobo	H	1	COR-014	COR-014_19_H	1523	REPET|TIDAL	FALSE NEGATIVE TEMP
2L	2622857	2622857	2L_2622857_2622857_roo	RNA	LTR	Pao	roo	1	COR-014	COR-014_21_roo	9125	REPET|TIDAL	FALSE NEGATIVE TEMP
2L	2839640	2839640	2L_2839640_2839640_jockey	RNA	LINE	Jockey	jockey	1	COR-014	COR-014_24_jockey	242	REPET|TEMP|TIDAL	NONE
2L	3174747	3174751	2L_3174747_3174751_Ivk	RNA	LINE	I	Ivk	6	A2;AKA-018;A6;COR-014;STO-022;A5	COR-014_28_Ivk	125	REPET|TIDAL	FALSE NEGATIVE TEMP
2L	3738915	3738915	2L_3738915_3738915_Nomad	RNA	LTR	Gypsy	Nomad	1	COR-014	COR-014_35_Nomad	2658	REPET|TIDAL	FALSE NEGATIVE TEMP
2L	4089872	4089872	2L_4089872_4089872_jockey	RNA	LINE	Jockey	jockey	1	COR-014	COR-014_39_jockey	295	REPET	FALSE NEGATIVE TIDAL and TEMP
2L	4106345	4106429	2L_4106345_4106429_jockey	RNA	LINE	Jockey	jockey	4	B1;RAL-059;COR-014;A4	COR-014_40_jockey	253	REPET	FALSE NEGATIVE TIDAL and TEMP
2L	4433847	4433847	2L_4433847_4433847_mdg1	RNA	LTR	Gypsy	mdg1	1	COR-014	COR-014_42_mdg1	7348	REPET	FALSE NEGATIVE TIDAL and TEMP
2L	4828471	4828471	2L_4828471_4828471_Idefix	RNA	LTR	Gypsy	Idefix	1	COR-014	COR-014_44_Idefix	7382	REPET|TEMP|TIDAL	NONE
2L	5724313	5724354	2L_5724313_5724354_1360	DNA	TIR	P	1360	14	GIM-024;B6;COR-018;RAL-177;COR-014;MUN-008;A4;MUN-009;AB8;RAL-855;STO-022;A5;A7;LUN-004	COR-014_54_1360	333	REPET|TIDAL	FALSE NEGATIVE TEMP
2L	5846332	5846332	2L_5846332_5846332_H	DNA	TIR	hAT-hobo	H	1	COR-014	COR-014_56_H	1513	REPET|TEMP|TIDAL	NONE
2L	6323444	6323444	2L_6323444_6323444_412	RNA	LTR	Gypsy	412	1	COR-014	COR-014_60_412	7512	REPET|TIDAL	FALSE NEGATIVE TEMP
2L	6886626	6886626	2L_6886626_6886626_blood	RNA	LTR	Gypsy	blood	1	COR-014	COR-014_63_blood	7400	REPET|TIDAL	FALSE NEGATIVE TEMP
2L	6893679	6893679	2L_6893679_6893679_Quasimodo2	RNA	LTR	Gypsy	Quasimodo2	1	COR-014	COR-014_64_Quasimodo2	6444	REPET|TIDAL	FALSE NEGATIVE TEMP
2L	7227859	7227859	2L_7227859_7227859_F-element	RNA	LINE	Jockey	F-element	1	COR-014	COR-014_68_F-element	2799	REPET|TEMP|TIDAL	NONE
2L	7472933	7472935	2L_7472933_7472935_Micropia	RNA	LTR	Gypsy	Micropia	1	COR-014	COR-014_75_Micropia	180	REPET|TIDAL	FALSE NEGATIVE TEMP
2L	7485395	7485400	2L_7485395_7485400_FB4	DNA	TIR	TcMar-Tc1	FB4	4	RAL-737;GIM-024;COR-014;A3	COR-014_76_FB4	2522	REPET	FALSE NEGATIVE TIDAL and TEMP
2L	7495412	7495412	2L_7495412_7495412_Burdock	RNA	LTR	Gypsy	Burdock	1	COR-014	COR-014_77_Burdock	6416	REPET|TIDAL	FALSE NEGATIVE TEMP
2L	8129251	8129254	2L_8129251_8129254_S-element	DNA	TIR	TcMar-Tc1	S-element	1	COR-014	COR-014_80_S-element	1731	REPET	FALSE NEGATIVE TIDAL and TEMP
2L	8129251	8129254	2L_8129251_8129254_S-element.t1	DNA	TIR	TcMar-Tc1	S-element	1	COR-014	COR-014_81_S-element	1733	REPET|TIDAL	FALSE NEGATIVE TEMP
2L	8300890	8300890	2L_8300890_8300890_P-element	DNA	TIR	P	P-element	1	COR-014	COR-014_82_P-element	1147	REPET|TEMP|TIDAL	NONE
2L	8615391	8615393	2L_8615391_8615393_17-6	RNA	LTR	Gypsy	17-6	3	LUN-004;COR-014;MUN-015	COR-014_83_17-6	513	REPET|TIDAL	FALSE NEGATIVE TEMP
2L	8623521	8623521	2L_8623521_8623521_Idefix	RNA	LTR	Gypsy	Idefix	1	COR-014	COR-014_84_Idefix	600	REPET|TEMP|TIDAL	NONE
2L	8694822	8694822	2L_8694822_8694822_I-element	RNA	LINE	I	I-element	1	COR-014	COR-014_85_I-element	5346	REPET|TIDAL	FALSE NEGATIVE TEMP
2L	8959917	8959989	2L_8959917_8959989_Ivk	RNA	LINE	I	Ivk	22	A6;B6;B4;B3;JUT-008;MUN-008;AKA-017;STO-022;JUT-011;COR-018;TEN-015;SLA-001;A7;KIE-094;COR-014;LUN-007;B1;RAL-426;COR-023;TOM-007;MUN-009;RAL-855	COR-014_89_Ivk	314	REPET|TIDAL	FALSE NEGATIVE TEMP
2L	8965416	8965438	2L_8965416_8965438_Doc6	RNA	LINE	Jockey	Doc6	4	A1;B3;RAL-855;COR-014	COR-014_90_Doc6	4227	REPET|TIDAL	FALSE NEGATIVE TEMP
2L	8987806	8987806	2L_8987806_8987806_pogo	DNA	TIR	TcMar-Pogo	pogo	1	COR-014	COR-014_91_pogo	183	REPET|TIDAL	FALSE NEGATIVE TEMP
2L	9148257	9148257	2L_9148257_9148257_Rt1a	RNA	LINE	R1	Rt1a	1	COR-014	COR-014_92_Rt1a	2249	REPET	FALSE NEGATIVE TIDAL and TEMP
2L	9148758	9148758	2L_9148758_9148758_Rt1b	RNA	LINE	R1	Rt1b	1	COR-014	COR-014_93_Rt1b	115	REPET	FALSE NEGATIVE TIDAL and TEMP
2L	9406023	9406023	2L_9406023_9406023_roo	RNA	LTR	Pao	roo	1	COR-014	COR-014_95_roo	8407	REPET|TEMP|TIDAL	NONE
2L	9475220	9475220	2L_9475220_9475220_H	DNA	TIR	hAT-hobo	H	1	COR-014	COR-014_96_H	1516	REPET	FALSE NEGATIVE TIDAL and TEMP
2L	9782236	9782236	2L_9782236_9782236_P-element	DNA	TIR	P	P-element	1	COR-014	COR-014_98_P-element	1148	REPET|TIDAL	FALSE NEGATIVE TEMP
2L	9827658	9827677	2L_9827658_9827677_Rt1b	RNA	LINE	R1	Rt1b	2	A1;COR-014	COR-014_99_Rt1b	3983	REPET	FALSE NEGATIVE TIDAL and TEMP
2L	10171732	10171732	2L_10171732_10171732_297	RNA	LTR	Gypsy	297	1	COR-014	COR-014_103_297	5397	REPET|TEMP|TIDAL	NONE
2L	10502368	10502368	2L_10502368_10502368_FB4	DNA	TIR	TcMar-Tc1	FB4	1	COR-014	COR-014_105_FB4	3667	REPET|TIDAL	FALSE NEGATIVE TEMP
2L	10511137	10511137	2L_10511137_10511137_Doc	RNA	LINE	Jockey	Doc	1	COR-014	COR-014_107_Doc	4725	REPET|TEMP|TIDAL	NONE
2L	11913988	11913988	2L_11913988_11913988_H	DNA	TIR	hAT-hobo	H	1	COR-014	COR-014_113_H	1397	REPET|TIDAL	FALSE NEGATIVE TEMP
2L	12238354	12238354	2L_12238354_12238354_Tirant	RNA	LTR	Gypsy	Tirant	1	COR-014	COR-014_114_Tirant	5742	REPET|TIDAL	FALSE NEGATIVE TEMP
2L	12911365	12911365	2L_12911365_12911365_H	DNA	TIR	hAT-hobo	H	1	COR-014	COR-014_116_H	1580	REPET|TEMP|TIDAL	NONE
2L	12959891	12959893	2L_12959891_12959893_roo	RNA	LTR	Pao	roo	4	A5;A6;AKA-017;COR-014	COR-014_117_roo	111	REPET	FALSE NEGATIVE TIDAL and TEMP
2L	13147781	13147781	2L_13147781_13147781_Transpac	RNA	LTR	Gypsy	Transpac	1	COR-014	COR-014_119_Transpac	5249	REPET|TIDAL	FALSE NEGATIVE TEMP
2L	13154757	13154762	2L_13154757_13154762_Doc6	RNA	LINE	Jockey	Doc6	2	MUN-020;COR-014	COR-014_122_Doc6	4265	REPET	FALSE NEGATIVE TIDAL and TEMP
2L	13155971	13155973	2L_13155971_13155973_Invader4	RNA	LTR	Gypsy	Invader4	3	MUN-009;AKA-017;COR-014	COR-014_123_Invader4	346	REPET|TEMP|TIDAL	NONE
2L	13483315	13483319	2L_13483315_13483319_Doc6	RNA	LINE	Jockey	Doc6	2	B3;COR-014	COR-014_124_Doc6	202	REPET	FALSE NEGATIVE TIDAL and TEMP
2L	13528754	13528754	2L_13528754_13528754_mdg1	RNA	LTR	Gypsy	mdg1	1	COR-014	COR-014_125_mdg1	7400	REPET|TEMP|TIDAL	NONE
2L	13657192	13657192	2L_13657192_13657192_jockey	RNA	LINE	Jockey	jockey	1	COR-014	COR-014_127_jockey	5006	REPET	FALSE NEGATIVE TIDAL and TEMP
2L	13665075	13665075	2L_13665075_13665075_Gypsy-2_Dsim	RNA	LTR	Gypsy	Gypsy-2_Dsim	1	COR-014	COR-014_128_Gypsy-2_Dsim	5205	REPET	FALSE NEGATIVE TIDAL and TEMP
2L	13666802	13666802	2L_13666802_13666802_H	DNA	TIR	hAT-hobo	H	1	COR-014	COR-014_129_H	2937	REPET|TIDAL	FALSE NEGATIVE TEMP
2L	13768512	13768512	2L_13768512_13768512_F-element	RNA	LINE	Jockey	F-element	1	COR-014	COR-014_130_F-element	4693	REPET	FALSE NEGATIVE TIDAL and TEMP
2L	13780514	13780516	2L_13780514_13780516_pogo	DNA	TIR	TcMar-Pogo	pogo	2	RAL-176;COR-014	COR-014_131_pogo	185	REPET|TIDAL	FALSE NEGATIVE TEMP
2L	13932122	13932122	2L_13932122_13932122_Kepler	RNA	TRIM	Gypsy	Kepler	1	COR-014	COR-014_133_Kepler	150	REPET|TIDAL	FALSE NEGATIVE TEMP
2L	14015278	14015278	2L_14015278_14015278_S-element	DNA	TIR	TcMar-Tc1	S-element	1	COR-014	COR-014_134_S-element	1735	REPET|TIDAL	FALSE NEGATIVE TEMP
2L	14032205	14032205	2L_14032205_14032205_I-element	RNA	LINE	I	I-element	1	COR-014	COR-014_137_I-element	5365	REPET|TIDAL	FALSE NEGATIVE TEMP
2L	14262830	14262838	2L_14262830_14262838_pogo	DNA	TIR	TcMar-Pogo	pogo	3	GIM-012;LUN-007;COR-014	COR-014_138_pogo	952	REPET|TIDAL	FALSE NEGATIVE TEMP
2L	15075482	15075482	2L_15075482_15075482_jockey	RNA	LINE	Jockey	jockey	1	COR-014	COR-014_147_jockey	202	REPET	FALSE NEGATIVE TIDAL and TEMP
2L	15248084	15248086	2L_15248084_15248086_Kepler	RNA	TRIM	Gypsy	Kepler	2	RAL-426;COR-014	COR-014_148_Kepler	158	REPET	FALSE POSITIVE REPET
2L	15346859	15346859	2L_15346859_15346859_Transpac	RNA	LTR	Gypsy	Transpac	1	COR-014	COR-014_149_Transpac	5251	REPET|TEMP|TIDAL	NONE
2L	15417360	15417360	2L_15417360_15417360_Nomad	RNA	LTR	Gypsy	Nomad	1	COR-014	COR-014_150_Nomad	7507	REPET|TEMP|TIDAL	NONE
2L	15793757	15793757	2L_15793757_15793757_mdg1	RNA	LTR	Gypsy	mdg1	1	COR-014	COR-014_153_mdg1	7316	REPET|TIDAL	FALSE NEGATIVE TEMP
2L	15870384	15870384	2L_15870384_15870384_I-element	RNA	LINE	I	I-element	1	COR-014	COR-014_154_I-element	220	REPET	FALSE NEGATIVE TIDAL and TEMP
2L	15873756	15873756	2L_15873756_15873756_jockey	RNA	LINE	Jockey	jockey	1	COR-014	COR-014_155_jockey	4180	REPET|TEMP|TIDAL	NONE
2L	16092651	16092654	2L_16092651_16092654_Doc	RNA	LINE	Jockey	Doc	2	GIM-012;COR-014	COR-014_160_Doc	4703	REPET	FALSE NEGATIVE TIDAL and TEMP
2L	16203734	16203734	2L_16203734_16203734_Copia	RNA	LTR	Copia	Copia	1	COR-014	COR-014_162_Copia	5121	REPET|TIDAL	FALSE NEGATIVE TEMP
2L	16215831	16215833	2L_16215831_16215833_mdg1	RNA	LTR	Gypsy	mdg1	2	TOM-008;COR-014	COR-014_163_mdg1	7446	REPET|TIDAL	FALSE NEGATIVE TEMP
2L	16227171	16227171	2L_16227171_16227171_1360	DNA	TIR	P	1360	1	COR-014	COR-014_165_1360	1060	REPET|TIDAL	FALSE NEGATIVE TEMP
2L	16264770	16264772	2L_16264770_16264772_gypsy4	RNA	LTR	Gypsy	gypsy4	13	AKA-018;B6;B3;TOM-007;COR-014;MUN-008;A4;A1;RAL-375;SLA-001;AKA-017;A3;A5	COR-014_166_gypsy4	143	REPET	FALSE POSITIVE REPET
2L	16520230	16520233	2L_16520230_16520233_P-element	DNA	TIR	P	P-element	1	COR-014	COR-014_169_P-element	1326	REPET|TIDAL	FALSE NEGATIVE TEMP
2L	16554915	16554915	2L_16554915_16554915_F-element	RNA	LINE	Jockey	F-element	1	COR-014	COR-014_170_F-element	3896	REPET	FALSE NEGATIVE TIDAL and TEMP
2L	16571389	16571392	2L_16571389_16571392_roo	RNA	LTR	Pao	roo	1	COR-014	COR-014_171_roo	9082	REPET|TIDAL	FALSE NEGATIVE TEMP
2L	17136141	17136157	2L_17136141_17136157_jockey	RNA	LINE	Jockey	jockey	3	B4;SLA-001;COR-014	COR-014_179_jockey	4889	REPET	FALSE NEGATIVE TIDAL and TEMP
2L	17176361	17176361	2L_17176361_17176361_Copia	RNA	LTR	Copia	Copia	1	COR-014	COR-014_180_Copia	4829	REPET|TIDAL	FALSE NEGATIVE TEMP
2L	17205247	17205247	2L_17205247_17205247_jockey	RNA	LINE	Jockey	jockey	1	COR-014	COR-014_183_jockey	3460	REPET	FALSE NEGATIVE TIDAL and TEMP
2L	17319456	17319456	2L_17319456_17319456_Tabor	RNA	LTR	Gypsy	Tabor	1	COR-014	COR-014_185_Tabor	7223	REPET|TEMP|TIDAL	NONE
2L	17788867	17788867	2L_17788867_17788867_Doc	RNA	LINE	Jockey	Doc	1	COR-014	COR-014_193_Doc	4431	REPET|TIDAL	FALSE NEGATIVE TEMP
2L	17866988	17866988	2L_17866988_17866988_Idefix	RNA	LTR	Gypsy	Idefix	1	COR-014	COR-014_194_Idefix	7421	REPET|TIDAL	FALSE NEGATIVE TEMP
2L	17945762	17945762	2L_17945762_17945762_H	DNA	TIR	hAT-hobo	H	1	COR-014	COR-014_196_H	1561	REPET|TEMP|TIDAL	NONE
2L	17955658	17955658	2L_17955658_17955658_BS2	RNA	LINE	Jockey	BS2	1	COR-014	COR-014_197_BS2	4718	REPET|TIDAL	FALSE NEGATIVE TEMP
2L	18100662	18100662	2L_18100662_18100662_roo	RNA	LTR	Pao	roo	1	COR-014	COR-014_203_roo	8992	REPET|TIDAL	FALSE NEGATIVE TEMP
2L	18229673	18229673	2L_18229673_18229673_H	DNA	TIR	hAT-hobo	H	1	COR-014	COR-014_207_H	1460	REPET|TEMP|TIDAL	NONE
2L	18355006	18355006	2L_18355006_18355006_F-element	RNA	LINE	Jockey	F-element	1	COR-014	COR-014_209_F-element	2857	REPET	FALSE NEGATIVE TIDAL and TEMP
2L	18649419	18649419	2L_18649419_18649419_blood	RNA	LTR	Gypsy	blood	1	COR-014	COR-014_213_blood	7408	REPET|TIDAL	FALSE NEGATIVE TEMP
2L	18657091	18657097	2L_18657091_18657097_F-element	RNA	LINE	Jockey	F-element	17	RAL-091;KIE-094;A6;JUT-011;B4;TOM-008;B3;TEN-015;RAL-177;COR-014;A4;SLA-001;RAL-737;MUN-016;MUN-020;MUN-013;A3	COR-014_214_F-element	3322	REPET	FALSE NEGATIVE TIDAL and TEMP
2R	6713904	6713906	2R_6713904_6713906_Blastopia	RNA	LTR	Gypsy	Blastopia	2	B3;COR-014	COR-014_365_Blastopia	4869	REPET	FALSE NEGATIVE TIDAL and TEMP
2R	6715543	6715543	2R_6715543_6715543_P-element	DNA	TIR	P	P-element	1	COR-014	COR-014_366_P-element	1214	REPET|TEMP|TIDAL	NONE
2R	6759703	6759705	2R_6759703_6759705_G2	RNA	LINE	Jockey	G2	2	COR-014;STO-022	COR-014_370_G2	2870	REPET|TIDAL	FALSE NEGATIVE TEMP
2R	7489945	7489945	2R_7489945_7489945_P-element	DNA	TIR	P	P-element	1	COR-014	COR-014_394_P-element	1147	REPET|TEMP|TIDAL	NONE
2R	7508464	7508467	2R_7508464_7508467_Stalker2	RNA	LTR	Gypsy	Stalker2	3	B2;TOM-007;COR-014	COR-014_396_Stalker2	2373	REPET|TEMP|TIDAL	NONE
2R	7758365	7758365	2R_7758365_7758365_297	RNA	LTR	Gypsy	297	1	COR-014	COR-014_402_297	6372	REPET|TEMP|TIDAL	NONE
2R	7780777	7780782	2R_7780777_7780782_Gypsy-24_Dya	RNA	LTR	Gypsy	Gypsy-24_Dya	1	COR-014	COR-014_406_Gypsy-24_Dya	5289	REPET|TIDAL	FALSE NEGATIVE TEMP
2R	7888985	7888990	2R_7888985_7888990_Doc	RNA	LINE	Jockey	Doc	3	KIE-094;RAL-855;COR-014	COR-014_410_Doc	4717	REPET	FALSE NEGATIVE TIDAL and TEMP
2R	8053937	8053937	2R_8053937_8053937_Blastopia	RNA	LTR	Gypsy	Blastopia	1	COR-014	COR-014_416_Blastopia	5012	REPET|TIDAL	FALSE NEGATIVE TEMP
2R	8347346	8347346	2R_8347346_8347346_Doc	RNA	LINE	Jockey	Doc	1	COR-014	COR-014_419_Doc	4720	REPET	FALSE NEGATIVE TIDAL and TEMP
2R	8471752	8471752	2R_8471752_8471752_Transpac	RNA	LTR	Gypsy	Transpac	1	COR-014	COR-014_429_Transpac	5246	REPET|TEMP|TIDAL	NONE
2R	8805299	8805301	2R_8805299_8805301_Micropia	RNA	LTR	Gypsy	Micropia	1	COR-014	COR-014_435_Micropia	180	REPET|TIDAL	FALSE NEGATIVE TEMP
2R	9217957	9217957	2R_9217957_9217957_roo	RNA	LTR	Pao	roo	1	COR-014	COR-014_440_roo	9062	REPET|TIDAL	FALSE NEGATIVE TEMP
2R	9270921	9270921	2R_9270921_9270921_HMS-Beagle	RNA	LTR	Gypsy	HMS-Beagle	1	COR-014	COR-014_442_HMS-Beagle	6998	REPET|TIDAL	FALSE NEGATIVE TEMP
2R	9277301	9277301	2R_9277301_9277301_Burdock	RNA	LTR	Gypsy	Burdock	1	COR-014	COR-014_443_Burdock	280	REPET|TEMP|TIDAL	NONE
2R	9408216	9408228	2R_9408216_9408228_FB4	DNA	TIR	TcMar-Tc1	FB4	29	B6;B4;JUT-008;MUN-008;AB8;MUN-013;A3;STO-022;B2;GIM-012;AKA-018;COR-018;TEN-015;RAL-177;SLA-001;MUN-015;KIE-094;GIM-024;COR-014;RAL-737;LUN-007;A5;COR-025;RAL-176;MUN-009;MUN-016;MUN-020;RAL-855;LUN-004	COR-014_445_FB4	3605	REPET|TIDAL	FALSE NEGATIVE TEMP
2R	9440650	9440652	2R_9440650_9440652_pogo	DNA	TIR	TcMar-Pogo	pogo	3	B1;COR-014;MUN-008	COR-014_448_pogo	179	REPET|TIDAL	FALSE NEGATIVE TEMP
2R	9463455	9463455	2R_9463455_9463455_Idefix	RNA	LTR	Gypsy	Idefix	1	COR-014	COR-014_450_Idefix	7422	REPET|TEMP|TIDAL	NONE
2R	9638100	9638100	2R_9638100_9638100_roo	RNA	LTR	Pao	roo	1	COR-014	COR-014_451_roo	9087	REPET|TEMP|TIDAL	NONE
2R	10395419	10395419	2R_10395419_10395419_roo	RNA	LTR	Pao	roo	1	COR-014	COR-014_466_roo	432	REPET|TEMP|TIDAL	NONE
2R	10599705	10599716	2R_10599705_10599716_Kepler	RNA	TRIM	Gypsy	Kepler	4	B1;ORE;COR-014;MUN-008	COR-014_471_Kepler	166	REPET	FALSE NEGATIVE TIDAL and TEMP
2R	10658426	10658505	2R_10658426_10658505_F-element	RNA	LINE	Jockey	F-element	26	A2;B6;B4;B3;AB8;AKA-017;MUN-013;B2;AKA-018;COR-018;RAL-177;RAL-375;A1;SLA-001;A7;GIM-024;COR-014;RAL-737;LUN-007;A5;B1;TOM-008;RAL-176;TOM-007;MUN-009;RAL-855	COR-014_472_F-element	4282	REPET	FALSE NEGATIVE TIDAL and TEMP
2R	10676477	10676477	2R_10676477_10676477_Doc6	RNA	LINE	Jockey	Doc6	1	COR-014	COR-014_474_Doc6	217	REPET|TIDAL	FALSE NEGATIVE TEMP
2R	10723191	10723191	2R_10723191_10723191_Burdock	RNA	LTR	Gypsy	Burdock	1	COR-014	COR-014_475_Burdock	3425	REPET|TEMP|TIDAL	NONE
2R	10789041	10789045	2R_10789041_10789045_Doc	RNA	LINE	Jockey	Doc	4	COR-014;MUN-016;TOM-007;MUN-013	COR-014_477_Doc	589	REPET|TEMP	FALSE NEGATIVE TIDAL
2R	10797857	10797857	2R_10797857_10797857_jockey	RNA	LINE	Jockey	jockey	1	COR-014	COR-014_479_jockey	338	REPET|TEMP|TIDAL	NONE
2R	10919540	10919540	2R_10919540_10919540_Transpac	RNA	LTR	Gypsy	Transpac	1	COR-014	COR-014_481_Transpac	5251	REPET|TIDAL	FALSE NEGATIVE TEMP
2R	10960914	10960944	2R_10960914_10960944_Doc	RNA	LINE	Jockey	Doc	8	A7;COR-023;COR-018;TEN-015;COR-014;RAL-059;MUN-013;B2	COR-014_484_Doc	4721	REPET	FALSE NEGATIVE TIDAL and TEMP
2R	10996500	10996500	2R_10996500_10996500_jockey	RNA	LINE	Jockey	jockey	1	COR-014	COR-014_485_jockey	3049	REPET|TIDAL	FALSE NEGATIVE TEMP
2R	11132156	11132156	2R_11132156_11132156_H	DNA	TIR	hAT-hobo	H	1	COR-014	COR-014_487_H	1560	REPET|TEMP|TIDAL	NONE
2R	11195312	11195312	2R_11195312_11195312_S-element	DNA	TIR	TcMar-Tc1	S-element	1	COR-014	COR-014_490_S-element	1718	REPET|TIDAL	FALSE NEGATIVE TEMP
2R	11596154	11596154	2R_11596154_11596154_roo	RNA	LTR	Pao	roo	1	COR-014	COR-014_495_roo	430	REPET|TEMP|TIDAL	NONE
2R	11639602	11639602	2R_11639602_11639602_P-element	DNA	TIR	P	P-element	1	COR-014	COR-014_496_P-element	1149	REPET|TEMP|TIDAL	NONE
2R	11866704	11866707	2R_11866704_11866707_1360	DNA	TIR	P	1360	5	COR-018;TOM-007;COR-014;MUN-008;B1	COR-014_498_1360	672	REPET|TEMP|TIDAL	NONE
2R	12185376	12185380	2R_12185376_12185380_accord	RNA	LTR	Gypsy	accord	29	A6;B4;JUT-008;MUN-008;MUN-013;STO-022;GIM-012;AKA-018;JUT-011;COR-018;TEN-015;RAL-177;RAL-375;SLA-001;RAL-059;MUN-015;KIE-094;GIM-024;COR-014;RAL-737;LUN-007;COR-025;RAL-426;COR-023;TOM-008;RAL-176;MUN-009;MUN-020;RAL-855	COR-014_504_accord	143	REPET|TEMP|TIDAL	NONE
2R	12185376	12185381	2R_12185376_12185381_P-element	DNA	TIR	P	P-element	4	RAL-426;RAL-059;RAL-855;COR-014	COR-014_505_P-element	795	REPET	FALSE NEGATIVE TIDAL and TEMP
2R	12185872	12185884	2R_12185872_12185884_accord	RNA	LTR	Gypsy	accord	27	A6;B4;JUT-008;MUN-013;STO-022;GIM-012;AKA-018;JUT-011;TEN-015;RAL-177;RAL-375;SLA-001;RAL-059;MUN-015;KIE-094;GIM-024;COR-014;RAL-737;LUN-007;COR-025;RAL-426;COR-023;TOM-008;RAL-176;MUN-009;MUN-020;RAL-855	COR-014_506_accord	351	REPET	FALSE NEGATIVE TIDAL and TEMP
2R	12245497	12245499	2R_12245497_12245499_Micropia	RNA	LTR	Gypsy	Micropia	1	COR-014	COR-014_510_Micropia	5405	REPET|TIDAL	FALSE NEGATIVE TEMP
2R	12505976	12505976	2R_12505976_12505976_NOF	DNA	TIR	MULE-NOF	NOF	1	COR-014	COR-014_515_NOF	115	REPET|TIDAL	FALSE NEGATIVE TEMP
2R	12645384	12645384	2R_12645384_12645384_H	DNA	TIR	hAT-hobo	H	1	COR-014	COR-014_519_H	1495	REPET|TEMP|TIDAL	NONE
2R	12646027	12646027	2R_12646027_12646027_H	DNA	TIR	hAT-hobo	H	1	COR-014	COR-014_520_H	1520	REPET|TEMP|TIDAL	NONE
2R	13071993	13071993	2R_13071993_13071993_roo	RNA	LTR	Pao	roo	1	COR-014	COR-014_524_roo	9113	REPET	FALSE NEGATIVE TIDAL and TEMP
2R	13590688	13590690	2R_13590688_13590690_gypsy11	RNA	LTR	Gypsy	gypsy11	16	GIM-012;AKA-018;GIM-024;A6;B6;RAL-176;COR-014;RAL-375;SLA-001;MUN-020;AKA-017;STO-022;LUN-007;A5;B1;LUN-004	COR-014_529_gypsy11	124	REPET	FALSE POSITIVE REPET
2R	13672852	13672852	2R_13672852_13672852_jockey	RNA	LINE	Jockey	jockey	1	COR-014	COR-014_532_jockey	369	REPET|TIDAL	FALSE NEGATIVE TEMP
2R	13682747	13682747	2R_13682747_13682747_Tabor	RNA	LTR	Gypsy	Tabor	1	COR-014	COR-014_534_Tabor	7344	REPET|TEMP|TIDAL	NONE
2R	13771618	13771618	2R_13771618_13771618_mdg3	RNA	LTR	Gypsy	mdg3	1	COR-014	COR-014_535_mdg3	5515	REPET|TEMP	FALSE NEGATIVE TIDAL
2R	13925902	13925910	2R_13925902_13925910_Kepler	RNA	TRIM	Gypsy	Kepler	4	A5;B6;AKA-017;COR-014	COR-014_538_Kepler	108	REPET	FALSE POSITIVE REPET
2R	14080006	14080011	2R_14080006_14080011_297	RNA	LTR	Gypsy	297	3	A6;COR-014	COR-014_539_297	6992	REPET	FALSE NEGATIVE TIDAL and TEMP
2R	14315583	14315583	2R_14315583_14315583_Doc	RNA	LINE	Jockey	Doc	1	COR-014	COR-014_541_Doc	4711	REPET	FALSE NEGATIVE TIDAL and TEMP
2R	14435008	14435010	2R_14435008_14435010_Micropia	RNA	LTR	Gypsy	Micropia	1	COR-014	COR-014_542_Micropia	5331	REPET|TIDAL	FALSE NEGATIVE TEMP
2R	14456157	14456157	2R_14456157_14456157_H	DNA	TIR	hAT-hobo	H	1	COR-014	COR-014_544_H	1540	REPET|TEMP|TIDAL	NONE
2R	14813713	14813713	2R_14813713_14813713_Burdock	RNA	LTR	Gypsy	Burdock	1	COR-014	COR-014_545_Burdock	2580	REPET|TEMP|TIDAL	NONE
2R	14883304	14883308	2R_14883304_14883308_BS2	RNA	LINE	Jockey	BS2	11	GIM-012;GIM-024;COR-018;A3;TOM-007;COR-014;STO-022;MUN-013;A5;COR-025;B2	COR-014_546_BS2	4726	REPET|TEMP|TIDAL	NONE
2R	15009609	15009609	2R_15009609_15009609_Doc6	RNA	LINE	Jockey	Doc6	1	COR-014	COR-014_548_Doc6	2874	REPET|TEMP|TIDAL	NONE
2R	15149487	15149487	2R_15149487_15149487_Rt1b	RNA	LINE	R1	Rt1b	1	COR-014	COR-014_550_Rt1b	3310	REPET|TEMP|TIDAL	NONE
2R	15177129	15177129	2R_15177129_15177129_jockey	RNA	LINE	Jockey	jockey	1	COR-014	COR-014_552_jockey	340	REPET	FALSE NEGATIVE TIDAL and TEMP
2R	15177129	15177129	2R_15177129_15177129_gypsy	RNA	LTR	Gypsy	gypsy	1	COR-014	COR-014_551_gypsy	7713	REPET|TEMP|TIDAL	NONE
2R	15213729	15213729	2R_15213729_15213729_pogo	DNA	TIR	TcMar-Pogo	pogo	1	COR-014	COR-014_553_pogo	186	REPET|TIDAL	FALSE NEGATIVE TEMP
2R	15375168	15375170	2R_15375168_15375170_1360	DNA	TIR	P	1360	31	A2;ORE;A6;B4;JUT-008;AB8;AKA-017;MUN-013;A3;B2;GIM-012;AKA-018;JUT-011;COR-018;A1;SLA-001;RAL-059;MUN-015;KIE-094;COR-014;RAL-737;LUN-007;A5;COR-025;B1;COR-023;TOM-008;TOM-007;MUN-009;MUN-020;LUN-004	COR-014_556_1360	456	REPET	FALSE NEGATIVE TIDAL and TEMP
2R	15445147	15445147	2R_15445147_15445147_Copia	RNA	LTR	Copia	Copia	1	COR-014	COR-014_557_Copia	275	REPET|TIDAL	FALSE NEGATIVE TEMP
2R	15503775	15503775	2R_15503775_15503775_blood	RNA	LTR	Gypsy	blood	1	COR-014	COR-014_558_blood	6454	REPET|TEMP|TIDAL	NONE
2R	15605457	15605457	2R_15605457_15605457_roo	RNA	LTR	Pao	roo	1	COR-014	COR-014_559_roo	6995	REPET|TEMP|TIDAL	NONE
2R	15610702	15610702	2R_15610702_15610702_H	DNA	TIR	hAT-hobo	H	1	COR-014	COR-014_560_H	1181	REPET|TEMP|TIDAL	NONE
2R	16036985	16036985	2R_16036985_16036985_jockey	RNA	LINE	Jockey	jockey	1	COR-014	COR-014_564_jockey	464	REPET	FALSE NEGATIVE TIDAL and TEMP
2R	16056345	16056345	2R_16056345_16056345_mdg3	RNA	LTR	Gypsy	mdg3	1	COR-014	COR-014_565_mdg3	5513	REPET	FALSE NEGATIVE TIDAL and TEMP
2R	16076622	16076622	2R_16076622_16076622_H	DNA	TIR	hAT-hobo	H	1	COR-014	COR-014_566_H	1516	REPET|TEMP|TIDAL	NONE
2R	16162036	16162039	2R_16162036_16162039_1360	DNA	TIR	P	1360	2	B1;COR-014	COR-014_568_1360	1106	REPET	FALSE NEGATIVE TIDAL and TEMP
2R	16689619	16689619	2R_16689619_16689619_jockey	RNA	LINE	Jockey	jockey	1	COR-014	COR-014_572_jockey	343	REPET|TEMP	FALSE NEGATIVE TIDAL
2R	16898290	16898292	2R_16898290_16898292_roo	RNA	LTR	Pao	roo	1	COR-014	COR-014_575_roo	428	REPET|TEMP|TIDAL	NONE
2R	17279062	17279062	2R_17279062_17279062_I-element	RNA	LINE	I	I-element	1	COR-014	COR-014_581_I-element	966	REPET|TIDAL	FALSE NEGATIVE TEMP
2R	17298031	17298215	2R_17298031_17298215_jockey	RNA	LINE	Jockey	jockey	4	RAL-855;KIE-094;JUT-011;COR-014	COR-014_582_jockey	2614	REPET|TEMP|TIDAL	NONE
2R	17444049	17444049	2R_17444049_17444049_412	RNA	LTR	Gypsy	412	1	COR-014	COR-014_583_412	7526	REPET|TEMP|TIDAL	NONE
2R	18117581	18117581	2R_18117581_18117581_Gypsy-2_Dsim	RNA	LTR	Gypsy	Gypsy-2_Dsim	1	COR-014	COR-014_594_Gypsy-2_Dsim	348	REPET|TIDAL	FALSE NEGATIVE TEMP
2R	18147203	18147203	2R_18147203_18147203_HMS-Beagle	RNA	LTR	Gypsy	HMS-Beagle	1	COR-014	COR-014_595_HMS-Beagle	270	REPET|TEMP|TIDAL	NONE
2R	18402160	18402160	2R_18402160_18402160_P-element	DNA	TIR	P	P-element	1	COR-014	COR-014_596_P-element	1150	REPET	FALSE NEGATIVE TIDAL and TEMP
2R	18466733	18466733	2R_18466733_18466733_297	RNA	LTR	Gypsy	297	1	COR-014	COR-014_597_297	6140	REPET|TEMP|TIDAL	NONE
2R	18528670	18528813	2R_18528670_18528813_jockey	RNA	LINE	Jockey	jockey	8	RAL-426;A2;RAL-177;COR-014;MUN-008;A3;A5;MUN-015	COR-014_598_jockey	2637	REPET	FALSE NEGATIVE TIDAL and TEMP
2R	18707157	18707157	2R_18707157_18707157_H	DNA	TIR	hAT-hobo	H	1	COR-014	COR-014_599_H	1564	REPET|TEMP|TIDAL	NONE
2R	18763610	18763610	2R_18763610_18763610_roo	RNA	LTR	Pao	roo	1	COR-014	COR-014_600_roo	9094	REPET|TEMP|TIDAL	NONE
2R	18807888	18807894	2R_18807888_18807894_BS	RNA	LINE	Jockey	BS	29	B6;B3;JUT-008;MUN-008;MUN-013;A3;STO-022;B2;GIM-012;AKA-018;JUT-011;COR-018;TEN-015;A1;SLA-001;A7;MUN-015;COR-014;LUN-007;A5;COR-025;COR-023;RAL-091;TOM-008;RAL-176;TOM-007;MUN-009;MUN-020;RAL-855	COR-014_601_BS	741	REPET|TEMP|TIDAL	NONE
2R	19038397	19038397	2R_19038397_19038397_blood	RNA	LTR	Gypsy	blood	1	COR-014	COR-014_603_blood	7411	REPET|TEMP|TIDAL	NONE
2R	19085348	19085348	2R_19085348_19085348_jockey	RNA	LINE	Jockey	jockey	1	COR-014	COR-014_604_jockey	543	REPET|TIDAL	FALSE NEGATIVE TEMP
2R	19152356	19152356	2R_19152356_19152356_pogo	DNA	TIR	TcMar-Pogo	pogo	1	COR-014	COR-014_605_pogo	186	REPET|TIDAL	FALSE NEGATIVE TEMP
2R	19233150	19233150	2R_19233150_19233150_297	RNA	LTR	Gypsy	297	1	COR-014	COR-014_606_297	5602	REPET|TEMP|TIDAL	NONE
2R	19415028	19415030	2R_19415028_19415030_Doc6	RNA	LINE	Jockey	Doc6	2	B2;COR-014	COR-014_607_Doc6	211	REPET	FALSE NEGATIVE TIDAL and TEMP
2R	19729169	19729169	2R_19729169_19729169_Gypsy-2_Dsim	RNA	LTR	Gypsy	Gypsy-2_Dsim	1	COR-014	COR-014_611_Gypsy-2_Dsim	5193	REPET|TIDAL	FALSE NEGATIVE TEMP
2R	19766802	19766802	2R_19766802_19766802_Stalker2	RNA	LTR	Gypsy	Stalker2	1	COR-014	COR-014_613_Stalker2	7010	REPET	FALSE NEGATIVE TIDAL and TEMP
2R	19802477	19802479	2R_19802477_19802479_Burdock	RNA	LTR	Gypsy	Burdock	2	TEN-015;COR-014	COR-014_614_Burdock	1466	REPET|TEMP|TIDAL	NONE
2R	19884655	19884655	2R_19884655_19884655_Burdock	RNA	LTR	Gypsy	Burdock	1	COR-014	COR-014_615_Burdock	3426	REPET|TEMP|TIDAL	NONE
2R	19992411	19992411	2R_19992411_19992411_Stalker2	RNA	LTR	Gypsy	Stalker2	1	COR-014	COR-014_617_Stalker2	7857	REPET|TEMP|TIDAL	NONE
2R	20355997	20355997	2R_20355997_20355997_Quasimodo	RNA	LTR	Gypsy	Quasimodo	1	COR-014	COR-014_619_Quasimodo	7371	REPET|TEMP|TIDAL	NONE
2R	20379217	20379217	2R_20379217_20379217_412	RNA	LTR	Gypsy	412	1	COR-014	COR-014_621_412	7425	REPET|TIDAL	FALSE NEGATIVE TEMP
2R	20689926	20689926	2R_20689926_20689926_Micropia	RNA	LTR	Gypsy	Micropia	1	COR-014	COR-014_623_Micropia	371	REPET|TIDAL	FALSE NEGATIVE TEMP
2R	20738976	20738976	2R_20738976_20738976_H	DNA	TIR	hAT-hobo	H	1	COR-014	COR-014_624_H	2934	REPET|TIDAL	FALSE NEGATIVE TEMP
2R	20836551	20836551	2R_20836551_20836551_H	DNA	TIR	hAT-hobo	H	1	COR-014	COR-014_627_H	1618	REPET|TEMP|TIDAL	NONE
2R	21018138	21018140	2R_21018138_21018140_roo	RNA	LTR	Pao	roo	1	COR-014	COR-014_628_roo	9069	REPET|TEMP|TIDAL	NONE
2R	21049502	21049504	2R_21049502_21049504_1731	RNA	LTR	Copia	1731	22	ORE;A6;B6;JUT-008;AB8;B2;COR-018;TEN-015;RAL-177;A4;A1;SLA-001;MUN-015;KIE-094;GIM-024;COR-014;RAL-737;COR-025;B1;RAL-426;TOM-007;LUN-004	COR-014_630_1731	104	REPET	FALSE POSITIVE REPET
2R	21111204	21111298	2R_21111204_21111298_jockey	RNA	LINE	Jockey	jockey	4	COR-014;A2;STO-022;B3	COR-014_631_jockey	2075	REPET	FALSE NEGATIVE TIDAL and TEMP
2R	21159387	21159387	2R_21159387_21159387_P-element	DNA	TIR	P	P-element	1	COR-014	COR-014_632_P-element	2310	REPET|TEMP|TIDAL	NONE
2R	21199885	21199885	2R_21199885_21199885_P-element	DNA	TIR	P	P-element	1	COR-014	COR-014_633_P-element	1148	REPET|TEMP|TIDAL	NONE
2R	21367144	21367144	2R_21367144_21367144_Rt1b	RNA	LINE	R1	Rt1b	1	COR-014	COR-014_634_Rt1b	1437	REPET	FALSE NEGATIVE TIDAL and TEMP
2R	21502849	21502851	2R_21502849_21502851_Invader2	RNA	LTR	Gypsy	Invader2	3	TOM-008;A7;COR-014	COR-014_635_Invader2	199	REPET	FALSE POSITIVE REPET
2R	21539447	21539447	2R_21539447_21539447_pogo	DNA	TIR	TcMar-Pogo	pogo	1	COR-014	COR-014_636_pogo	183	REPET|TIDAL	FALSE NEGATIVE TEMP
2R	21594429	21594429	2R_21594429_21594429_412	RNA	LTR	Gypsy	412	1	COR-014	COR-014_637_412	6511	REPET|TEMP|TIDAL	NONE
2R	21650398	21650406	2R_21650398_21650406_BS	RNA	LINE	Jockey	BS	21	ORE;B4;AKA-017;B2;JUT-011;COR-018;TEN-015;RAL-177;SLA-001;RAL-059;MUN-015;COR-014;RAL-737;LUN-007;COR-025;B1;RAL-426;RAL-176;MUN-009;RAL-855;LUN-004	COR-014_638_BS	122	REPET	FALSE POSITIVE REPET
2R	21848599	21848602	2R_21848599_21848602_Doc6	RNA	LINE	Jockey	Doc6	4	A1;COR-014;B6;STO-022	COR-014_639_Doc6	2128	REPET|TIDAL	FALSE NEGATIVE TEMP
2R	21976893	21976893	2R_21976893_21976893_412	RNA	LTR	Gypsy	412	1	COR-014	COR-014_641_412	7450	REPET|TIDAL	FALSE NEGATIVE TEMP
2R	21978031	21978031	2R_21978031_21978031_roo	RNA	LTR	Pao	roo	1	COR-014	COR-014_642_roo	9104	REPET|TEMP|TIDAL	NONE
2R	22097169	22097169	2R_22097169_22097169_mdg1	RNA	LTR	Gypsy	mdg1	1	COR-014	COR-014_643_mdg1	7436	REPET|TEMP|TIDAL	NONE
2R	22270882	22270882	2R_22270882_22270882_P-element	DNA	TIR	P	P-element	1	COR-014	COR-014_644_P-element	1149	REPET|TEMP|TIDAL	NONE
2R	22363855	22363855	2R_22363855_22363855_I-element	RNA	LINE	I	I-element	1	COR-014	COR-014_646_I-element	5370	REPET|TIDAL	FALSE NEGATIVE TEMP
2R	22404155	22404155	2R_22404155_22404155_P-element	DNA	TIR	P	P-element	1	COR-014	COR-014_647_P-element	1148	REPET|TEMP|TIDAL	NONE
2R	22440326	22440326	2R_22440326_22440326_H	DNA	TIR	hAT-hobo	H	1	COR-014	COR-014_648_H	1547	REPET|TIDAL	FALSE NEGATIVE TEMP
2R	22664654	22664656	2R_22664654_22664656_Micropia	RNA	LTR	Gypsy	Micropia	1	COR-014	COR-014_653_Micropia	180	REPET|TIDAL	FALSE NEGATIVE TEMP
2R	22736291	22736291	2R_22736291_22736291_Transpac	RNA	LTR	Gypsy	Transpac	1	COR-014	COR-014_654_Transpac	332	REPET|TEMP|TIDAL	NONE
2R	22785738	22785741	2R_22785738_22785741_Blastopia	RNA	LTR	Gypsy	Blastopia	3	B2;TOM-007;COR-014	COR-014_655_Blastopia	5026	REPET|TEMP|TIDAL	NONE
2R	22978912	22978912	2R_22978912_22978912_roo	RNA	LTR	Pao	roo	1	COR-014	COR-014_658_roo	8789	REPET|TEMP|TIDAL	NONE
2R	23227341	23227341	2R_23227341_23227341_412	RNA	LTR	Gypsy	412	1	COR-014	COR-014_659_412	4103	REPET|TEMP|TIDAL	NONE
2R	23348591	23348591	2R_23348591_23348591_diver	RNA	LTR	Pao	diver	1	COR-014	COR-014_662_diver	6206	REPET|TEMP|TIDAL	NONE
2R	23407683	23407683	2R_23407683_23407683_Max-element	RNA	LTR	Pao	Max-element	1	COR-014	COR-014_663_Max-element	8573	REPET	FALSE NEGATIVE TIDAL and TEMP
2R	23455808	23455808	2R_23455808_23455808_Stalker2	RNA	LTR	Gypsy	Stalker2	1	COR-014	COR-014_664_Stalker2	7648	REPET|TEMP|TIDAL	NONE
2R	23580796	23580833	2R_23580796_23580833_P-element	DNA	TIR	P	P-element	4	COR-014;ORE;STO-022;RAL-375	COR-014_665_P-element	1150	REPET	FALSE NEGATIVE TIDAL and TEMP
2R	23817129	23817129	2R_23817129_23817129_I-element	RNA	LINE	I	I-element	1	COR-014	COR-014_668_I-element	5367	REPET|TIDAL	FALSE NEGATIVE TEMP
2R	24098727	24098743	2R_24098727_24098743_Kepler	RNA	TRIM	Gypsy	Kepler	23	ORE;B6;B4;B3;MUN-008;AKA-017;A3;B2;GIM-012;JUT-011;COR-018;TEN-015;A7;KIE-094;COR-014;LUN-007;A5;COR-025;B1;RAL-426;COR-023;TOM-007;LUN-004	COR-014_670_Kepler	254	REPET	FALSE NEGATIVE TIDAL and TEMP
2R	24271000	24271000	2R_24271000_24271000_roo	RNA	LTR	Pao	roo	1	COR-014	COR-014_673_roo	8107	REPET	FALSE NEGATIVE TIDAL and TEMP
2R	24542733	24542733	2R_24542733_24542733_roo	RNA	LTR	Pao	roo	1	COR-014	COR-014_676_roo	8635	REPET|TEMP|TIDAL	NONE
2R	24677262	24677262	2R_24677262_24677262_Transpac	RNA	LTR	Gypsy	Transpac	1	COR-014	COR-014_678_Transpac	5254	REPET|TEMP|TIDAL	NONE
2R	24712504	24712504	2R_24712504_24712504_mdg1	RNA	LTR	Gypsy	mdg1	1	COR-014	COR-014_680_mdg1	444	REPET|TIDAL	FALSE NEGATIVE TEMP
2R	24756408	24756408	2R_24756408_24756408_pogo	DNA	TIR	TcMar-Pogo	pogo	1	COR-014	COR-014_681_pogo	186	REPET|TIDAL	FALSE NEGATIVE TEMP
X	2013615	2013615	X_2013615_2013615_P-element	DNA	TIR	P	P-element	1	COR-014	COR-014_1309_P-element	1149	REPET|TEMP|TIDAL	NONE
X	2300127	2300127	X_2300127_2300127_Gypsy-24_Dya	RNA	LTR	Gypsy	Gypsy-24_Dya	1	COR-014	COR-014_1312_Gypsy-24_Dya	5284	REPET|TEMP|TIDAL	NONE
X	2566788	2566788	X_2566788_2566788_Blastopia	RNA	LTR	Gypsy	Blastopia	1	COR-014	COR-014_1315_Blastopia	4959	REPET|TIDAL	FALSE NEGATIVE TEMP
X	2781260	2781270	X_2781260_2781270_FB4	DNA	TIR	TcMar-Tc1	FB4	9	GIM-012;COR-023;A2;RAL-091;A6;TOM-008;COR-014;MUN-008;MUN-016	COR-014_1318_FB4	1736	REPET	FALSE NEGATIVE TIDAL and TEMP
X	2781262	2781275	X_2781262_2781275_NOF	DNA	TIR	MULE-NOF	NOF	5	COR-023;RAL-091;A6;COR-014;MUN-008	A6_1473_NOF;MUN-008_1497_NOF;COR-014_1319_NOF;COR-023_1340_NOF;RAL-091_1801_NOF	153	REPET	FALSE NEGATIVE TIDAL and TEMP
X	2934802	2934805	X_2934802_2934805_pogo	DNA	TIR	TcMar-Pogo	pogo	5	RAL-091;A6;COR-014;STO-022;B1	COR-014_1323_pogo	186	REPET|TIDAL	FALSE NEGATIVE TEMP
X	3070265	3070265	X_3070265_3070265_Transpac	RNA	LTR	Gypsy	Transpac	1	COR-014	COR-014_1324_Transpac	5258	REPET	FALSE NEGATIVE TIDAL and TEMP
X	3118332	3118336	X_3118332_3118336_roo	RNA	LTR	Pao	roo	2	B4;COR-014	COR-014_1326_roo	141	REPET	FALSE POSITIVE REPET
X	3307588	3307588	X_3307588_3307588_H	DNA	TIR	hAT-hobo	H	1	COR-014	COR-014_1328_H	1511	REPET|TEMP|TIDAL	NONE
X	3426075	3426075	X_3426075_3426075_Blastopia	RNA	LTR	Gypsy	Blastopia	1	COR-014	COR-014_1330_Blastopia	276	REPET|TEMP|TIDAL	NONE
X	3484224	3484224	X_3484224_3484224_Doc	RNA	LINE	Jockey	Doc	1	COR-014	COR-014_1333_Doc	787	REPET|TEMP|TIDAL	NONE
X	3506554	3506554	X_3506554_3506554_Copia	RNA	LTR	Copia	Copia	1	COR-014	COR-014_1334_Copia	5126	REPET|TIDAL	FALSE NEGATIVE TEMP
X	3566891	3566939	X_3566891_3566939_jockey	RNA	LINE	Jockey	jockey	2	A2;COR-014	COR-014_1335_jockey	335	REPET	FALSE NEGATIVE TIDAL and TEMP
X	3660407	3660409	X_3660407_3660409_Blastopia	RNA	LTR	Gypsy	Blastopia	4	RAL-091;GIM-024;AB8;COR-014	COR-014_1336_Blastopia	4629	REPET|TEMP|TIDAL	NONE
X	3744401	3744401	X_3744401_3744401_jockey	RNA	LINE	Jockey	jockey	1	COR-014	COR-014_1339_jockey	253	REPET|TEMP|TIDAL	NONE
X	3917500	3917500	X_3917500_3917500_roo	RNA	LTR	Pao	roo	1	COR-014	COR-014_1347_roo	2749	REPET|TEMP|TIDAL	NONE
X	3917501	3917501	X_3917501_3917501_blood	RNA	LTR	Gypsy	blood	1	COR-014	COR-014_1348_blood	3960	REPET	FALSE NEGATIVE TIDAL and TEMP
X	3917992	3917992	X_3917992_3917992_roo	RNA	LTR	Pao	roo	1	COR-014	COR-014_1349_roo	6337	REPET	FALSE NEGATIVE TIDAL and TEMP
X	4265072	4265072	X_4265072_4265072_mdg1	RNA	LTR	Gypsy	mdg1	1	COR-014	COR-014_1356_mdg1	7272	REPET|TEMP|TIDAL	NONE
X	4789275	4789275	X_4789275_4789275_jockey	RNA	LINE	Jockey	jockey	1	COR-014	COR-014_1364_jockey	5008	REPET	FALSE NEGATIVE TIDAL and TEMP
X	5234519	5234567	X_5234519_5234567_pogo	DNA	TIR	TcMar-Pogo	pogo	3	TOM-008;COR-014;A4	COR-014_1371_pogo	185	REPET|TIDAL	FALSE NEGATIVE TEMP
X	5280003	5280032	X_5280003_5280032_roo	RNA	LTR	Pao	roo	16	GIM-012;RAL-426;AKA-018;GIM-024;B6;B4;COR-018;TEN-015;COR-014;MUN-008;AB8;AKA-017;STO-022;A3;LUN-007;LUN-004	COR-014_1374_roo	209	REPET	FALSE NEGATIVE TIDAL and TEMP
X	5300155	5300155	X_5300155_5300155_NewFam06	DNA	TIR	NewFam	NewFam06	1	COR-014	COR-014_1375_NewFam06	284	REPET	FALSE NEGATIVE TIDAL and TEMP
X	5434413	5434423	X_5434413_5434423_Gypsy-2_Dsim	RNA	LTR	Gypsy	Gypsy-2_Dsim	2	MUN-009;COR-014	COR-014_1377_Gypsy-2_Dsim	5254	REPET|TEMP|TIDAL	NONE
X	6268307	6268307	X_6268307_6268307_P-element	DNA	TIR	P	P-element	1	COR-014	COR-014_1397_P-element	1149	REPET|TEMP|TIDAL	NONE
X	6949441	6949447	X_6949441_6949447_Rt1b	RNA	LINE	R1	Rt1b	22	A2;B4;AB8;AKA-017;A3;AKA-018;JUT-011;COR-018;A1;SLA-001;RAL-059;MUN-015;KIE-094;GIM-024;COR-014;LUN-007;COR-025;RAL-426;COR-023;RAL-091;MUN-020;LUN-004	COR-014_1422_Rt1b	1055	REPET|TEMP	FALSE NEGATIVE TIDAL
X	7045508	7045508	X_7045508_7045508_jockey	RNA	LINE	Jockey	jockey	1	COR-014	COR-014_1428_jockey	936	REPET	FALSE NEGATIVE TIDAL and TEMP
X	7046026	7046026	X_7046026_7046026_jockey	RNA	LINE	Jockey	jockey	1	COR-014	COR-014_1429_jockey	344	REPET	FALSE NEGATIVE TIDAL and TEMP
X	7444553	7444553	X_7444553_7444553_Doc	RNA	LINE	Jockey	Doc	1	COR-014	COR-014_1439_Doc	260	REPET	FALSE NEGATIVE TIDAL and TEMP
X	7748458	7748521	X_7748458_7748521_jockey	RNA	LINE	Jockey	jockey	2	RAL-426;COR-014	COR-014_1441_jockey	2441	REPET|TIDAL	FALSE NEGATIVE TEMP
X	7817239	7817251	X_7817239_7817251_Copia	RNA	LTR	Copia	Copia	3	COR-014;TEN-015;GIM-024	COR-014_1445_Copia	5155	REPET	FALSE NEGATIVE TIDAL and TEMP
X	7850291	7850291	X_7850291_7850291_297	RNA	LTR	Gypsy	297	1	COR-014	COR-014_1447_297	5816	REPET|TEMP|TIDAL	NONE
X	8010979	8010979	X_8010979_8010979_hopper2	DNA	TIR	CMC-Transib	hopper2	1	COR-014	COR-014_1452_hopper2	116	REPET	FALSE POSITIVE REPET
X	8038541	8038900	X_8038541_8038900_297	RNA	LTR	Gypsy	297	20	A2;B3;AKA-017;STO-022;A3;GIM-012;AKA-018;JUT-011;COR-018;RAL-177;SLA-001;KIE-094;GIM-024;COR-014;RAL-737;A5;COR-025;RAL-176;MUN-020;RAL-855	COR-014_1457_297	427	REPET|TIDAL	FALSE NEGATIVE TEMP
X	8533940	8533940	X_8533940_8533940_Rt1a	RNA	LINE	R1	Rt1a	1	COR-014	COR-014_1472_Rt1a	5165	REPET	FALSE NEGATIVE TIDAL and TEMP
X	8534441	8534441	X_8534441_8534441_Rt1b	RNA	LINE	R1	Rt1b	1	COR-014	COR-014_1473_Rt1b	115	REPET	FALSE NEGATIVE TIDAL and TEMP
X	8667274	8667282	X_8667274_8667282_roo	RNA	LTR	Pao	roo	25	A2;ORE;B4;B3;MUN-008;AB8;B2;AKA-018;JUT-011;COR-018;RAL-375;A1;SLA-001;GIM-024;COR-014;LUN-007;A5;COR-025;B1;RAL-426;COR-023;TOM-007;MUN-009;MUN-020;LUN-004	COR-014_1478_roo	158	REPET	FALSE POSITIVE REPET
X	8995328	8995328	X_8995328_8995328_Copia	RNA	LTR	Copia	Copia	1	COR-014	COR-014_1492_Copia	5144	REPET|TIDAL	FALSE NEGATIVE TEMP
X	9310543	9310543	X_9310543_9310543_Nomad	RNA	LTR	Gypsy	Nomad	1	COR-014	COR-014_1505_Nomad	7610	REPET|TEMP|TIDAL	NONE
X	9313718	9313718	X_9313718_9313718_roo	RNA	LTR	Pao	roo	1	COR-014	COR-014_1507_roo	8037	REPET	FALSE NEGATIVE TIDAL and TEMP
X	9336197	9336197	X_9336197_9336197_Gypsy-2_Dsim	RNA	LTR	Gypsy	Gypsy-2_Dsim	1	COR-014	COR-014_1508_Gypsy-2_Dsim	5228	REPET|TIDAL	FALSE NEGATIVE TEMP
X	9342808	9342819	X_9342808_9342819_Rt1b	RNA	LINE	R1	Rt1b	29	A6;B6;B4;B3;JUT-008;MUN-008;AKA-017;MUN-013;A3;STO-022;GIM-012;AKA-018;JUT-011;COR-018;RAL-177;RAL-375;A7;MUN-015;KIE-094;COR-014;LUN-007;A5;RAL-426;COR-023;TOM-008;RAL-176;MUN-016;MUN-020;LUN-004	COR-014_1509_Rt1b	2270	REPET	FALSE NEGATIVE TIDAL and TEMP
X	9524971	9524975	X_9524971_9524975_H	DNA	TIR	hAT-hobo	H	2	LUN-004;COR-014	COR-014_1516_H	1535	REPET|TEMP|TIDAL	NONE
X	9828649	9828651	X_9828649_9828651_Bari1	DNA	TIR	TcMar-Tc1	Bari1	2	COR-018;COR-014	COR-014_1527_Bari1	1729	REPET|TEMP|TIDAL	NONE
X	9951241	9951294	X_9951241_9951294_jockey	RNA	LINE	Jockey	jockey	2	A2;COR-014	COR-014_1536_jockey	4325	REPET	FALSE NEGATIVE TIDAL and TEMP
X	9954621	9954621	X_9954621_9954621_roo	RNA	LTR	Pao	roo	1	COR-014	COR-014_1537_roo	9100	REPET|TEMP|TIDAL	NONE
X	10221105	10221105	X_10221105_10221105_pogo	DNA	TIR	TcMar-Pogo	pogo	1	COR-014	COR-014_1547_pogo	186	REPET|TIDAL	FALSE NEGATIVE TEMP
X	10267855	10267857	X_10267855_10267857_Micropia	RNA	LTR	Gypsy	Micropia	1	COR-014	COR-014_1556_Micropia	3564	REPET	FALSE NEGATIVE TIDAL and TEMP
X	10360508	10360508	X_10360508_10360508_Micropia	RNA	LTR	Gypsy	Micropia	1	COR-014	COR-014_1554_Micropia	1822	REPET	FALSE NEGATIVE TIDAL and TEMP
X	10360509	10360509	X_10360509_10360509_roo	RNA	LTR	Pao	roo	1	COR-014	COR-014_1555_roo	9090	REPET	FALSE NEGATIVE TIDAL and TEMP
X	10435233	10435233	X_10435233_10435233_roo	RNA	LTR	Pao	roo	1	COR-014	COR-014_1560_roo	9110	REPET|TEMP|TIDAL	NONE
X	10507240	10507240	X_10507240_10507240_roo	RNA	LTR	Pao	roo	1	COR-014	COR-014_1564_roo	7514	REPET|TEMP|TIDAL	NONE
X	10522747	10522747	X_10522747_10522747_Gypsy-2_Dsim	RNA	LTR	Gypsy	Gypsy-2_Dsim	1	COR-014	COR-014_1565_Gypsy-2_Dsim	5231	REPET|TEMP|TIDAL	NONE
X	10562249	10562249	X_10562249_10562249_roo	RNA	LTR	Pao	roo	1	COR-014	COR-014_1567_roo	8951	REPET|TIDAL	FALSE NEGATIVE TEMP
X	11221741	11221745	X_11221741_11221745_pogo	DNA	TIR	TcMar-Pogo	pogo	10	RAL-426;COR-023;GIM-024;TOM-008;COR-018;TOM-007;COR-014;RAL-737;A1;AKA-017	COR-014_1590_pogo	1303	REPET|TIDAL	FALSE NEGATIVE TEMP
X	11233450	11233450	X_11233450_11233450_H	DNA	TIR	hAT-hobo	H	1	COR-014	COR-014_1592_H	1616	REPET|TEMP|TIDAL	NONE
X	11262862	11262867	X_11262862_11262867_297	RNA	LTR	Gypsy	297	2	COR-023;COR-014	COR-014_1594_297	6006	REPET|TEMP|TIDAL	NONE
X	11493060	11493060	X_11493060_11493060_P-element	DNA	TIR	P	P-element	1	COR-014	COR-014_1601_P-element	1216	REPET|TEMP|TIDAL	NONE
X	11642472	11642472	X_11642472_11642472_roo	RNA	LTR	Pao	roo	1	COR-014	COR-014_1606_roo	9044	REPET|TEMP|TIDAL	NONE
X	11654386	11654386	X_11654386_11654386_I-element	RNA	LINE	I	I-element	1	COR-014	COR-014_1607_I-element	5374	REPET|TIDAL	FALSE NEGATIVE TEMP
X	12047475	12047477	X_12047475_12047477_F-element	RNA	LINE	Jockey	F-element	1	COR-014	COR-014_1621_F-element	4342	REPET	FALSE NEGATIVE TIDAL and TEMP
X	12339689	12339691	X_12339689_12339691_BS2	RNA	LINE	Jockey	BS2	3	TOM-008;B2;COR-014	COR-014_1632_BS2	4329	REPET|TEMP|TIDAL	NONE
X	12772706	12772706	X_12772706_12772706_H	DNA	TIR	hAT-hobo	H	1	COR-014	COR-014_1645_H	1531	REPET|TEMP|TIDAL	NONE
X	12864324	12864324	X_12864324_12864324_roo	RNA	LTR	Pao	roo	1	COR-014	COR-014_1648_roo	4573	REPET|TEMP|TIDAL	NONE
X	13007826	13007826	X_13007826_13007826_Copia	RNA	LTR	Copia	Copia	1	COR-014	COR-014_1654_Copia	5145	REPET|TIDAL	FALSE NEGATIVE TEMP
X	13011115	13011115	X_13011115_13011115_297	RNA	LTR	Gypsy	297	1	COR-014	COR-014_1655_297	5420	REPET|TEMP|TIDAL	NONE
X	13146626	13146626	X_13146626_13146626_pogo	DNA	TIR	TcMar-Pogo	pogo	1	COR-014	COR-014_1660_pogo	186	REPET|TIDAL	FALSE NEGATIVE TEMP
X	13152780	13152784	X_13152780_13152784_pogo	DNA	TIR	TcMar-Pogo	pogo	2	B3;COR-014	COR-014_1661_pogo	186	REPET	FALSE NEGATIVE TIDAL and TEMP
X	13180399	13180399	X_13180399_13180399_Blastopia	RNA	LTR	Gypsy	Blastopia	1	COR-014	COR-014_1662_Blastopia	276	REPET	FALSE NEGATIVE TIDAL and TEMP
X	13275272	13275274	X_13275272_13275274_S-element	DNA	TIR	TcMar-Tc1	S-element	2	LUN-007;COR-014	COR-014_1666_S-element	1742	REPET|TEMP|TIDAL	NONE
X	13396882	13396882	X_13396882_13396882_P-element	DNA	TIR	P	P-element	1	COR-014	COR-014_1669_P-element	1151	REPET|TEMP|TIDAL	NONE
X	13441828	13441849	X_13441828_13441849_Doc6	RNA	LINE	Jockey	Doc6	4	GIM-012;TEN-015;COR-014;RAL-176	COR-014_1671_Doc6	4246	REPET|TIDAL	FALSE NEGATIVE TEMP
X	13676282	13676284	X_13676282_13676284_17-6	RNA	LTR	Gypsy	17-6	3	A5;B2;COR-014	COR-014_1675_17-6	7482	REPET	FALSE NEGATIVE TIDAL and TEMP
X	14012837	14012837	X_14012837_14012837_I-element	RNA	LINE	I	I-element	1	COR-014	COR-014_1681_I-element	5368	REPET|TIDAL	FALSE NEGATIVE TEMP
X	14301395	14301395	X_14301395_14301395_H	DNA	TIR	hAT-hobo	H	1	COR-014	COR-014_1686_H	1517	REPET|TEMP|TIDAL	NONE
X	14440583	14440583	X_14440583_14440583_roo	RNA	LTR	Pao	roo	1	COR-014	COR-014_1692_roo	8994	REPET|TEMP|TIDAL	NONE
X	14495428	14495428	X_14495428_14495428_Copia	RNA	LTR	Copia	Copia	1	COR-014	COR-014_1695_Copia	279	REPET|TEMP|TIDAL	NONE
X	14653879	14653879	X_14653879_14653879_P-element	DNA	TIR	P	P-element	1	COR-014	COR-014_1701_P-element	1150	REPET|TEMP|TIDAL	NONE
X	14669463	14669463	X_14669463_14669463_I-element	RNA	LINE	I	I-element	1	COR-014	COR-014_1703_I-element	326	REPET|TIDAL	FALSE NEGATIVE TEMP
X	14927325	14927325	X_14927325_14927325_roo	RNA	LTR	Pao	roo	1	COR-014	COR-014_1712_roo	8293	REPET|TEMP|TIDAL	NONE
X	14976443	14976443	X_14976443_14976443_297	RNA	LTR	Gypsy	297	1	COR-014	COR-014_1713_297	5991	REPET|TEMP|TIDAL	NONE
Table S8C. Manual inspection of 50 TE insertions predicted by TIDAL and/or TEMP. "Frequency " indicates the estimated frequency of a TE insertion in a strain estimated by TEMP and "# Reads" indicates the number of reads supporting the prediction.
Chromosome	Start	End	Family	Strain	Software identification	# Reads	Frequency
2R	9148394	9148401	17_6	STO-022	TEMP	30	0.5556
2R	9056865	9056875	297	STO-022	TEMP	28	0.3182
2R	9196638	9196863	3S18	STO-022	TEMP	23	0.2771
2R	8957563	8957568	F-element	STO-022	TEMP	9	0.2368
2R	9314651	9314656	roo	STO-022	TEMP	3	0.0423
3L	5355106	5355582	P-element	STO-022	TEMP	16	0.1758
3R	13504287	13504299	F-element	LUN-004	TEMP	32	0.3265
3R	12000313	12000595	mdg1	RAL-375	TEMP	25	0.3333
3R	17078026	17078243	Tirant	JUT-011	TEMP	11	0.2821
3R	29781372	29781384	roo	STO-022	TEMP	5	0.0515
3R	17095794	17095801	Doc3	KIE-094	TEMP	4	0.0645
3R	13533581	13533870	Stalker2	RAL-375	TEMP	2	0.0351
X	12075471	12075484	roo	STO-022	TEMP	31	0.3605
X	12218372	12218485	Idefix	STO-022	TEMP	6	0.1224
X	11957427	11957460	Dana-Tom	LUN-004	TEMP	4	0.1429
2L	6285283	6285390	Rt1b	STO-022	TEMP	20	0.2817
2L	6092277	6092438	Nomad	RAL-375	TEMP	20	0.4348
2L	9352100	9352112	Idefix	STO-022	TEMP	3	0.0566
2L	18076286	18076361	roo	STO-022	TEMP	2	0.087
2L	14722813	14722958	mdg1	SLA-001	TIDAL TEMP	1.5	0.0291
2L	15301787	15301830	F-element	SAL-001	TIDAL	0	0
2L	3665091	3665119	Doc	TEN-015	TIDAL	0	0
2L	3294947	3295011	jockey	JUT-011	TIDAL	0	0
2L	2428168	2428246	roo	RAL-375	TIDAL	0	0
2L	2176804	2176972	NOF	KIE-094	TIDAL	0	0
2L	1288449	1288619	297	TEN-015	TIDAL	0	0
2R	20806066	20806213	Nomad	SLA-001	TEMP	3	0.0682
2R	18890768	18890854	transib2	STO-022	TIDAL TEMP	2	0.069
2R	7452964	7453051	F-element	LUN-004	TIDAL TEMP	2	0.0278
2R	11176920	11177091	transib1	KIE-094	TIDAL	0	0
2R	9819688	9819753	S-element	STO-022	TIDAL	0	0
2R	9684737	9684855	Doc6	TEN-015	TIDAL	0	0
2R	8312557	8312616	G2	STO-022	TIDAL	0	0
2R	7160480	7160683	pogo	SLA-001	TIDAL	0	0
3L	1657903	1658028	Invader3	RAL-375	TIDAL TEMP	8	0.0825
3L	6628065	6628212	blood	LUN-004	TIDAL	0	0
3L	6625859	6626025	Micropia	TEN-015	TIDAL	0	0
3L	3081493	3081541	P-element	SAL-001	TIDAL	0	0
3L	1882558	1882602	jockey	STO-022	TIDAL	0	0
3L	1859157	1859409	Kepler	RAL-177	TIDAL	0	0
3R	18436758	18436914	Transpac	SLA-001	TEMP	15	0.3659
3R	18582224	18582384	Tirant	SLA-001	TIDAL TEMP	5	0.0769
3R	27614523	27614644	mdg3	STO-022	TIDAL TEMP	2	0.0769
3R	15420360	15420389	P-element	RAL-375	TIDAL TEMP	2	0.037
3R	25388576	25388720	BS	TEN-015	TIDAL	0	0
X	6345441	6345560	S-element	STO-022	TIDAL TEMP	2	0.0571
X	9791178	9791220	Tirant	SAL-001	TIDAL	0	0
X	5678649	5678742	Rt1a	AKA-017	TIDAL	0	0
X	5509410	5509441	jockey	STO-022	TIDAL	0	0
X	5457661	5457819	Micropia	LUN-004	TIDAL	0	0
