# Supplementary material for: Population-scale long-read sequencing uncovers transposable elements associated with gene expression variation and adaptive signatures in Drosophila
Source: Nat Commun. 2022 Apr 12;13:1948. doi: 10.1038/s41467-022-29518-8 (PMC9005704; doi:10.1038/s41467-022-29518-8)
Supplement: Supplementary file 12 — Supplementary Data 9 [file 41467_2022_29518_MOESM12_ESM.xlsx]

## Sheet: S9
Table S9. General overview of TE annotation per genome.
	Table S9A. Total TE content per genome.
Order	Genome	Euchromatic Copies	Euchromatic TE content (%)
2	AKA-017	2020	3.43309
3	AKA-018	1996	3.23311
20	COR-014	1954	3.29734
21	COR-018	2153	3.49541
22	COR-023	1946	3.34216
23	COR-025	2102	3.34412
16	GIM-012	2035	3.3254
17	GIM-024	1962	3.24646
33	ISO1	2059	4.001
6	JUT-008	1909	3.25086
7	JUT-011	2008	3.33588
8	KIE-094	2016	3.61131
4	LUN-004	2063	3.56392
5	LUN-007	2116	3.50226
9	MUN-008	2113	3.31644
10	MUN-009	1989	3.35521
11	MUN-013	2045	3.84237
12	MUN-015	1975	3.30484
13	MUN-016	1906	3.59066
14	MUN-020	1935	3.14148
25	RAL-059	2007	4.30105
26	RAL-091	2024	4.0694
27	RAL-176	2086	4.29751
28	RAL-177	1925	3.53143
29	RAL-375	1930	3.57847
30	RAL-426	2135	3.95895
31	RAL-737	1972	3.7482
32	RAL-855	1931	3.56196
15	SLA-001	2060	3.48817
1	STO-022	2112	3.85663
24	TEN-015	2006	3.69874
18	TOM-007	2069	3.53574
19	TOM-008	1977	3.19132
Genome: Genoma	Table S9B. TE copies and base pairs occupied by different TE orders.
Annotated_TE: TE anotados de los cuales hicimos el intento de transferir	Genome	Helitron			LARD			LINE			LTR			MITE			TIR			TRIM			Total bp
Discarded_by_contig: TE anotados de los cuales no hicimos el intento de transferir		Copies	bp	bpTE%	Copies	bp	bpTE%	Copies	bp	bpTE%	Copies	bp	bpTE%	Copies	bp	bpTE%	Copies	bp	bpTE%	Copies	bp	bpTE%
Transferred_TE_strain: Transferidos	STO-022	488	140964	0.0356201	349	322249	0.081429	305	534243	0.134998	582	2577201	0.651232	8	5505	0.00139106	344	361979	0.0914684	36	15282	0.0038616	3957423
TE_strain2refID: Transferidos y en referencia	AKA-017	488	131322	0.0381432	349	450637	0.13089	315	616978	0.179205	503	1887813	0.548325	7	5396	0.0015673	306	329298	0.0956463	52	21427	0.00622358	3442871
TE_strain2novoID: Transferidos de novo	AKA-018	515	130068	0.0398892	356	438318	0.134423	305	608466	0.186604	491	1742011	0.534239	8	6199	0.00190111	297	316558	0.0970819	24	19112	0.00586126	3260732
DiscardedHC: Descartados por region HC	LUN-004	494	134359	0.0369564	349	288265	0.0792893	327	603983	0.16613	553	2228729	0.613028	7	5085	0.00139867	289	329497	0.0906305	44	45691	0.0125676	3635609
Discarded_transfer: Descartados por transferencia (principalmente no mapeados)	LUN-007	481	127803	0.0357266	353	354329	0.0990506	349	659706	0.184417	558	2039942	0.570254	8	6414	0.001793	340	379126	0.105982	27	9932	0.00277643	3577252
refID: TE de la referencia que se asocian a TE del strain	JUT-008	453	111437	0.0339464	354	373374	0.113739	301	573034	0.17456	473	1874091	0.570894	10	7140	0.00217502	294	326806	0.0995531	24	16850	0.00513292	3282732
refIDFlyBase: TE de la referencia FlyBase	JUT-011	479	126437	0.0375076	346	357549	0.106067	317	633522	0.187935	501	1873960	0.555911	8	6217	0.00184428	314	352126	0.104458	43	21161	0.00627742	3370972
refIDRepet: TE de la referencia Repet	KIE-094	462	138106	0.0376054	350	317046	0.0863297	351	681574	0.185588	494	2120013	0.577267	7	5415	0.00147447	320	401460	0.109315	32	8888	0.00242015	3672502
	MUN-008	492	134429	0.0399504	351	305846	0.0908932	314	547539	0.162721	575	2029198	0.603049	11	8045	0.00239086	321	326745	0.0971041	49	13093	0.00389106	3364895
	MUN-009	479	115996	0.0336478	355	475502	0.137932	332	634034	0.183919	463	1819800	0.527883	7	5399	0.00156613	340	361506	0.104865	13	35120	0.0101875	3447357
	MUN-013	489	126426	0.0322277	346	350375	0.0893153	337	749239	0.190991	546	2343282	0.597334	9	6701	0.00170817	305	334464	0.0852593	13	12415	0.00316475	3922902
	MUN-015	467	121208	0.0362872	355	306511	0.0917632	310	625391	0.187229	511	1930811	0.578046	10	8250	0.00246988	304	333238	0.0997647	18	14829	0.0044395	3340238
	MUN-016	466	118635	0.0328292	358	325420	0.0900516	293	610207	0.168859	451	2185056	0.604658	8	6713	0.00185765	314	353527	0.0978295	16	14147	0.00391482	3613705
	MUN-020	479	128089	0.040314	352	281996	0.0887539	307	589778	0.185623	453	1815456	0.571387	10	7646	0.00240646	321	345226	0.108655	13	9090	0.00286094	3177281
	SLA-001	517	148777	0.0412507	352	346296	0.0960159	361	683608	0.189541	512	2094558	0.580748	7	5393	0.00149529	295	307838	0.0853528	16	20183	0.00559605	3606653
	GIM-012	482	125037	0.0372329	345	335635	0.0999436	328	647700	0.192869	511	1876896	0.558892	8	6728	0.00200343	307	352103	0.104847	54	14144	0.00421173	3358243
	GIM-024	486	126708	0.0389773	349	334278	0.102829	318	621621	0.19122	502	1856550	0.571102	8	6206	0.00190906	282	299287	0.0920651	17	6168	0.00189737	3250818
	TOM-007	494	131847	0.0366445	355	326914	0.0908598	347	656316	0.182411	524	2084342	0.579305	7	5952	0.00165425	302	353827	0.0983398	40	38807	0.0107857	3598005
	TOM-008	481	128332	0.0396846	350	347855	0.107569	339	688589	0.212935	469	1684412	0.520878	9	6314	0.0019525	312	361173	0.111687	17	17120	0.00529409	3233795
	COR-014	488	131138	0.0397222	345	329245	0.0997296	309	595781	0.180464	471	1925719	0.583308	7	5395	0.00163417	292	303518	0.0919368	42	10582	0.00320533	3301378
	COR-018	494	141117	0.0392041	360	314814	0.0874594	319	590103	0.163938	581	2134836	0.593085	13	9861	0.00273951	329	373223	0.103686	57	35592	0.00988791	3599546
	COR-023	468	131374	0.0387025	350	309477	0.0911713	309	581654	0.171354	501	2053457	0.604944	7	5402	0.00159142	283	300554	0.0885426	28	12538	0.00369367	3394456
	COR-025	504	136854	0.0398391	353	338768	0.0986175	327	586322	0.170682	566	1993512	0.580324	10	7238	0.00210703	300	354211	0.103113	42	18265	0.00531706	3435170
	TEN-015	486	136239	0.0360726	351	335154	0.0887402	329	672431	0.178043	516	2301769	0.60945	9	6850	0.0018137	282	310697	0.0822646	33	13660	0.00361682	3776800
	RAL-059	488	124604	0.0286473	334	369307	0.0849062	321	694079	0.159574	561	2825383	0.649575	9	8065	0.0018542	278	318064	0.0731251	16	10085	0.00231861	4349587
	RAL-091	466	123799	0.0292626	357	556005	0.131424	332	601639	0.142211	542	2612997	0.617639	8	5306	0.00125419	289	317117	0.0749576	30	13758	0.003252	4230621
	RAL-176	473	116089	0.0266897	358	409980	0.0942573	320	656811	0.151005	620	2798479	0.64339	7	5427	0.00124771	292	324192	0.074534	16	38606	0.00887579	4349584
	RAL-177	478	119318	0.0335071	350	286153	0.0803579	308	637757	0.179096	460	2142712	0.60172	9	7524	0.0021129	309	350306	0.0983735	11	17210	0.00483294	3560980
	RAL-375	489	130173	0.0356683	349	422320	0.115719	309	604405	0.165611	468	2200196	0.602869	7	5375	0.00147279	282	280777	0.0769349	26	6296	0.00172515	3649542
	RAL-426	485	133874	0.0331295	352	339203	0.0839418	345	733423	0.181498	559	2422303	0.599442	9	6226	0.00154073	344	395974	0.0979907	41	9930	0.00245735	4040933
	RAL-737	463	114940	0.0300233	351	321295	0.0839249	321	638871	0.166878	505	2405770	0.628407	8	5579	0.00145728	306	330844	0.0864192	18	11063	0.00288975	3828362
	RAL-855	468	117982	0.0325119	348	309030	0.0851583	311	662444	0.182547	470	2181409	0.601123	9	7010	0.00193172	315	339885	0.0936609	10	11129	0.00306678	3628889
	ISO1	492	142943	0.03552	349	304589	0.0756875	362	698458	0.17356	556	2622168	0.651584	8	6213	0.00154387	247	232732	0.0578317	45	17193	0.0042723	4024296
	Total	15934	4246424	0.0355992	11581	11583735	0.0971104	10678	20919706	0.175377	17048	70684831	0.592575	277	212189	0.00177885	10055	11057878	0.092702	963	579366	0.00485703	119284129
	Table S9C. Number of TE copies per superfamily and genome.
	Class	Order	SuperFamily	STO-022	AKA-017	AKA-018	LUN-004	LUN-007	JUT-008	JUT-011	KIE-094	MUN-008	MUN-009	MUN-013	MUN-015	MUN-016	MUN-020	SLA-001	GIM-012	GIM-024	TOM-007	TOM-008	COR-014	COR-018	COR-023	COR-025	TEN-015	RAL-059	RAL-091	RAL-176	RAL-177	RAL-375	RAL-426	RAL-737	RAL-855	ISO1	Total Class	Total Order	Total SuperFamily
	DNA	Helitron	INE-1	488	488	515	494	481	453	479	462	492	479	489	467	466	479	517	482	486	494	481	488	494	468	504	486	488	466	473	478	489	485	463	468	492	25502	15934	15934
	DNA	TIR	CMC-Transib	33	33	34	31	35	25	39	60	30	32	28	31	32	37	40	47	34	45	54	28	43	37	45	36	41	39	32	36	33	50	42	49	27		9568	1238
	DNA	TIR	hAT-hobo	63	68	49	53	66	65	65	52	58	63	56	65	57	57	53	52	47	44	58	53	63	54	56	45	45	40	47	45	33	48	50	38	37			1745
	DNA	TIR	MULE-NOF	20	10	12	13	15	12	16	10	15	17	9	17	16	19	22	12	12	13	13	11	18	11	17	11	12	15	11	18	16	12	13	18	14			470
	DNA	TIR	P	88	64	80	66	92	70	62	61	78	96	78	81	70	73	61	66	65	71	67	73	80	64	60	67	65	63	68	77	65	86	66	67	43			2333
	DNA	TIR	PiggyBac	1	1	1	1	1	1	1	1	1	2	1	1	1	1	2	1	1	1	1	1	1	2	1	1	1	1	1	1	1	1	1	1	1			36
	DNA	TIR	TcMar-Pogo	37	30	27	34	29	34	31	27	31	32	40	23	34	43	27	38	31	33	37	29	28	31	27	28	22	30	37	29	36	25	42	43	33			1058
	DNA	TIR	TcMar-Tc1	86	81	77	77	85	78	84	91	89	84	77	76	91	77	74	74	77	80	68	81	80	70	78	80	81	87	82	91	82	104	82	88	76			2688
	RNA	LARD	LARD	349	349	356	349	353	354	346	350	351	355	346	355	358	352	352	345	349	355	350	345	360	350	353	351	334	357	358	350	349	352	351	348	349	41034	11581	11581
	RNA	LINE	CR1	8	7	7	7	8	7	7	7	7	9	7	7	7	7	10	7	7	7	7	7	7	9	7	10	9	10	7	6	6	7	10	8	7		10678	250
	RNA	LINE	I	27	29	44	30	31	22	29	31	33	24	39	27	28	34	35	33	34	34	34	26	37	23	27	39	30	27	29	23	35	44	23	29	28			1018
	RNA	LINE	Jockey	201	218	191	216	234	211	224	241	208	251	234	224	197	212	232	222	213	235	231	207	210	214	225	206	226	233	231	223	207	236	216	231	253			7313
	RNA	LINE	Loa	1	1	1	1	1	1	1	1	1	1	1	1	1	1	1	1	1	1	1	1	1	3	1	1	1	1	1	1	1	1	1	1	1			35
	RNA	LINE	R1	67	59	61	71	72	58	56	71	63	47	55	51	58	51	82	64	61	67	65	67	64	57	65	71	55	61	48	55	60	53	68	41	70			2014
	RNA	LINE	R2	1	1	1	2	3	2	0	0	2	0	1	0	2	2	1	1	2	3	1	1	0	3	2	2	0	0	4	0	0	4	3	1	3			48
	RNA	LTR	Copia	46	37	42	47	41	42	37	38	35	41	49	33	31	30	43	34	42	43	34	33	55	35	34	38	36	36	30	32	30	42	44	29	49		17896	1268
	RNA	LTR	Gypsy	419	394	353	408	408	332	381	337	434	299	372	354	310	296	366	399	359	403	343	364	423	355	430	358	383	377	449	307	340	394	310	309	392			12158
	RNA	LTR	Pao	149	121	117	139	133	120	123	147	150	132	134	139	122	137	116	129	114	114	105	113	157	136	140	150	154	156	153	128	121	160	165	139	157			4470
	RNA	TRIM	NewFam	28	29	28	24	28	22	27	29	35	25	29	23	25	27	26	28	27	26	27	26	32	24	30	26	24	25	25	25	26	31	22	23	27		879	879
	Table S9D. Number of TE copies per family and genome.
	Family	STO-022	AKA-017	AKA-018	LUN-004	LUN-007	JUT-008	JUT-011	KIE-094	MUN-008	MUN-009	MUN-013	MUN-015	MUN-016	MUN-020	SLA-001	GIM-012	GIM-024	TOM-007	TOM-008	COR-014	COR-018	COR-023	COR-025	TEN-015	RAL-059	RAL-091	RAL-176	RAL-177	RAL-375	RAL-426	RAL-737	RAL-855	ISO1
	1360	43	34	34	36	46	28	33	38	42	36	39	40	34	39	39	34	32	36	35	36	37	40	38	34	48	42	44	50	38	38	44	42	43
	17-6	6	11	10	17	14	7	7	11	10	6	11	10	7	8	9	10	10	16	5	4	11	6	8	8	4	5	15	7	6	4	5	10	9
	1731	9	5	5	6	7	6	6	6	5	5	8	6	4	5	7	5	7	7	7	6	11	5	7	5	3	4	5	5	4	6	8	3	8
	297	30	29	32	28	35	25	31	26	31	24	23	19	21	23	28	35	36	24	28	33	33	22	25	21	25	40	64	19	26	23	38	21	40
	3S18	10	6	7	7	5	7	8	8	10	10	10	6	7	4	6	6	8	4	9	4	6	5	6	7	14	9	16	15	4	8	28	7	7
	412	28	23	23	21	23	19	24	19	32	19	17	28	23	18	14	22	16	16	30	17	18	23	22	29	14	21	15	22	31	25	18	17	26
	accord	3	2	3	1	6	3	3	6	1	4	4	3	2	3	6	3	4	3	2	4	1	2	4	4	2	2	5	2	2	3	3	3	2
	accord2	0	0	0	1	1	0	0	0	0	0	1	0	0	0	0	1	0	1	0	0	0	1	0	0	0	1	0	0	1	0	0	1	1
	baggins	1	1	1	1	1	1	1	1	1	1	1	1	1	1	1	1	1	1	1	1	1	3	1	1	1	1	1	1	1	1	1	1	1
	Bari1	4	4	5	3	6	8	6	10	4	3	5	4	9	6	4	3	3	2	2	3	6	3	3	3	3	5	4	4	5	6	4	4	4
	BEL-4_Dfi	0	0	0	0	0	0	0	0	0	0	0	0	0	0	1	0	0	0	0	0	0	0	0	0	0	0	0	0	0	0	0	0	0
	Blastopia	14	15	6	11	10	13	15	11	16	15	19	13	14	9	13	7	12	19	12	12	14	13	22	11	13	14	12	10	10	14	13	14	13
	blood	19	17	13	13	11	9	10	6	18	11	20	19	7	16	8	9	6	11	8	9	13	17	13	18	7	16	11	9	12	18	12	18	13
	BS	24	27	25	29	29	21	26	27	21	25	27	23	21	28	23	23	27	25	21	23	34	16	33	28	30	31	34	26	24	30	20	26	30
	BS2	15	12	11	14	12	16	11	13	9	18	14	14	12	11	17	14	15	15	17	13	14	17	15	12	12	14	14	12	17	10	16	16	15
	BS3	4	2	1	1	5	1	3	1	1	2	2	1	2	3	3	1	4	4	2	1	2	1	1	2	3	4	2	2	1	2	1	2	3
	BS4	1	0	0	1	1	1	1	2	1	0	0	1	1	0	1	0	0	1	1	0	1	0	0	0	2	2	0	0	0	0	0	1	1
	Burdock	9	3	14	10	10	10	8	10	8	11	16	3	12	7	8	11	10	10	12	13	12	14	9	11	16	6	12	10	9	9	7	8	9
	Chimpo	5	3	3	3	3	3	3	4	3	3	3	3	3	4	4	3	3	3	3	3	4	3	3	4	3	3	3	3	3	2	3	3	3
	Circe	5	3	5	3	5	3	3	3	4	3	4	4	3	4	6	3	3	3	3	3	4	3	3	3	3	3	5	4	3	5	3	4	3
	Copia	17	16	23	20	19	24	21	22	20	22	23	13	14	19	21	10	18	18	11	14	22	16	13	21	23	18	11	12	17	20	23	12	26
	Copia-1_Dse	2	1	1	1	3	1	1	1	1	1	1	1	1	1	3	1	1	1	1	1	2	1	1	1	1	3	0	1	1	2	1	1	1
	Copia-3_Dbp	3	1	1	1	1	1	1	1	1	1	1	2	1	1	2	1	1	1	1	1	1	1	1	1	1	1	1	2	1	1	1	2	1
	Copia1	2	1	1	1	1	0	0	1	0	1	1	1	1	0	1	1	1	1	1	1	2	1	2	1	0	1	3	1	0	2	1	1	1
	Copia2	13	13	11	18	10	10	8	7	8	11	15	10	10	4	9	16	14	15	13	10	17	11	10	9	8	9	10	11	7	11	10	10	12
	Cr1a	8	7	7	7	8	7	7	7	7	9	7	7	7	7	10	7	7	7	7	7	7	9	7	10	9	10	7	6	6	7	10	8	7
	Dana-Tom	0	1	0	0	0	0	0	0	0	0	0	0	0	0	0	0	0	0	0	0	0	0	1	0	0	0	0	0	0	0	0	0	0
	diver	3	4	4	1	4	5	2	2	4	4	4	1	4	2	1	3	3	4	3	1	4	8	4	5	6	5	3	6	6	1	2	3	8
	diver2	2	2	2	3	2	3	2	2	2	3	2	3	3	2	2	2	2	3	3	3	3	2	2	4	2	2	2	3	2	3	3	3	2
	Doc	14	22	13	18	23	17	19	25	16	16	22	21	24	16	24	24	15	27	23	23	20	19	24	15	20	24	19	17	20	16	24	27	45
	Doc2	1	0	1	2	1	1	0	0	2	1	2	0	0	1	1	1	1	1	1	0	1	1	0	0	4	4	1	1	1	0	1	1	1
	Doc3	3	3	4	4	4	4	5	4	6	6	5	5	5	7	5	3	6	3	5	2	3	4	5	3	4	3	6	3	4	4	4	3	4
	Doc4	0	1	1	2	2	1	3	1	1	1	2	2	0	2	2	2	1	2	1	1	1	2	1	2	0	1	2	1	2	2	2	1	2
	Doc5	0	2	0	2	0	1	1	1	1	1	0	0	1	1	1	2	0	1	0	0	1	1	2	2	1	2	0	0	0	1	0	0	0
	Doc6	11	8	13	9	16	10	6	10	15	11	19	12	11	9	7	14	7	18	11	17	10	14	9	9	14	6	10	14	9	16	10	16	7
	F-element	25	33	27	22	32	36	42	43	28	40	40	25	29	33	32	25	29	22	25	24	23	26	22	26	27	24	27	28	27	30	31	31	32
	FB4	22	20	17	20	20	17	20	27	26	28	19	18	25	18	14	19	18	28	16	19	23	16	22	23	19	23	27	22	19	25	17	27	19
	Fw2	0	0	0	0	0	0	0	1	0	0	0	0	0	0	0	0	0	0	0	0	0	0	0	0	0	3	0	0	0	0	0	0	0
	G-element	1	1	0	1	0	0	0	2	2	1	1	1	0	0	1	1	0	0	0	1	1	1	1	1	0	1	0	0	0	1	0	1	1
	G2	2	3	5	4	3	1	4	4	2	3	4	4	3	2	3	3	5	6	7	4	3	3	4	1	4	8	12	7	7	4	6	6	6
	G4	3	3	3	3	3	3	3	3	3	3	3	3	3	3	5	3	3	3	3	3	3	4	3	3	3	3	4	3	3	3	3	3	3
	G5	3	2	1	2	1	1	2	2	2	3	2	2	1	3	2	3	2	2	2	2	1	2	1	1	1	1	1	2	1	1	1	2	2
	G5A	5	6	5	6	5	6	6	6	4	6	6	6	5	6	5	6	6	5	6	6	5	6	5	5	5	6	5	5	5	6	5	5	6
	G6	3	4	3	2	2	2	2	1	3	5	1	0	2	4	4	1	2	1	2	2	1	1	1	3	2	1	4	2	2	3	2	2	1
	G7	1	1	1	1	1	1	1	1	1	1	1	1	1	1	1	1	1	1	1	1	1	1	1	1	1	3	1	1	1	1	1	1	1
	GATE	13	13	14	12	13	11	10	13	16	13	13	19	12	13	17	14	10	13	11	13	13	16	18	12	13	19	18	12	11	11	14	18	12
	gtwin	2	2	2	1	2	2	3	2	1	2	1	2	2	1	2	1	1	2	2	2	2	3	2	1	2	2	1	1	1	1	1	0	3
	gypsy	2	4	6	2	3	2	2	4	4	2	3	2	4	2	2	2	3	2	5	3	5	3	3	5	1	3	3	2	2	3	4	2	3
	Gypsy-1_Dsim	5	3	4	3	7	4	5	5	3	2	2	4	4	4	4	5	2	5	4	5	6	5	3	5	2	2	2	4	3	5	4	2	5
	Gypsy-2_Dsim	18	16	11	21	26	23	14	13	21	14	13	19	14	15	14	18	23	15	16	16	11	21	20	18	16	31	31	18	9	17	18	13	2
	Gypsy-24_DY	0	0	0	0	0	0	0	0	1	0	0	0	0	0	1	0	0	2	0	0	0	0	0	0	0	0	0	0	0	1	0	0	0
	Gypsy-24_Dya	4	4	3	4	7	9	3	1	4	8	6	5	8	3	7	4	2	3	4	4	2	1	8	3	0	1	0	0	0	1	0	0	0
	Gypsy-26_Dya	1	1	1	1	1	0	1	1	1	1	1	1	1	1	2	1	1	1	1	1	1	1	1	1	1	1	1	0	1	1	1	1	1
	Gypsy-6_Dse	2	2	1	2	1	0	1	1	0	1	1	1	1	1	1	1	1	1	1	1	2	1	1	1	1	2	1	1	0	3	1	1	1
	gypsy1	4	1	3	1	2	3	4	2	5	1	1	1	1	1	5	1	0	2	4	1	3	1	4	4	6	4	4	3	6	2	3	4	5
	gypsy10	1	1	0	0	0	1	2	0	0	0	1	1	0	0	0	2	1	2	0	0	0	1	0	0	1	0	1	0	1	0	1	0	1
	gypsy11	8	10	6	8	6	1	5	6	8	3	4	0	2	2	5	8	5	10	5	3	8	2	6	8	2	1	2	0	8	8	1	1	6
	gypsy12	10	8	8	7	9	10	7	5	8	6	5	7	6	7	13	7	6	8	8	6	8	6	8	6	9	8	5	5	7	6	6	5	6
	gypsy2	4	2	1	3	2	1	1	2	2	1	1	2	1	1	1	1	1	1	1	1	1	1	6	2	1	2	2	1	1	1	1	1	1
	gypsy4	2	6	2	3	1	0	5	3	7	0	1	0	0	0	6	5	4	4	1	2	2	0	4	2	1	1	0	0	5	5	2	0	3
	gypsy5	1	0	1	0	1	0	0	1	0	1	2	2	0	2	1	0	0	3	0	0	1	1	3	1	1	1	5	0	0	2	0	2	2
	gypsy6	5	3	4	2	4	2	2	3	3	3	2	4	3	2	9	3	3	2	2	2	2	2	3	2	2	4	4	2	3	2	3	2	2
	gypsy6A	0	0	0	0	0	1	0	0	0	0	0	0	0	0	1	0	0	0	0	0	0	0	0	0	0	0	0	0	0	0	0	0	0
	gypsy7	2	1	3	1	1	2	2	1	3	2	1	1	1	2	2	1	2	1	2	2	1	1	2	2	1	1	1	1	2	1	1	1	1
	gypsy8	2	1	2	2	1	2	1	1	2	2	2	2	1	1	3	1	1	1	2	1	2	1	2	1	5	2	2	3	1	1	2	1	2
	gypsy9	1	0	0	1	1	1	0	1	0	1	1	1	1	1	1	1	0	1	0	0	1	0	1	2	1	1	1	1	1	0	1	1	2
	H	63	68	49	53	66	65	65	52	58	63	56	65	57	57	53	52	47	44	58	53	63	54	56	45	45	40	47	45	33	48	50	38	37
	HB	10	9	9	10	9	9	9	9	9	9	9	9	9	9	10	9	9	9	9	9	9	9	9	9	7	9	9	9	10	11	9	9	9
	Helena	2	2	2	2	2	2	2	2	2	2	2	2	2	2	2	2	2	2	2	2	3	2	2	2	2	2	2	2	2	2	2	2	2
	HeT-A	2	2	2	2	1	2	3	4	4	1	2	2	2	3	3	2	3	2	4	2	2	2	5	2	2	3	2	2	3	3	2	2	3
	HMS-Beagle	6	10	10	7	3	10	6	6	2	5	10	9	8	7	11	7	8	4	3	6	7	7	7	3	9	9	10	6	2	7	0	7	9
	HMS-Beagle2	5	3	6	5	6	3	3	3	3	4	6	3	4	3	5	3	4	3	4	2	6	2	5	7	2	5	3	3	4	5	2	3	3
	hopper	14	14	14	13	12	7	14	8	11	13	8	12	12	15	6	11	6	14	17	8	7	17	11	13	22	21	17	18	18	25	22	31	10
	hopper2	10	10	10	9	10	10	11	11	10	11	11	10	9	14	16	10	11	10	9	12	14	12	9	14	11	12	9	11	10	16	9	10	9
	I-element	21	24	38	24	25	18	25	26	28	19	30	22	22	30	27	27	30	28	32	21	29	21	23	33	26	16	25	18	30	36	21	26	23
	Idefix	4	4	4	10	8	2	5	3	7	2	2	7	3	2	6	3	6	7	6	9	8	5	7	6	0	5	5	4	6	4	3	2	4
	INE-1	488	488	515	494	481	453	479	462	492	479	489	467	466	479	517	482	486	494	481	488	494	468	504	486	488	466	473	478	489	485	463	468	492
	Invader1	10	13	13	25	17	10	16	7	9	14	12	13	11	9	6	22	18	16	15	13	11	15	17	9	12	13	19	7	11	13	6	10	12
	Invader2	5	7	2	5	2	0	3	2	6	1	2	0	1	1	1	3	2	2	2	2	1	1	2	3	1	1	1	1	2	5	1	0	4
	Invader3	24	17	14	14	16	11	14	14	15	17	20	13	15	12	19	17	17	19	15	12	26	17	15	11	23	14	15	13	12	16	16	13	16
	Invader4	2	5	2	1	3	2	2	2	1	3	1	2	2	3	3	2	1	2	2	3	2	2	2	3	3	5	1	2	1	1	2	3	2
	Invader6	2	1	1	1	1	0	1	1	0	2	2	1	1	1	2	1	1	1	2	1	2	1	1	1	1	0	1	1	0	3	2	1	1
	Ivk	6	5	6	6	6	4	4	5	5	5	9	5	6	4	8	6	4	6	2	5	8	2	4	6	4	11	4	5	5	8	2	3	5
	jockey	57	61	53	68	68	70	65	68	60	88	55	81	57	61	59	68	68	71	74	62	51	65	68	68	74	72	69	79	53	75	69	67	69
	jockey2	7	6	6	7	8	7	7	6	7	8	6	7	7	7	6	8	7	7	7	8	6	7	9	6	8	6	8	7	7	7	6	8	7
	Kepler	32	49	21	41	24	21	40	28	44	9	9	15	12	10	13	51	13	36	13	39	54	25	38	30	12	27	12	7	23	37	14	7	42
	LARD	349	349	356	349	353	354	346	350	351	355	346	355	358	352	352	345	349	355	350	345	360	350	353	351	334	357	358	350	349	352	351	348	349
	looper1	1	1	1	1	1	1	1	1	1	2	1	1	1	1	2	1	1	1	1	1	1	2	1	1	1	1	1	1	1	1	1	1	1
	Mariner_CA	2	2	2	2	2	1	2	2	2	2	2	2	2	2	2	2	2	2	2	2	2	2	2	2	2	2	2	2	2	1	2	2	2
	mariner2	4	4	4	4	4	3	3	4	3	4	3	3	3	2	4	3	3	4	2	4	3	3	4	3	6	3	2	3	4	3	4	3	3
	Max-element	9	6	7	5	6	5	7	8	6	6	8	9	11	7	9	9	4	7	6	5	15	6	5	6	9	11	13	7	8	7	9	12	6
	mdg1	15	19	15	10	19	14	21	19	19	16	22	6	13	20	19	17	27	17	19	17	16	8	29	12	31	15	30	17	20	14	10	15	21
	mdg3	7	11	9	11	12	11	9	10	13	5	21	16	18	10	18	12	14	11	7	8	11	18	15	11	14	9	56	8	6	11	5	8	8
	Micropia	26	15	26	22	22	26	17	21	23	18	23	33	15	12	17	13	21	32	20	28	22	22	31	18	19	27	18	34	10	23	19	23	5
	NewFam06	16	19	17	14	17	9	16	18	19	14	16	10	13	14	16	17	15	15	14	16	16	14	16	14	11	14	14	12	16	18	10	11	16
	NewFam14	8	7	8	7	8	10	8	7	11	7	9	10	8	10	7	8	8	7	9	7	13	7	10	9	9	8	7	9	7	9	8	9	8
	NewFam16	4	3	3	3	3	3	3	4	5	4	4	3	4	3	3	3	4	4	4	3	3	3	4	3	4	3	4	4	3	4	4	3	3
	Ninja	1	1	1	1	1	1	1	1	1	1	1	1	1	1	1	1	1	1	1	1	1	1	1	1	1	1	1	1	1	1	1	1	1
	NOF	20	10	12	13	15	12	16	10	15	17	9	17	16	19	22	12	12	13	13	11	18	11	17	11	12	15	11	18	16	12	13	18	14
	Nomad	12	14	8	20	20	9	11	11	18	9	20	15	11	22	19	12	13	13	12	10	8	22	19	10	27	16	11	21	17	12	18	13	19
	P-element	45	30	46	30	46	42	29	23	36	60	39	41	36	34	22	32	33	35	32	37	43	24	22	33	17	21	24	27	27	48	22	25	0
	Pifo	0	0	0	0	0	0	0	1	0	0	0	1	0	0	0	0	0	0	0	0	0	0	0	0	0	0	0	0	0	0	0	0	0
	pogo	37	30	27	34	29	34	31	27	31	32	40	23	34	43	27	38	31	33	37	29	28	31	27	28	22	30	37	29	36	25	42	43	33
	Quasimodo	9	7	9	9	11	11	5	13	11	10	13	11	9	10	8	9	9	7	12	7	9	8	6	11	21	12	8	4	12	11	10	17	8
	Quasimodo2	2	2	1	2	0	0	1	0	3	0	2	1	2	1	0	1	1	0	0	1	2	0	0	1	1	1	1	2	3	4	0	0	1
	R1-2	0	0	0	0	0	0	0	0	0	0	1	0	0	0	0	0	0	0	0	0	0	0	0	0	1	0	0	0	0	0	0	0	0
	R1A1-element	7	3	3	3	3	3	2	4	3	5	2	4	4	2	3	4	3	3	1	4	4	3	5	3	8	5	3	2	3	4	5	2	2
	R2-element	1	1	1	2	3	2	0	0	2	0	1	0	2	2	1	1	2	3	1	1	0	3	2	2	0	0	4	0	0	4	3	1	3
	roo	102	83	75	104	91	84	89	110	105	91	88	90	77	101	71	86	80	75	67	81	107	90	97	107	103	98	93	78	83	123	102	92	114
	rooA	3	3	2	2	4	3	2	2	2	2	4	3	2	4	6	2	2	2	2	2	4	2	2	2	3	3	1	2	3	2	4	2	2
	rover	6	3	5	4	7	1	2	1	4	2	4	7	5	3	2	6	4	5	3	3	4	6	5	6	3	8	6	4	3	4	2	1	5
	Rt1a	13	11	10	18	13	10	12	13	16	7	11	7	11	10	18	12	18	14	10	14	10	13	12	17	7	12	10	10	10	9	12	7	14
	Rt1b	27	22	23	32	35	31	25	31	30	18	27	24	26	26	35	28	28	28	35	33	34	25	31	34	25	27	27	29	29	18	21	24	27
	Rt1c	20	23	25	18	21	14	17	23	14	17	14	16	17	13	26	20	12	22	19	16	16	16	17	17	14	17	8	14	18	22	30	8	27
	S-element	28	29	26	25	31	27	30	26	31	25	26	28	31	27	24	25	27	22	23	30	24	25	25	26	30	31	26	39	28	45	34	31	26
	Stalker	2	1	6	2	4	2	4	3	1	0	0	3	2	5	1	4	6	6	2	1	3	1	2	4	0	1	7	3	6	3	4	2	10
	Stalker2	15	8	8	12	12	6	13	9	15	8	13	7	9	7	9	14	11	20	8	18	11	8	11	11	13	11	7	8	10	16	7	7	13
	Stalker3	5	0	0	0	0	3	0	0	0	0	0	0	0	0	0	0	0	0	1	0	0	0	0	0	1	0	0	0	0	0	1	0	0
	Stalker4	9	9	8	12	9	9	9	13	12	8	7	14	7	13	11	9	11	10	8	9	14	7	10	11	12	5	11	12	14	13	15	10	17
	Tabor	5	6	4	5	8	2	9	5	11	6	3	7	3	2	3	6	4	4	6	8	18	9	3	7	3	1	7	3	4	11	6	8	5
	TART-A	4	3	7	4	5	4	2	4	4	4	10	7	5	3	17	4	4	5	9	4	14	15	3	10	5	7	2	4	5	5	6	6	2
	TART-B	7	6	3	5	5	1	6	7	7	2	3	1	2	3	4	5	3	6	3	2	4	2	5	2	1	1	2	2	5	7	1	1	4
	TART-C	2	3	1	2	2	2	2	0	1	1	2	3	1	2	1	2	0	1	1	2	2	2	1	0	1	1	2	2	3	2	2	1	2
	Tc1	4	4	4	4	4	4	4	4	4	4	4	4	4	4	4	4	4	4	4	4	4	3	4	4	5	3	4	4	4	4	4	4	4
	Tc1-2	6	5	6	5	5	6	6	5	7	6	5	5	5	6	6	5	6	5	6	6	5	5	5	6	5	6	5	5	6	5	5	5	5
	Tc3	6	4	4	4	4	3	4	4	3	3	4	3	3	3	6	4	5	4	4	4	4	4	4	4	4	5	3	3	4	4	3	3	4
	THARE	4	5	3	3	3	0	2	3	5	2	3	0	0	1	3	4	2	4	3	2	3	0	4	2	0	0	2	1	5	5	1	0	4
	Tirant	12	6	3	11	6	9	8	7	10	5	9	5	9	2	2	7	2	6	3	1	5	10	10	4	4	7	7	10	7	6	7	12	16
	Tom1	1	1	1	1	1	1	1	1	1	1	1	1	1	1	1	1	1	1	1	1	1	1	1	1	1	1	1	1	1	1	1	1	1
	transib1	2	2	2	2	7	2	10	33	2	2	3	2	2	2	9	18	8	17	23	2	16	4	18	2	2	2	2	2	1	2	2	1	2
	transib2	6	6	7	6	5	5	3	7	6	5	5	6	8	5	8	7	8	3	4	5	5	3	6	6	4	3	3	4	3	6	8	6	5
	transib3	0	0	0	0	0	0	0	0	0	0	0	0	0	0	0	0	0	0	0	0	0	0	0	0	1	0	0	0	0	0	0	0	0
	transib4	1	1	1	1	1	1	1	1	1	1	1	1	1	1	1	1	1	1	1	1	1	1	1	1	1	1	1	1	1	1	1	1	1
	Transpac	13	10	11	7	8	14	14	9	6	8	7	13	12	4	14	14	10	10	17	16	16	11	9	6	30	11	9	12	10	7	9	11	5
	ZAM	3	4	4	5	3	0	7	1	8	2	1	1	0	1	2	5	3	4	4	4	2	0	3	5	3	3	1	0	5	8	0	0	5
	Bari2	0	0	0	0	0	0	0	0	0	0	0	0	0	0	0	0	0	0	0	0	0	0	0	0	0	0	0	0	0	0	0	0	0
	frogger	0	0	0	0	0	0	0	0	0	0	0	0	0	0	0	0	0	0	0	0	0	0	0	0	0	0	0	0	0	0	0	0	0
	Fw3	0	0	0	0	0	0	0	0	0	0	0	0	0	0	0	0	0	0	0	0	0	0	0	0	0	0	0	0	0	0	0	0	0
	Helitron	0	0	0	0	0	0	0	0	0	0	0	0	0	0	0	0	0	0	0	0	0	0	0	0	0	0	0	0	0	0	0	0	0
	Invader5	0	0	0	0	0	0	0	0	0	0	0	0	0	0	0	0	0	0	0	0	0	0	0	0	0	0	0	0	0	0	0	0	0
	Penelope	0	0	0	0	0	0	0	0	0	0	0	0	0	0	0	0	0	0	0	0	0	0	0	0	0	0	0	0	0	0	0	0	0
	Osvaldo	0	0	0	0	0	0	0	0	0	0	0	0	0	0	0	0	0	0	0	0	0	0	0	0	0	0	0	0	0	0	0	0	0
	gypsy3	0	0	0	0	0	0	0	0	0	0	0	0	0	0	0	0	0	0	0	0	0	0	0	0	0	0	0	0	0	0	0	0	0
	G3	0	0	0	0	0	0	0	0	0	0	0	0	0	0	0	0	0	0	0	0	0	0	0	0	0	0	0	0	0	0	0	0	0
	Gypsy-35_Del	0	0	0	0	0	0	0	0	0	0	0	0	0	0	0	0	0	0	0	0	0	0	0	0	0	0	0	0	0	0	0	0	0
	Gypsy-4_Dsim	0	0	0	0	0	0	0	0	0	0	0	0	0	0	0	0	0	0	0	0	0	0	0	0	0	0	0	0	0	0	0	0	0
	Total	2112	2020	1996	2063	2116	1909	2008	2016	2113	1989	2045	1975	1906	1935	2060	2035	1962	2069	1977	1954	2153	1946	2102	2006	2007	2024	2086	1925	1930	2135	1972	1931	2059
