# Supplementary material for: Population-scale long-read sequencing uncovers transposable elements associated with gene expression variation and adaptive signatures in Drosophila
Source: Nat Commun. 2022 Apr 12;13:1948. doi: 10.1038/s41467-022-29518-8 (PMC9005704; doi:10.1038/s41467-022-29518-8)
Supplement: Supplementary file 13 — Supplementary Data 10 [file 41467_2022_29518_MOESM13_ESM.xlsx]

## Sheet: S10
Table S10. Characteristics of the 28,947 TEs annotated in the 47 genomes analyzed in this work that were transferred to the reference genome. "TEs used in the site frequency spectrum (SFS) analysis" are the result of filtering out the insertions < 120bp long (28,365 TEs). "North America" and "Europe" refers to the number of strains containing that particular TE in those continents. "Other" refers…
TE name	Chr	Start	End	Class	Order	SuperFamily	Family	#Genomes	Freq.	Genomes	TE length	TE ratio vs family consensus sequence (in strains)	Recombination rate Comeron et al 2012	Recombination rate Fiston-Lavier et al 2011	Recombination classification	HighFrequent(>10%&<95%)	TE used in SFS analysis	Europe	North_America	Other	NearbyGene	GeneLocation	GeneStrand	GeneDistance	GeneID_Location
2L_11048019_11048021_Doc6	2L	11048019	11048021	RNA	LINE	Jockey	Doc6	7	0.148936	KIE-094;GIM-024;TOM-008;TEN-015;RAL-737;STO-022;MUN-015	1250;1248;1249;1246;1248;1251;1249	0.283;0.282;0.283;0.282;0.282;0.283;0.283	3.98735	3.795	HRR	Yes	YES	1	6	0	FBgn0032330	Intron	-	0	FBgn0032330_Intron
2L_11833770_11833774_Doc	2L	11833770	11833774	RNA	LINE	Jockey	Doc	5	0.106383	B4;B1;A3;COR-025;B2	1274;1274;1274;1272;1274	0.266;0.266;0.266;0.266;0.266	1.99368	3.55	HRR	Yes	YES	2	2	1	FBgn0264815;FBgn0266363;FBgn0266364	Intron;Promoter	+;-	0	FBgn0264815_Intron;FBgn0266363_Promoter;FBgn0266364_Promoter
2L_11867371_11867373_BS	2L	11867371	11867373	RNA	LINE	Jockey	BS	5	0.106383	RAL-176;MUN-016;A3;A5;A7	2966;2966;2965;2968;2966	0.5579999999999999;0.5579999999999999;0.557;0.558;0.558	1.99368	3.55	HRR	Yes	YES	1	3	1	FBgn0264815	Intron	-	0	FBgn0264815_Intron
2L_12157054_12157056_INE-1	2L	12157054	12157056	DNA	Helitron	INE-1	INE-1	8	0.170213	RAL-091;AKA-018;JUT-008;RAL-177;RAL-059;RAL-855;MUN-013;A7	124;124;124;124;126;124;123;124	0.185;0.185;0.185;0.185;0.188;0.185;0.184;0.185	4.2219	3.445	HRR	Yes	YES	4	3	1	FBgn0051760	Intron	+	0	FBgn0051760_Intron
2L_12882778_12882787_hopper	2L	12882778	12882787	DNA	TIR	CMC-Transib	hopper	5	0.106383	B4;B3;TEN-015;TOM-007;B2	1433;1020;1432;999;1020	0.986;0.7020000000000001;0.986;0.688;0.702	1.99368	3.17	HRR	Yes	YES	1	2	2	NA	Intergenic	NA	NA	NA
2L_13079341_13079343_TART-A	2L	13079341	13079343	RNA	LINE	Jockey	TART-A	16	0.340426	COR-023;AKA-018;ORE;B6;GIM-024;COR-018;TEN-015;TOM-007;MUN-008;A1;RAL-375;STO-022;MUN-013;LUN-007;B1;LUN-004	102;102;102;102;102;102;102;102;102;102;102;102;102;102;102;102	0.008;0.008;0.008;0.008;0.008;0.008;0.008;0.008;0.008;0.008;0.008;0.008;0.008;0.008;0.008;0.008	2.93188	3.08	HRR	Yes	NO	5	11	0	NA	Intergenic	NA	NA	NA
2L_13731792_13731804_hopper	2L	13731792	13731804	DNA	TIR	CMC-Transib	hopper	9	0.191489	RAL-091;KIE-094;JUT-011;B1;TOM-007;A4;RAL-855;STO-022;B2	4149;1435;1435;1435;1436;1261;1441;1319;1428	2.855;0.988;0.988;0.988;0.988;0.868;0.992;0.908;0.983	3.98735	2.75	HRR	Yes	YES	3	4	2	NA	Intergenic	NA	NA	NA
2L_13842223_13842356_jockey	2L	13842223	13842356	RNA	LINE	Jockey	jockey	7	0.148936	COR-023;GIM-024;JUT-011;B1;A1;A5;B2	141;141;344;341;141;344;253	0.027999999999999997;0.028;0.068;0.068;0.027999999999999997;0.068;0.05	2.22823	2.7	HRR	Yes	YES	2	4	1	FBgn0028509;FBgn0053307	Intron;Promoter	+;-	0	FBgn0028509_Intron;FBgn0053307_Promoter
2L_13887488_13887492_Bari1	2L	13887488	13887492	DNA	TIR	TcMar-Tc1	Bari1	6	0.12766	KIE-094;AKA-018;SLA-001;MUN-016;AB8;STO-022	1732;1729;1729;1729;1732;1732	0.981;0.98;0.98;0.98;0.981;0.981	2.22823	2.7	HRR	Yes	YES	0	5	1	FBgn0028509	Intron	+	0	FBgn0028509_Intron
2L_14003409_14003462_Rt1a	2L	14003409	14003462	RNA	LINE	R1	Rt1a	7	0.148936	GIM-024;B6;JUT-008;RAL-177;TOM-007;SLA-001;RAL-855	3345;3244;3241;3242;3244;3344;3242	0.615;0.597;0.596;0.596;0.597;0.615;0.596	3.16643	2.595	HRR	Yes	YES	3	4	0	NA	Intergenic	NA	NA	NA
2L_14044843_14044853_Tirant	2L	14044843	14044853	RNA	LTR	Gypsy	Tirant	8	0.170213	GIM-012;RAL-426;COR-023;B3;MUN-008;A1;COR-025;A7	104;100;103;104;104;104;100;104	0.012;0.011;0.012;0.012;0.012;0.012;0.011;0.012	3.16643	2.595	HRR	Yes	NO	2	4	2	FBgn0028875	Intron	+	0	FBgn0028875_Intron
2L_14076087_14076091_F-element	2L	14076087	14076091	RNA	LINE	Jockey	F-element	6	0.12766	RAL-426;JUT-011;RAL-737;SLA-001;RAL-059;B2	4687;4686;6411;4689;4689;4687	0.99;0.99;1.355;0.991;0.991;0.99	3.16643	2.595	HRR	Yes	YES	3	2	1	FBgn0028875	Intron	+	0	FBgn0028875_Intron
2L_14162369_14162377_NewFam06	2L	14162369	14162377	DNA	TIR	NewFam	NewFam06	7	0.148936	GIM-012;RAL-426;JUT-011;MUN-008;AKA-017;LUN-007;COR-025	312;1070;1070;868;774;1196;1006	0.072;0.247;0.247;0.2;0.179;0.276;0.232	1.8764	2.545	HRR	Yes	YES	1	6	0	FBgn0263037	CDS	-	0	FBgn0263037_CDS
2L_14476292_14476295_pogo	2L	14476292	14476295	DNA	TIR	TcMar-Pogo	pogo	9	0.191489	ORE;B4;RAL-737;A4;MUN-016;RAL-059;A3;A5;B1	939;939;939;939;950;943;939;939;939	0.42100000000000004;0.42100000000000004;0.42100000000000004;0.42100000000000004;0.425;0.422;0.42100000000000004;0.42100000000000004;0.421	6.21558	2.385	HRR	Yes	YES	5	3	1	NA	Intergenic	NA	NA	NA
2L_14723046_14723062_F-element	2L	14723046	14723062	RNA	LINE	Jockey	F-element	6	0.12766	AKA-018;B4;COR-018;RAL-176;RAL-375;B2	3766;3760;3755;3766;3759;3768	0.7959999999999999;0.794;0.793;0.796;0.794;0.796	1.05548	2.21	HRR	Yes	YES	3	2	1	NA	Intergenic	NA	NA	NA
2L_14752725_14752727_INE-1	2L	14752725	14752727	DNA	Helitron	INE-1	INE-1	8	0.170213	GIM-012;B6;COR-018;JUT-008;RAL-737;A5;B2;MUN-015	100;100;100;100;100;100;100;100	0.223;0.223;0.223;0.223;0.223;0.223;0.223;0.223	1.05548	2.21	HRR	Yes	NO	2	5	1	NA	Intergenic	NA	NA	NA
2L_15142274_15142293_BS	2L	15142274	15142293	RNA	LINE	Jockey	BS	9	0.191489	RAL-091;ORE;JUT-011;COR-018;RAL-177;TOM-007;SLA-001;AB8;LUN-004	413;413;412;388;414;413;413;413;413	0.078;0.078;0.077;0.073;0.078;0.078;0.078;0.078;0.078	0.938201	1.965	HRR	Yes	YES	3	5	1	NA	Intergenic	NA	NA	NA
2L_15691291_15691298_INE-1	2L	15691291	15691298	DNA	Helitron	INE-1	INE-1	7	0.148936	ORE;A6;RAL-177;COR-014;SLA-001;MUN-009;RAL-855	110;110;110;105;114;114;110	0.161;0.161;0.161;0.234;0.167;0.167;0.161	2.11095	1.67	HRR	Yes	NO	4	3	0	FBgn0028863	Intron	-	0	FBgn0028863_Intron
2L_16264770_16264772_gypsy4	2L	16264770	16264772	RNA	LTR	Gypsy	gypsy4	13	0.276596	AKA-018;B6;B3;TOM-007;COR-014;MUN-008;A4;A1;RAL-375;SLA-001;AKA-017;A3;A5	143;143;143;143;143;143;143;143;142;143;143;143;143	0.021;0.021;0.021;0.021;0.021;0.021;0.021;0.021;0.02;0.021;0.021;0.021;0.021	1.52458	1.24	HRR	Yes	YES	3	8	2	FBgn0001994	3UTR	-	0	FBgn0001994_3UTR
2L_16639365_16639367_accord	2L	16639365	16639367	RNA	LTR	Gypsy	accord	8	0.170213	GIM-012;ORE;B3;RAL-737;SLA-001;AB8;COR-025;LUN-004	132;132;132;138;132;132;132;132	0.017;0.017;0.017;0.018;0.017;0.017;0.017;0.017	2.8146	0.95	HRR	Yes	YES	2	4	2	FBgn0259735	Intron	+	0	FBgn0259735_Intron
2L_16717371_16717397_INE-1	2L	16717371	16717397	DNA	Helitron	INE-1	INE-1	21	0.446809	A2;ORE;A6;B6;B4;B3;MUN-008;MUN-013;A3;B2;AKA-018;JUT-011;TEN-015;RAL-177;A4;A1;GIM-024;COR-014;A5;COR-025;RAL-176	281;307;301;301;301;283;302;301;301;301;258;301;301;301;301;301;301;310;301;307;301	0.182;0.19899999999999998;0.195;0.195;0.195;0.414;0.196;0.195;0.195;0.195;0.167;0.195;0.195;0.195;0.195;0.195;0.195;0.201;0.195;0.199;0.195	4.2219	0.87	HRR	Yes	YES	8	10	3	FBgn0086907	Intron	+	0	FBgn0086907_Intron
2L_16717577_16717579_INE-1	2L	16717577	16717579	DNA	Helitron	INE-1	INE-1	10	0.212766	GIM-012;COR-023;COR-018;B1;SLA-001;MUN-016;AB8;LUN-007;A7;LUN-004	105;105;105;105;105;105;105;105;105;105	0.068;0.068;0.068;0.068;0.068;0.068;0.068;0.068;0.068;0.068	4.2219	0.87	HRR	Yes	NO	1	7	2	FBgn0086907	Intron	+	0	FBgn0086907_Intron
2L_16859593_16859595_BS2	2L	16859593	16859595	RNA	LINE	Jockey	BS2	13	0.276596	COR-023;B6;B4;TOM-008;B3;TEN-015;RAL-176;TOM-007;A1;AB8;A3;B1;LUN-004	635;640;640;640;635;640;640;640;636;636;637;638;634	0.132;0.133;0.133;0.133;0.132;0.133;0.133;0.133;0.132;0.132;0.132;0.133;0.132	1.64185	0.8	HRR	Yes	YES	5	6	2	FBgn0051809	Promoter	-	0	FBgn0051809_Promoter
2L_16991343_16991404_INE-1	2L	16991343	16991404	DNA	Helitron	INE-1	INE-1	13	0.276596	GIM-012;AKA-018;ORE;KIE-094;RAL-177;TOM-007;RAL-059;MUN-020;AKA-017;MUN-013;A5;COR-025;MUN-015	119;110;110;110;105;110;110;110;110;119;119;110;110	0.174;0.161;0.161;0.161;0.154;0.161;0.161;0.161;0.161;0.174;0.174;0.161;0.161	5.6292	0.72	HRR	Yes	NO	3	10	0	FBgn0053179	Intron	+	0	FBgn0053179_Intron
2L_17423368_17423375_Rt1b	2L	17423368	17423375	RNA	LINE	R1	Rt1b	8	0.170213	GIM-012;A2;ORE;B6;RAL-177;TOM-007;RAL-375;MUN-013	3717;3717;3717;3718;3716;3717;3712;3716	0.727;0.727;0.727;0.727;0.727;0.727;0.726;0.727	1.64185	0.33	HRR	Yes	YES	5	3	0	FBgn0011274	Intron	-	0	FBgn0011274_Intron
2L_17574423_17574426_hopper	2L	17574423	17574426	DNA	TIR	CMC-Transib	hopper	10	0.212766	COR-023;KIE-094;B6;JUT-011;JUT-008;TEN-015;RAL-737;A4;SLA-001;A3	1429;1428;1429;1429;1423;1429;1418;1428;1431;1430	0.983;0.983;0.983;0.983;0.979;0.983;0.976;0.983;0.985;0.984	0.117275	0.245	HRR	Yes	YES	2	7	1	NA	Intergenic	NA	NA	NA
2L_17730485_17730489_pogo	2L	17730485	17730489	DNA	TIR	TcMar-Pogo	pogo	9	0.191489	KIE-094;JUT-011;B4;TEN-015;SLA-001;MUN-016;LUN-007;A3;B2	1140;1141;1141;1140;1130;1054;1060;1135;1141	0.511;0.511;0.511;0.511;0.506;0.472;0.475;0.508;0.511	0.4691	0.08	HRR	Yes	YES	1	7	1	FBgn0015609	Intron	-	0	FBgn0015609_Intron
2L_17889370_17889381_accord	2L	17889370	17889381	RNA	LTR	Gypsy	accord	7	0.148936	KIE-094;JUT-011;B3;A4;SLA-001;STO-022;LUN-007	5220;490;5569;4978;4970;4966;473	0.675;0.063;0.72;0.643;0.642;0.642;0.061	0.4691	0.01	HRR	Yes	YES	0	5	2	NA	Intergenic	NA	NA	NA
2L_17998288_17998291_BS	2L	17998288	17998291	RNA	LINE	Jockey	BS	5	0.106383	RAL-375;MUN-016;MUN-020;B1;LUN-004	5119;5124;5124;5121;5124	0.962;0.963;0.963;0.963;0.963	1.99368	0	LRR	Yes	YES	2	3	0	NA	Intergenic	NA	NA	NA
2L_18159131_18159157_rover	2L	18159131	18159157	RNA	LTR	Pao	rover	6	0.12766	COR-023;TOM-007;MUN-009;LUN-007;STO-022;B1	7431;7104;7434;1517;7435;7427	0.947;0.905;0.9470000000000001;0.193;0.947;0.946	0.70365	0	LRR	Yes	YES	1	5	0	FBgn0032671	5UTR	-	0	FBgn0032671_5UTR
2L_18160213_18160215_INE-1	2L	18160213	18160215	DNA	Helitron	INE-1	INE-1	5	0.106383	TOM-007;MUN-009;LUN-007;STO-022;B1	562;562;582;581;582	0.823;0.823;0.852;0.851;0.852	0.70365	0	LRR	Yes	YES	1	4	0	FBgn0032671;FBgn0261804	3UTR;Promoter	-	0	FBgn0032671_Promoter;FBgn0261804_3UTR
2L_18199754_18199759_Ivk	2L	18199754	18199759	RNA	LINE	I	Ivk	6	0.12766	RAL-091;A6;B4;RAL-177;MUN-016;MUN-020	4045;4045;4036;4049;4044;4010	0.738;0.738;0.736;0.738;0.738;0.731	0.70365	0	LRR	Yes	YES	4	2	0	FBgn0261804	Intron	-	0	FBgn0261804_Intron
2L_18214418_18214451_BS	2L	18214418	18214451	RNA	LINE	Jockey	BS	5	0.106383	GIM-012;RAL-426;MUN-020;AKA-017;MUN-015	1984;1985;1980;2004;1979	0.373;0.373;0.372;0.377;0.372	0.4691	0	LRR	Yes	YES	1	4	0	FBgn0261804	Intron	-	0	FBgn0261804_Intron
2L_18432953_18432959_G2	2L	18432953	18432959	RNA	LINE	Jockey	G2	5	0.106383	COR-023;A2;AKA-018;A1;AKA-017	3862;3860;3865;3862;3870	0.885;0.885;0.886;0.885;0.887	0.23455	0	LRR	Yes	YES	2	3	0	NA	Intergenic	NA	NA	NA
2L_18444365_18444382_INE-1	2L	18444365	18444382	DNA	Helitron	INE-1	INE-1	6	0.12766	RAL-091;JUT-008;RAL-176;RAL-737;RAL-059;LUN-007	179;181;179;191;180;179	0.267;0.27;0.267;0.285;0.269;0.267	0.23455	0	LRR	Yes	YES	4	2	0	FBgn0261597	Promoter	-	89	FBgn0261597_Promoter
2L_18570519_18570534_FB4	2L	18570519	18570534	DNA	TIR	TcMar-Tc1	FB4	15	0.319149	COR-023;KIE-094;GIM-024;A6;B6;B3;JUT-008;COR-018;RAL-176;RAL-737;A1;SLA-001;RAL-059;MUN-013;B2	1500;1473;675;1320;1458;675;1104;675;1465;1883;667;1304;1243;674;676	0.43;0.42200000000000004;0.193;0.378;0.418;0.193;0.316;0.193;0.42;0.54;0.191;0.374;0.356;0.193;0.194	0.23455	0	LRR	Yes	YES	6	7	2	FBgn0085370	Intron	-	0	FBgn0085370_Intron
2L_18570532_18570604_NOF	2L	18570532	18570604	DNA	TIR	MULE-NOF	NOF	6	0.12766	RAL-091;A2;AKA-018;SLA-001;MUN-009;A3	641;640;640;309;674;635	0.121;0.121;0.121;0.059;0.128;0.12	0.23455	0	LRR	Yes	YES	2	4	0	FBgn0085370	Intron	-	0	FBgn0085370_Intron
2L_18571028_18571030_FB4	2L	18571028	18571030	DNA	TIR	TcMar-Tc1	FB4	11	0.234043	COR-023;A2;AKA-018;KIE-094;B3;COR-018;RAL-176;A1;MUN-009;A3;B2	1110;1110;1110;1113;1106;679;1111;1107;1114;1117;1110	0.318;0.318;0.318;0.319;0.317;0.195;0.318;0.317;0.319;0.32;0.318	0.23455	0	LRR	Yes	YES	3	6	2	FBgn0085370	Intron	-	0	FBgn0085370_Intron
2L_18576649_18576655_Kepler	2L	18576649	18576655	RNA	TRIM	Gypsy	Kepler	16	0.340426	GIM-012;A7;KIE-094;ORE;B4;COR-018;B1;TOM-007;A4;A1;RAL-375;STO-022;A3;LUN-007;COR-025;B2	119;119;119;119;119;119;119;119;119;121;119;119;119;119;121;119	0.068;0.068;0.068;0.068;0.068;0.068;0.068;0.068;0.068;0.069;0.068;0.068;0.068;0.068;0.069;0.068	0.23455	0	LRR	Yes	NO	5	8	3	FBgn0085370	Intron	-	0	FBgn0085370_Intron
2L_18612848_18612854_S-element	2L	18612848	18612854	DNA	TIR	TcMar-Tc1	S-element	12	0.255319	GIM-012;RAL-426;A6;B3;COR-018;RAL-737;RAL-375;MUN-016;MUN-020;AKA-017;STO-022;B1	494;494;494;494;494;494;493;494;494;493;494;494	0.272;0.272;0.272;0.272;0.272;0.272;0.272;0.272;0.272;0.272;0.272;0.272	0.23455	0	LRR	Yes	YES	5	6	1	FBgn0032691	Promoter	-	0	FBgn0032691_Promoter
2L_18657091_18657097_F-element	2L	18657091	18657097	RNA	LINE	Jockey	F-element	17	0.361702	RAL-091;KIE-094;A6;JUT-011;B4;TOM-008;B3;TEN-015;RAL-177;COR-014;A4;SLA-001;RAL-737;MUN-016;MUN-020;MUN-013;A3	3323;3324;3124;3323;3323;3322;3321;3317;3324;3319;3322;3322;3327;3323;3321;3324;1141	0.7020000000000001;0.7020000000000001;0.66;0.702;0.7020000000000001;0.702;0.702;0.701;0.7020000000000001;0.701;0.702;0.702;0.703;0.702;0.702;0.702;0.241	0.23455	0	LRR	Yes	YES	5	10	2	FBgn0032694	Intron	+	0	FBgn0032694_Intron
2L_1922533_1922558_BS	2L	1922533	1922558	RNA	LINE	Jockey	BS	11	0.234043	COR-023;A2;ORE;AKA-018;KIE-094;COR-018;RAL-177;RAL-737;MUN-016;AB8;MUN-015	134;127;135;134;254;131;257;132;133;115;131	0.025;0.024;0.025;0.025;0.048;0.025;0.048;0.025;0.025;0.022;0.025	5.39465	2.81	HRR	Yes	YES	4	6	1	FBgn0031374	Intron	+	0	FBgn0031374_Intron
2L_2621545_2621550_BS	2L	2621545	2621550	RNA	LINE	Jockey	BS	18	0.382979	GIM-012;A7;AKA-018;ORE;A6;B6;KIE-094;TEN-015;B1;COR-014;TOM-007;SLA-001;AKA-017;STO-022;LUN-007;A5;B2;LUN-004	105;105;105;104;105;105;105;105;104;104;105;104;103;103;103;105;105;102	0.02;0.02;0.02;0.02;0.02;0.02;0.02;0.02;0.02;0.02;0.02;0.02;0.019;0.019;0.019;0.02;0.02;0.019	2.58005	3.135	HRR	Yes	NO	4	12	2	FBgn0263322	3UTR	+	764	FBgn0263322_3UTR
2L_2636648_2636650_jockey	2L	2636648	2636650	RNA	LINE	Jockey	jockey	9	0.191489	KIE-094;ORE;TOM-008;SLA-001;AB8;LUN-007;A3;B1;LUN-004	121;121;121;121;121;121;121;121;121	0.024;0.024;0.024;0.024;0.024;0.024;0.024;0.024;0.024	2.58005	3.135	HRR	Yes	YES	2	6	1	NA	Intergenic	NA	NA	NA
2L_3131794_3131956_jockey	2L	3131794	3131956	RNA	LINE	Jockey	jockey	9	0.191489	GIM-012;GIM-024;JUT-011;TOM-008;MUN-008;AKA-017;MUN-013;COR-025;MUN-015	802;344;1256;245;332;338;456;271;343	0.159;0.068;0.25;0.049;0.066;0.067;0.091;0.054;0.068	6.91923	3.34	HRR	Yes	YES	0	9	0	FBgn0015600	Intron	-	0	FBgn0015600_Intron
2L_3174747_3174751_Ivk	2L	3174747	3174751	RNA	LINE	I	Ivk	6	0.12766	A2;AKA-018;A6;COR-014;STO-022;A5	125;125;125;125;125;125	0.023;0.023;0.023;0.023;0.023;0.023	6.91923	3.34	HRR	Yes	YES	2	4	0	FBgn0051698	Promoter	-	0	FBgn0051698_Promoter
2L_4085512_4085514_Tabor	2L	4085512	4085514	RNA	LTR	Gypsy	Tabor	5	0.106383	RAL-426;JUT-011;RAL-176;RAL-375;A3	101;100;102;100;106	0.013000000000000001;0.013;0.014;0.013;0.014	6.68468	3.655	HRR	Yes	NO	3	2	0	FBgn0000547	Intron	+	0	FBgn0000547_Intron
2L_4425416_4425511_jockey	2L	4425416	4425511	RNA	LINE	Jockey	jockey	5	0.106383	GIM-012;ORE;B1;COR-025;A7	790;2599;1214;148;1227	0.157;0.516;0.24100000000000002;0.029;0.244	4.10463	3.775	HRR	Yes	YES	2	2	1	FBgn0031602	Intron	-	0	FBgn0031602_Intron
2L_5036933_5036935_TART-A	2L	5036933	5036935	RNA	LINE	Jockey	TART-A	5	0.106383	B4;TOM-007;SLA-001;B1;LUN-004	101;101;101;101;101	0.008;0.008;0.008;0.008;0.008	5.51193	3.925	HRR	Yes	NO	2	3	0	FBgn0000299;FBgn0260451;FBgn0260470	3UTR;Promoter	+	0	FBgn0000299_3UTR;FBgn0260451_Promoter;FBgn0260470_Promoter
2L_5324366_5324368_TART-A	2L	5324366	5324368	RNA	LINE	Jockey	TART-A	18	0.382979	RAL-091;ORE;B6;JUT-011;TOM-008;COR-018;TOM-007;COR-014;A4;A1;SLA-001;RAL-737;RAL-059;MUN-009;AKA-017;MUN-013;A3;B1	103;103;103;103;103;103;103;103;103;103;103;103;103;103;107;103;103;103	0.008;0.008;0.008;0.008;0.008;0.008;0.008;0.008;0.008;0.008;0.008;0.008;0.008;0.008;0.008;0.008;0.008;0.008	1.8764	3.995	HRR	Yes	NO	7	10	1	FBgn0031698	CDS	-	0	FBgn0031698_CDS
2L_5699254_5699258_INE-1	2L	5699254	5699258	DNA	Helitron	INE-1	INE-1	6	0.12766	A2;A6;B4;RAL-375;RAL-059;COR-025	102;102;102;102;102;102	0.22699999999999998;0.22699999999999998;0.22699999999999998;0.227;0.227;0.227	2.11095	4.055	HRR	Yes	NO	5	1	0	NA	Intergenic	NA	NA	NA
2L_5724313_5724354_1360	2L	5724313	5724354	DNA	TIR	P	1360	14	0.297872	GIM-024;B6;COR-018;RAL-177;COR-014;MUN-008;A4;MUN-009;AB8;RAL-855;STO-022;A5;A7;LUN-004	1158;1116;1160;1151;1157;2526;1160;1160;1159;333;3455;1159;1151;2525	0.25;0.241;0.25;0.248;0.25;0.545;0.25;0.25;0.25;0.072;0.746;0.25;0.248;0.545	1.29003	4.065	HRR	Yes	YES	3	8	3	FBgn0031736	Promoter	+	0	FBgn0031736_Promoter
2L_5973462_5973464_ZAM	2L	5973462	5973464	RNA	LTR	Gypsy	ZAM	6	0.12766	GIM-012;RAL-426;JUT-011;B3;TOM-007;MUN-008	106;106;111;106;112;106	0.013000000000000001;0.013;0.013;0.013;0.013;0.013	2.22823	4.09	HRR	Yes	NO	1	4	1	FBgn0000308	3UTR	-	0	FBgn0000308_3UTR
2L_6285291_6285297_Rt1b	2L	6285291	6285297	RNA	LINE	R1	Rt1b	6	0.12766	JUT-008;TEN-015;SLA-001;RAL-059;MUN-020;LUN-007	2889;2886;2889;2889;2888;2888	0.565;0.564;0.565;0.565;0.565;0.565	4.57373	4.13	HRR	Yes	YES	1	5	0	FBgn0053531	Intron	+	0	FBgn0053531_Intron
2L_6389153_6389216_INE-1	2L	6389153	6389216	DNA	Helitron	INE-1	INE-1	34	0.723404	A2;ORE;B4;B3;JUT-008;AB8;MUN-013;A3;STO-022;B2;AKA-018;JUT-011;COR-018;TEN-015;A4;A1;RAL-375;SLA-001;RAL-059;MUN-015;GIM-024;COR-014;RAL-737;LUN-007;A5;COR-025;B1;TOM-008;RAL-176;TOM-007;MUN-009;MUN-016;RAL-855;LUN-004	101;101;101;101;101;101;101;101;101;101;101;101;101;101;101;101;101;101;101;101;101;101;101;101;101;101;101;101;101;101;101;101;101;101	0.151;0.151;0.151;0.151;0.151;0.151;0.151;0.151;0.151;0.151;0.151;0.151;0.151;0.151;0.151;0.151;0.151;0.151;0.151;0.151;0.151;0.151;0.151;0.151;0.151;0.151;0.151;0.151;0.151;0.151;0.151;0.151;0.151;0.151	3.04915	4.145	HRR	Yes	NO	10	20	4	FBgn0259714	Intron	-	0	FBgn0259714_Intron
2L_7563231_7563233_S-element	2L	7563231	7563233	DNA	TIR	TcMar-Tc1	S-element	9	0.191489	KIE-094;A6;JUT-011;MUN-008;A4;AKA-017;A3;B1;LUN-004	110;110;109;110;110;110;109;110;110	0.061;0.061;0.06;0.061;0.061;0.061;0.06;0.061;0.061	2.58005	4.24	HRR	Yes	NO	2	6	1	FBgn0264895	Intron	-	0	FBgn0264895_Intron
2L_8925266_8925268_NewFam14	2L	8925266	8925268	DNA	MITE	NewFam	NewFam14	8	0.170213	TOM-008;B3;JUT-008;COR-018;TEN-015;MUN-020;STO-022;A7	112;112;112;112;112;112;112;112	0.08800000000000001;0.088;0.088;0.088;0.088;0.08800000000000001;0.088;0.088	4.2219	4.195	HRR	Yes	NO	0	6	2	FBgn0085427	CDS	+	0	FBgn0085427_CDS
2L_8959917_8959989_Ivk	2L	8959917	8959989	RNA	LINE	I	Ivk	22	0.468085	A6;B6;B4;B3;JUT-008;MUN-008;AKA-017;STO-022;JUT-011;COR-018;TEN-015;SLA-001;A7;KIE-094;COR-014;LUN-007;B1;RAL-426;COR-023;TOM-007;MUN-009;RAL-855	315;313;315;315;315;313;315;315;315;315;119;315;315;315;314;4778;315;273;315;4779;315;315	0.057;0.057;0.057;0.057;0.057;0.057;0.057;0.057;0.057;0.057;0.022;0.057;0.057;0.057;0.057;0.871;0.057;0.05;0.057;0.872;0.057;0.057	4.2219	4.195	HRR	Yes	YES	6	14	2	FBgn0032079;FBgn0032080	3UTR;Promoter	-	0	FBgn0032079_Promoter;FBgn0032080_3UTR
2L_8992666_8992668_pogo	2L	8992666	8992668	DNA	TIR	TcMar-Pogo	pogo	7	0.148936	COR-023;A2;ORE;B4;A4;RAL-059;AB8	1307;1307;1307;1307;1307;1315;1308	0.585;0.585;0.585;0.585;0.585;0.589;0.586	4.2219	4.195	HRR	Yes	YES	4	1	2	FBgn0032085	Intron	+	0	FBgn0032085_Intron
2L_903851_903930_1360	2L	903851	903930	DNA	TIR	P	1360	10	0.212766	COR-023;AKA-018;RAL-091;B6;MUN-008;LUN-007;A3;COR-025;B2;LUN-004	1482;1488;1486;1487;1489;1488;751;1487;1485;1481	0.32;0.321;0.321;0.321;0.321;0.321;0.162;0.321;0.32;0.32	3.04915	2.28	HRR	Yes	YES	2	7	1	NA	Intergenic	NA	NA	NA
2R_10014832_10014834_Blastopia	2R	10014832	10014834	RNA	LTR	Gypsy	Blastopia	5	0.106383	B3;RAL-737;AB8;AKA-017;LUN-004	276;4931;4971;276;276	0.054000000000000006;0.972;0.98;0.054;0.054	1.73543	1.88	HRR	Yes	YES	1	2	2	FBgn0022382	Intron	-	0	FBgn0022382_Intron
2R_10022986_10022993_NOF	2R	10022986	10022993	DNA	TIR	MULE-NOF	NOF	37	0.787234	ORE;B6;B4;B3;JUT-008;MUN-008;AB8;AKA-017;STO-022;A3;B2;GIM-012;AKA-018;JUT-011;COR-018;RAL-177;A4;A1;RAL-375;SLA-001;RAL-059;A7;MUN-015;KIE-094;GIM-024;COR-014;RAL-737;A5;B1;RAL-091;TOM-008;RAL-176;MUN-009;MUN-016;MUN-020;RAL-855;LUN-004	278;278;285;277;286;277;285;278;278;283;278;281;286;285;279;245;287;286;284;285;246;278;245;286;288;277;285;278;276;276;247;248;286;245;244;245;278	0.053;0.053;0.054000000000000006;0.053;0.054;0.053;0.054000000000000006;0.053;0.053;0.054;0.053;0.053;0.054;0.054;0.053;0.046;0.054000000000000006;0.054000000000000006;0.054;0.054;0.047;0.053;0.046;0.054;0.055;0.053;0.054;0.053;0.052000000000000005;0.052;0.047;0.047;0.054;0.046;0.046;0.046;0.053	1.73543	1.88	HRR	Yes	YES	12	20	5	FBgn0022382	Intron	-	0	FBgn0022382_Intron
2R_10130601_10130603_F-element	2R	10130601	10130603	RNA	LINE	Jockey	F-element	9	0.191489	GIM-012;AKA-018;ORE;B4;TEN-015;A4;A5;LUN-004;MUN-015	1597;1606;1605;1605;1602;1606;1608;1606;1605	0.337;0.33899999999999997;0.339;0.339;0.338;0.33899999999999997;0.34;0.33899999999999997;0.339	0.976178	1.92	HRR	Yes	YES	2	6	1	FBgn0050011;FBgn0284235	Intron	+	0	FBgn0050011_Intron;FBgn0284235_Intron
2R_10168653_10168659_hopper	2R	10168653	10168659	DNA	TIR	CMC-Transib	hopper	5	0.106383	RAL-426;JUT-011;B4;MUN-016;A3	420;420;420;420;420	0.289;0.289;0.289;0.289;0.289	0.976178	1.92	HRR	Yes	YES	2	3	0	FBgn0033494	Intron	-	0	FBgn0033494_Intron
2R_10262583_10262598_Kepler	2R	10262583	10262598	RNA	TRIM	Gypsy	Kepler	6	0.12766	RAL-426;A2;COR-018;TEN-015;A4;A5	847;757;856;867;847;968	0.48100000000000004;0.43;0.486;0.493;0.48100000000000004;0.55	3.25393	1.96	HRR	Yes	YES	2	3	1	NA	Intergenic	NA	NA	NA
2R_10637190_10637195_BS4	2R	10637190	10637195	RNA	LINE	Jockey	BS4	7	0.148936	RAL-091;KIE-094;A2;B6;TOM-008;RAL-059;AB8	104;104;104;104;104;104;104	0.11900000000000001;0.11900000000000001;0.11900000000000001;0.119;0.119;0.119;0.119	2.16928	2.11	HRR	Yes	NO	4	2	1	FBgn0033538	Intron	+	0	FBgn0033538_Intron
2R_10658426_10658505_F-element	2R	10658426	10658505	RNA	LINE	Jockey	F-element	26	0.553191	A2;B6;B4;B3;AB8;AKA-017;MUN-013;B2;AKA-018;COR-018;RAL-177;RAL-375;A1;SLA-001;A7;GIM-024;COR-014;RAL-737;LUN-007;A5;B1;TOM-008;RAL-176;TOM-007;MUN-009;RAL-855	4291;4289;8835;4294;4295;4290;4290;4291;4695;4285;3788;4289;4278;4293;3814;4289;4282;4282;4287;4295;3801;4284;7043;4295;4276;3787	0.907;0.9059999999999999;1.867;0.907;0.907;0.906;0.906;0.907;0.992;0.905;0.8;0.9059999999999999;0.904;0.907;0.8059999999999999;0.906;0.905;0.905;0.906;0.907;0.8029999999999999;0.905;1.488;0.907;0.903;0.8	2.16928	2.11	HRR	Yes	YES	10	12	4	NA	Intergenic	NA	NA	NA
2R_10756824_10756826_gypsy11	2R	10756824	10756826	RNA	LTR	Gypsy	gypsy11	7	0.148936	A2;ORE;B6;B4;MUN-008;A5;B2	101;101;101;101;101;101;101	0.023;0.023;0.023;0.023;0.023;0.023;0.023	3.25393	2.15	HRR	Yes	NO	4	2	1	FBgn0053144	CDS	-	0	FBgn0053144_CDS
2R_10960914_10960944_Doc	2R	10960914	10960944	RNA	LINE	Jockey	Doc	8	0.170213	A7;COR-023;COR-018;TEN-015;COR-014;RAL-059;MUN-013;B2	4722;4714;4722;4714;4726;4696;4721;4512	0.987;0.985;0.987;0.985;0.988;0.982;0.987;0.943	3.14546	2.23	HRR	Yes	YES	1	5	2	NA	Intergenic	NA	NA	NA
2R_10962070_10962124_Rt1a	2R	10962070	10962124	RNA	LINE	R1	Rt1a	8	0.170213	RAL-426;A2;RAL-176;MUN-016;MUN-020;A5;B2;MUN-015	5167;5167;5059;5158;5158;5067;5066;5066	0.95;0.95;0.93;0.9490000000000001;0.949;0.932;0.932;0.932	3.14546	2.23	HRR	Yes	YES	3	4	1	NA	Intergenic	NA	NA	NA
2R_10962614_10962624_R2-element	2R	10962614	10962624	RNA	LINE	R2	R2-element	7	0.148936	RAL-426;A2;RAL-176;MUN-016;MUN-020;A5;B2	115;120;121;115;115;115;120	0.032;0.033;0.034;0.032;0.032;0.032;0.033	3.14546	2.23	HRR	Yes	NO	3	3	1	NA	Intergenic	NA	NA	NA
2R_10969708_10969711_Idefix	2R	10969708	10969711	RNA	LTR	Gypsy	Idefix	6	0.12766	COR-023;KIE-094;A6;B3;SLA-001;MUN-013	7420;7421;7427;7419;7422;7436	0.6759999999999999;0.6759999999999999;0.676;0.675;0.676;0.677	3.14546	2.23	HRR	Yes	YES	1	4	1	NA	Intergenic	NA	NA	NA
2R_11008200_11008202_Stalker2	2R	11008200	11008202	RNA	LTR	Gypsy	Stalker2	7	0.148936	A2;A6;B6;JUT-008;A1;RAL-855;A7	109;109;109;109;109;109;109	0.013999999999999999;0.013999999999999999;0.013999999999999999;0.014;0.013999999999999999;0.013999999999999999;0.014	3.14546	2.23	HRR	Yes	NO	5	1	1	FBgn0040765	Intron	-	0	FBgn0040765_Intron
2R_11071972_11071974_Stalker2	2R	11071972	11071974	RNA	LTR	Gypsy	Stalker2	6	0.12766	A6;B6;JUT-011;B3;TOM-007;AB8	100;100;100;100;100;100	0.013000000000000001;0.013000000000000001;0.013000000000000001;0.013000000000000001;0.013;0.013	8.02635	2.26	HRR	Yes	NO	2	2	2	FBgn0040765	Intron	-	0	FBgn0040765_Intron
2R_11191083_11191091_17-6	2R	11191083	11191091	RNA	LTR	Gypsy	17_6	7	0.148936	GIM-012;AKA-018;KIE-094;B4;SLA-001;STO-022;COR-025	7498;7490;7419;7512;7488;16859;513	0.965;0.964;0.955;0.967;0.963;2.169;0.066	4.12164	2.3	HRR	Yes	YES	1	6	0	FBgn0003396	Intron	+	0	FBgn0003396_Intron
2R_11394154_11394156_pogo	2R	11394154	11394156	DNA	TIR	TcMar-Pogo	pogo	8	0.170213	TOM-008;JUT-008;RAL-176;TOM-007;MUN-009;MUN-020;STO-022;B2	1345;1344;1344;1343;1353;1346;1337;1341	0.602;0.602;0.602;0.601;0.606;0.603;0.599;0.601	1.41003	2.37	HRR	Yes	YES	1	6	1	FBgn0082585	Intron	-	0	FBgn0082585_Intron
2R_11660119_11660126_rooA	2R	11660119	11660126	RNA	LTR	Pao	rooA	7	0.148936	COR-018;AB8;AKA-017;MUN-020;A3;A7;MUN-015	108;108;113;108;108;108;108	0.013999999999999999;0.014;0.015;0.014;0.013999999999999999;0.014;0.014	7.70096	2.475	HRR	Yes	NO	0	5	2	FBgn0044020	Intron	-	0	FBgn0044020_Intron
2R_11847326_11847328_Stalker	2R	11847326	11847328	RNA	LTR	Gypsy	Stalker	12	0.255319	GIM-012;A2;A6;B3;COR-018;B1;RAL-375;STO-022;LUN-007;A5;B2;LUN-004	144;144;144;144;144;144;144;144;144;144;144;144	0.02;0.02;0.02;0.02;0.02;0.02;0.02;0.02;0.02;0.02;0.02;0.02	1.30157	2.54	HRR	Yes	YES	4	6	2	FBgn0033657	Intron	+	0	FBgn0033657_Intron
2R_11866704_11866707_1360	2R	11866704	11866707	DNA	TIR	P	1360	5	0.106383	COR-018;TOM-007;COR-014;MUN-008;B1	673;656;672;672;672	0.145;0.142;0.145;0.145;0.145	1.30157	2.54	HRR	Yes	YES	1	4	0	FBgn0033659	Promoter	-	0	FBgn0033659_Promoter
2R_11951824_11951853_pogo	2R	11951824	11951853	DNA	TIR	TcMar-Pogo	pogo	7	0.148936	TOM-008;COR-018;JUT-008;RAL-737;AB8;AKA-017;LUN-004	933;940;940;127;943;936;939	0.418;0.42100000000000004;0.421;0.057;0.422;0.419;0.421	2.92853	2.575	HRR	Yes	YES	1	5	1	FBgn0033668	Intron	+	0	FBgn0033668_Intron
2R_11994585_11994590_INE-1	2R	11994585	11994590	DNA	Helitron	INE-1	INE-1	6	0.12766	A2;RAL-177;TOM-007;A4;A3;A5	108;108;108;108;108;108	0.158;0.158;0.158;0.158;0.158;0.158	2.92853	2.575	HRR	Yes	NO	2	3	1	NA	Intergenic	NA	NA	NA
2R_12113803_12113810_Rt1b	2R	12113803	12113810	RNA	LINE	R1	Rt1b	7	0.148936	GIM-012;RAL-426;TOM-008;RAL-176;RAL-737;AKA-017;MUN-013	1601;1601;1601;1600;1600;1603;1602	0.313;0.313;0.313;0.313;0.313;0.313;0.313	2.60314	2.64	HRR	Yes	YES	3	4	0	FBgn0086677	Intron	-	0	FBgn0086677_Intron
2R_12185376_12185380_accord	2R	12185376	12185380	RNA	LTR	Gypsy	accord	29	0.617021	A6;B4;JUT-008;MUN-008;MUN-013;STO-022;GIM-012;AKA-018;JUT-011;COR-018;TEN-015;RAL-177;RAL-375;SLA-001;RAL-059;MUN-015;KIE-094;GIM-024;COR-014;RAL-737;LUN-007;COR-025;RAL-426;COR-023;TOM-008;RAL-176;MUN-009;MUN-020;RAL-855	7559;12018;7289;12008;5124;386;7561;5218;12005;7555;12001;12004;7548;7539;191;7296;12087;12009;143;7551;12028;12022;196;7567;5121;485;12004;11997;1151	0.977;1.5530000000000002;0.942;1.552;0.662;0.05;0.977;0.674;1.551;0.976;1.551;1.551;0.975;0.974;0.025;0.943;1.562;1.552;0.018;0.976;1.554;1.554;0.025;0.978;0.662;0.063;1.551;1.55;0.149	2.60314	2.64	HRR	Yes	YES	9	20	0	FBgn0025454;FBgn0033693;FBgn0053964	3UTR;Promoter	+	0	FBgn0025454_Promoter;FBgn0033693_3UTR;FBgn0053964_3UTR
2R_12185376_12185380_HMS-Beagle2	2R	12185376	12185380	RNA	LTR	Gypsy	HMS-Beagle2	11	0.234043	KIE-094;GIM-024;JUT-011;B4;TEN-015;RAL-177;MUN-008;MUN-009;MUN-020;LUN-007;COR-025	6797;6791;6789;6784;6790;6787;6794;6800;6801;6782;6791	0.914;0.913;0.913;0.912;0.913;0.913;0.914;0.915;0.915;0.912;0.913	2.60314	2.64	HRR	Yes	YES	2	9	0	FBgn0025454;FBgn0033693;FBgn0053964	3UTR;Promoter	+	0	FBgn0025454_Promoter;FBgn0033693_3UTR;FBgn0053964_3UTR
2R_12185872_12185884_accord	2R	12185872	12185884	RNA	LTR	Gypsy	accord	27	0.574468	A6;B4;JUT-008;MUN-013;STO-022;GIM-012;AKA-018;JUT-011;TEN-015;RAL-177;RAL-375;SLA-001;RAL-059;MUN-015;KIE-094;GIM-024;COR-014;RAL-737;LUN-007;COR-025;RAL-426;COR-023;TOM-008;RAL-176;MUN-009;MUN-020;RAL-855	490;490;487;487;487;487;489;490;1648;490;484;490;7390;486;490;488;351;484;485;491;7373;490;487;490;485;487;490	0.063;0.063;0.063;0.063;0.063;0.063;0.063;0.063;0.213;0.063;0.063;0.063;0.955;0.063;0.063;0.063;0.045;0.063;0.063;0.063;0.953;0.063;0.063;0.063;0.063;0.063;0.063	2.60314	2.64	HRR	Yes	YES	9	18	0	FBgn0025454	Intron	+	0	FBgn0025454_Intron
2R_12185872_12185884_accord.t1	2R	12185872	12185884	RNA	LTR	Gypsy	accord	5	0.106383	GIM-024;B4;RAL-176;COR-014;MUN-009	490;490;486;485;485	0.063;0.063;0.063;0.063;0.063	2.60314	2.64	HRR	Yes	YES	2	3	0	FBgn0025454	Intron	+	0	FBgn0025454_Intron
2R_12253282_12253285_BS	2R	12253282	12253285	RNA	LINE	Jockey	BS	6	0.12766	KIE-094;TEN-015;RAL-375;MUN-020;RAL-855;LUN-007	500;494;499;495;502;493	0.094;0.093;0.094;0.093;0.094;0.093	5.85707	2.67	HRR	Yes	YES	2	4	0	FBgn0033705	Promoter	+	0	FBgn0033705_Promoter
2R_12318105_12318143_S-element	2R	12318105	12318143	DNA	TIR	TcMar-Tc1	S-element	11	0.234043	GIM-024;TOM-008;JUT-008;TEN-015;RAL-737;A4;MUN-008;MUN-016;AKA-017;LUN-007;A5	258;213;258;258;258;258;258;259;258;258;258	0.142;0.117;0.142;0.142;0.142;0.142;0.142;0.143;0.142;0.142;0.142	3.36239	2.7	HRR	Yes	YES	1	9	1	FBgn0050046	3UTR	+	533	FBgn0050046_3UTR
2R_12336620_12336626_pogo	2R	12336620	12336626	DNA	TIR	TcMar-Pogo	pogo	5	0.106383	RAL-426;A6;B6;TOM-008;RAL-737	184;184;184;168;184	0.08199999999999999;0.08199999999999999;0.082;0.075;0.082	3.36239	2.7	HRR	Yes	YES	4	1	0	FBgn0054021	Promoter	+	0	FBgn0054021_Promoter
2R_12392017_12392020_INE-1	2R	12392017	12392020	DNA	Helitron	INE-1	INE-1	6	0.12766	TOM-008;RAL-737;MUN-008;A1;SLA-001;RAL-059	180;180;180;180;180;180	0.264;0.264;0.264;0.264;0.264;0.264	3.36239	2.7	HRR	Yes	YES	3	3	0	FBgn0033726	Promoter	-	0	FBgn0033726_Promoter
2R_12479228_12479234_FB4	2R	12479228	12479234	DNA	TIR	TcMar-Tc1	FB4	6	0.12766	COR-023;A6;JUT-011;MUN-009;AKA-017;A5	239;2492;3417;3743;2821;2816	0.068;0.714;0.979;1.072;0.808;0.807	3.36239	2.73	HRR	Yes	YES	1	5	0	FBgn0033744	Intron	+	0	FBgn0033744_Intron
2R_12534578_12534580_FB4	2R	12534578	12534580	DNA	TIR	TcMar-Tc1	FB4	5	0.106383	RAL-091;COR-018;RAL-375;MUN-016;AB8	2200;2204;2181;2049;239	0.63;0.632;0.625;0.587;0.068	3.90471	2.76	HRR	Yes	YES	2	2	1	FBgn0011592	Intron	+	0	FBgn0011592_Intron
2R_12626502_12626524_INE-1	2R	12626502	12626524	DNA	Helitron	INE-1	INE-1	25	0.531915	A2;A6;JUT-008;MUN-008;AKA-017;B2;GIM-012;AKA-018;JUT-011;COR-018;RAL-177;RAL-375;SLA-001;RAL-059;MUN-015;COR-014;RAL-737;LUN-007;A5;COR-025;B1;COR-023;RAL-091;RAL-176;LUN-004	187;187;105;174;187;127;187;187;187;174;105;105;178;187;104;187;187;172;104;187;183;187;187;104;104	0.27399999999999997;0.27399999999999997;0.154;0.255;0.274;0.18600000000000003;0.274;0.274;0.274;0.255;0.154;0.154;0.261;0.274;0.152;0.274;0.274;0.252;0.152;0.274;0.268;0.274;0.274;0.152;0.152	6.83324	2.79	HRR	Yes	YES	9	15	1	FBgn0033756	Intron	+	0	FBgn0033756_Intron
2R_13385485_13385487_INE-1	2R	13385485	13385487	DNA	Helitron	INE-1	INE-1	16	0.340426	COR-023;ORE;TEN-015;JUT-008;RAL-177;COR-014;RAL-375;A1;TOM-007;MUN-009;RAL-059;AB8;AKA-017;A5;B1;MUN-015	122;122;122;122;122;122;122;122;122;122;122;122;122;122;122;122	0.079;0.079;0.079;0.079;0.079;0.079;0.079;0.079;0.079;0.079;0.079;0.079;0.079;0.079;0.079;0.079	2.38621	2.985	HRR	Yes	YES	6	9	1	NA	Intergenic	NA	NA	NA
2R_13403856_13403928_jockey	2R	13403856	13403928	RNA	LINE	Jockey	jockey	6	0.12766	B4;A4;MUN-008;MUN-016;LUN-007;A7	5004;5007;4999;10043;5009;5004	0.9940000000000001;0.995;0.993;1.996;0.995;0.994	2.38621	2.985	HRR	Yes	YES	1	3	2	NA	Intergenic	NA	NA	NA
2R_13557414_13557416_mdg3	2R	13557414	13557416	RNA	LTR	Gypsy	mdg3	12	0.255319	GIM-012;RAL-426;TOM-008;COR-014;AB8;MUN-020;LUN-007;A3;A5;COR-025;B1;RAL-855	102;102;102;102;102;102;101;102;102;102;102;102	0.017;0.017;0.017;0.017;0.017;0.017;0.017;0.017;0.017;0.017;0.017;0.017	2.27775	3.035	HRR	Yes	NO	3	8	1	FBgn0033855	3UTR	+	73	FBgn0033855_3UTR
2R_13573473_13573475_INE-1	2R	13573473	13573475	DNA	Helitron	INE-1	INE-1	5	0.106383	AKA-018;A6;RAL-855;LUN-007;A5	102;102;102;102;102	0.149;0.149;0.149;0.149;0.149	2.27775	3.035	HRR	Yes	NO	2	3	0	FBgn0261989	Promoter	-	0	FBgn0261989_Promoter
2R_13585498_13585500_Doc6	2R	13585498	13585500	RNA	LINE	Jockey	Doc6	5	0.106383	B4;RAL-177;MUN-009;MUN-013;A7	212;212;212;212;212	0.048;0.048;0.048;0.048;0.048	2.27775	3.035	HRR	Yes	YES	2	2	1	FBgn0027581;FBgn0266489	Intron	-	0	FBgn0027581_Intron;FBgn0266489_Intron
2R_13590688_13590690_gypsy11	2R	13590688	13590690	RNA	LTR	Gypsy	gypsy11	16	0.340426	GIM-012;AKA-018;GIM-024;A6;B6;RAL-176;COR-014;RAL-375;SLA-001;MUN-020;AKA-017;STO-022;LUN-007;A5;B1;LUN-004	124;124;124;124;124;124;124;124;124;124;124;124;124;124;124;124	0.027999999999999997;0.027999999999999997;0.028;0.028;0.028;0.028;0.028;0.028;0.028;0.028;0.028;0.027999999999999997;0.027999999999999997;0.028;0.028;0.028	2.27775	3.035	HRR	Yes	YES	5	11	0	FBgn0027581;FBgn0266489	3UTR;CDS	-	0	FBgn0027581_CDS;FBgn0266489_3UTR
2R_13618177_13618195_INE-1	2R	13618177	13618195	DNA	Helitron	INE-1	INE-1	32	0.680851	A2;ORE;A6;B4;B3;AB8;AKA-017;STO-022;B2;JUT-011;COR-018;TEN-015;RAL-177;RAL-375;A1;RAL-059;A7;MUN-015;KIE-094;COR-014;RAL-737;A5;COR-025;RAL-426;COR-023;RAL-091;TOM-008;RAL-176;TOM-007;MUN-009;MUN-016;RAL-855	261;332;261;261;261;261;261;261;282;261;120;292;261;261;261;111;261;261;261;261;108;261;261;117;108;261;261;106;261;261;261;108	0.382;0.486;0.382;0.382;0.382;0.382;0.382;0.382;0.413;0.382;0.176;0.428;0.382;0.382;0.382;0.163;0.382;0.382;0.382;0.382;0.158;0.382;0.382;0.171;0.158;0.382;0.382;0.155;0.382;0.382;0.382;0.158	2.82007	3.065	HRR	Yes	YES	13	15	4	NA	Intergenic	NA	NA	NA
2R_13714891_13714894_Transpac	2R	13714891	13714894	RNA	LTR	Gypsy	Transpac	5	0.106383	COR-023;RAL-059;AB8;AKA-017;STO-022	333;333;332;333;333	0.063;0.063;0.063;0.063;0.063	1.08464	3.085	HRR	Yes	YES	1	3	1	FBgn0000633	Intron	+	0	FBgn0000633_Intron
2R_14078395_14078397_hopper	2R	14078395	14078397	DNA	TIR	CMC-Transib	hopper	5	0.106383	GIM-024;RAL-059;RAL-855;MUN-013;B1	1428;1441;1426;1427;1426	0.983;0.992;0.981;0.982;0.981	6.72478	3.155	HRR	Yes	YES	3	2	0	FBgn0040752	Intron	-	0	FBgn0040752_Intron
2R_14175016_14175018_1731	2R	14175016	14175018	RNA	LTR	Copia	1731	21	0.446809	B3;JUT-008;STO-022;A3;AKA-018;COR-018;RAL-177;A4;A1;SLA-001;A7;MUN-015;KIE-094;LUN-007;RAL-426;RAL-176;TOM-007;MUN-009;MUN-016;MUN-020;LUN-004	100;100;100;100;100;100;100;100;100;100;100;100;100;100;100;100;100;100;100;100;100	0.021;0.021;0.021;0.021;0.021;0.021;0.021;0.021;0.021;0.021;0.021;0.021;0.021;0.021;0.021;0.021;0.021;0.021;0.021;0.021;0.021	3.68778	3.185	HRR	Yes	NO	4	14	3	FBgn0000289	Intron	+	0	FBgn0000289_Intron
2R_14332198_14332246_jockey	2R	14332198	14332246	RNA	LINE	Jockey	jockey	5	0.106383	COR-023;AKA-018;JUT-011;A3;MUN-015	5005;2247;2247;252;338	0.995;0.447;0.447;0.05;0.067	5.20628	3.225	HRR	Yes	YES	0	5	0	FBgn0085408	Intron	+	0	FBgn0085408_Intron
2R_14457354_14457356_INE-1	2R	14457354	14457356	DNA	Helitron	INE-1	INE-1	35	0.744681	A2;ORE;A6;B6;B4;B3;MUN-008;AB8;AKA-017;MUN-013;A3;STO-022;B2;GIM-012;JUT-011;COR-018;TEN-015;RAL-177;A4;A1;RAL-059;A7;MUN-015;KIE-094;GIM-024;RAL-737;A5;RAL-426;TOM-008;RAL-176;TOM-007;MUN-009;MUN-016;MUN-020;RAL-855	171;171;171;171;171;181;171;171;181;171;171;171;171;181;181;180;171;180;171;171;171;171;171;164;171;171;171;180;171;180;171;171;171;171;173	0.381;0.381;0.381;0.381;0.381;0.40299999999999997;0.381;0.381;0.403;0.381;0.381;0.381;0.381;0.403;0.403;0.401;0.381;0.401;0.381;0.381;0.381;0.381;0.381;0.365;0.381;0.381;0.381;0.401;0.381;0.401;0.381;0.381;0.381;0.381;0.385	1.73543	3.245	HRR	Yes	YES	12	18	5	FBgn0284250	Intron	+	0	FBgn0284250_Intron
2R_14873437_14873439_jockey	2R	14873437	14873439	RNA	LINE	Jockey	jockey	5	0.106383	GIM-012;GIM-024;COR-018;TOM-007;COR-025	1062;1071;1064;1075;1070	0.211;0.213;0.211;0.214;0.213	1.41003	3.325	HRR	Yes	YES	0	5	0	FBgn0013773;FBgn0015714	3UTR;Promoter	+	0	FBgn0013773_3UTR;FBgn0015714_Promoter
2R_14873438_14873440_roo	2R	14873438	14873440	RNA	LTR	Pao	roo	5	0.106383	GIM-012;GIM-024;COR-018;TOM-007;COR-025	9116;9105;9103;6850;9101	0.963;0.962;0.961;0.723;0.961	1.41003	3.325	HRR	Yes	YES	0	5	0	FBgn0013773;FBgn0015714	3UTR;Promoter	+	0	FBgn0013773_3UTR;FBgn0015714_Promoter
2R_14873921_14873931_jockey	2R	14873921	14873931	RNA	LINE	Jockey	jockey	5	0.106383	GIM-012;GIM-024;COR-018;TOM-007;COR-025	611;1494;1493;611;610	0.121;0.297;0.297;0.121;0.121	1.41003	3.325	HRR	Yes	YES	0	5	0	FBgn0015714	Promoter	+	0	FBgn0015714_Promoter
2R_14873921_14873931_jockey.t1	2R	14873921	14873931	RNA	LINE	Jockey	jockey	5	0.106383	GIM-012;GIM-024;COR-018;TOM-007;COR-025	1494;1496;611;1497;1493	0.297;0.297;0.121;0.297;0.297	1.41003	3.325	HRR	Yes	YES	0	5	0	FBgn0015714	Promoter	+	0	FBgn0015714_Promoter
2R_14873922_14873929_roo	2R	14873922	14873929	RNA	LTR	Pao	roo	5	0.106383	GIM-012;GIM-024;COR-018;TOM-007;COR-025	2952;2941;2949;2946;2947	0.312;0.311;0.311;0.311;0.311	1.41003	3.325	HRR	Yes	YES	0	5	0	FBgn0015714	Promoter	+	0	FBgn0015714_Promoter
2R_14883304_14883308_BS2	2R	14883304	14883308	RNA	LINE	Jockey	BS2	11	0.234043	GIM-012;GIM-024;COR-018;A3;TOM-007;COR-014;STO-022;MUN-013;A5;COR-025;B2	4726;4695;4724;4731;4729;4728;4727;4726;4731;4731;4731	0.982;0.976;0.982;0.983;0.983;0.983;0.983;0.982;0.983;0.983;0.983	1.41003	3.325	HRR	Yes	YES	0	10	1	FBgn0033980	Intron	+	0	FBgn0033980_Intron
2R_14885165_14885179_BS	2R	14885165	14885179	RNA	LINE	Jockey	BS	5	0.106383	RAL-426;RAL-091;MUN-020;RAL-855;A7	136;131;123;136;131	0.026000000000000002;0.025;0.023;0.026;0.025	1.41003	3.325	HRR	Yes	YES	3	1	1	FBgn0033981	3UTR	-	86	FBgn0033981_3UTR
2R_15004780_15004782_BS	2R	15004780	15004782	RNA	LINE	Jockey	BS	9	0.191489	GIM-012;AKA-018;KIE-094;A6;B6;JUT-011;B4;A1;COR-025	139;139;138;139;139;138;139;139;139	0.026000000000000002;0.026000000000000002;0.026000000000000002;0.026;0.026;0.026;0.026000000000000002;0.026;0.026	4.33857	3.345	HRR	Yes	YES	4	5	0	NA	Intergenic	NA	NA	NA
2R_15067017_15067025_INE-1	2R	15067017	15067025	DNA	Helitron	INE-1	INE-1	25	0.531915	ORE;B6;B3;MUN-008;AKA-017;STO-022;A3;AKA-018;COR-018;TEN-015;RAL-375;A1;SLA-001;A7;MUN-015;COR-014;LUN-007;A5;RAL-426;COR-023;TOM-008;RAL-176;MUN-009;MUN-016;MUN-020	187;187;187;187;187;187;187;186;188;187;187;187;187;187;187;187;187;187;186;187;187;187;187;187;187	0.27399999999999997;0.27399999999999997;0.27399999999999997;0.274;0.274;0.27399999999999997;0.274;0.272;0.275;0.274;0.27399999999999997;0.274;0.274;0.27399999999999997;0.274;0.274;0.274;0.27399999999999997;0.272;0.274;0.274;0.274;0.274;0.274;0.274	6.07399	3.365	HRR	Yes	YES	6	17	2	NA	Intergenic	NA	NA	NA
2R_15309590_15309592_hopper	2R	15309590	15309592	DNA	TIR	CMC-Transib	hopper	5	0.106383	RAL-426;ORE;B3;A4;RAL-059	185;189;189;185;207	0.127;0.13;0.13;0.127;0.142	1.30157	3.405	HRR	Yes	YES	3	0	2	FBgn0265194	Promoter	-	0	FBgn0265194_Promoter
2R_15375168_15375170_1360	2R	15375168	15375170	DNA	TIR	P	1360	31	0.659574	A2;ORE;A6;B4;JUT-008;AB8;AKA-017;MUN-013;A3;B2;GIM-012;AKA-018;JUT-011;COR-018;A1;SLA-001;RAL-059;MUN-015;KIE-094;COR-014;RAL-737;LUN-007;A5;COR-025;B1;COR-023;TOM-008;TOM-007;MUN-009;MUN-020;LUN-004	456;456;456;456;456;456;456;455;456;456;456;456;456;456;456;456;456;456;456;456;456;456;456;456;456;456;386;456;389;456;456	0.098;0.098;0.098;0.098;0.098;0.098;0.098;0.098;0.098;0.098;0.098;0.098;0.098;0.098;0.098;0.098;0.098;0.098;0.098;0.098;0.098;0.098;0.098;0.098;0.098;0.098;0.083;0.098;0.084;0.098;0.098	3.36239	3.425	HRR	Yes	YES	8	21	2	NA	Intergenic	NA	NA	NA
2R_16833728_16833876_Rt1b	2R	16833728	16833876	RNA	LINE	R1	Rt1b	5	0.106383	GIM-012;COR-023;B4;MUN-016;LUN-004	115;115;115;398;115	0.022000000000000002;0.022;0.022;0.078;0.022	2.06082	3.63	HRR	Yes	NO	1	4	0	NA	Intergenic	NA	NA	NA
2R_16891870_16891882_hopper	2R	16891870	16891882	DNA	TIR	CMC-Transib	hopper	8	0.170213	AKA-018;JUT-011;B3;TEN-015;A1;SLA-001;AB8;LUN-004	1418;1415;1417;1416;1414;1417;1411;1418	0.976;0.9740000000000001;0.975;0.975;0.973;0.975;0.971;0.976	2.06082	3.63	HRR	Yes	YES	1	5	2	FBgn0025833	Intron	-	0	FBgn0025833_Intron
2R_17316395_17316397_TART-C	2R	17316395	17316397	RNA	LINE	Jockey	TART-C	6	0.12766	A2;B6;B3;RAL-375;A3;A5	138;138;138;138;138;142	0.012;0.012;0.012;0.012;0.012;0.013000000000000001	4.98935	3.68	HRR	Yes	YES	3	2	1	FBgn0265487	Intron	+	0	FBgn0265487_Intron
2R_18514146_18514167_jockey	2R	18514146	18514167	RNA	LINE	Jockey	jockey	6	0.12766	RAL-737;A4;RAL-059;A3;A5;B1	5005;3615;5011;3616;338;340	0.995;0.718;0.996;0.719;0.067;0.068	3.14546	3.75	HRR	Yes	YES	3	2	1	FBgn0262476	Promoter	+	0	FBgn0262476_Promoter
2R_18528670_18528813_jockey	2R	18528670	18528813	RNA	LINE	Jockey	jockey	8	0.170213	RAL-426;A2;RAL-177;COR-014;MUN-008;A3;A5;MUN-015	344;1603;1693;337;3055;2637;2487;2979	0.068;0.319;0.336;0.067;0.607;0.524;0.494;0.592	3.14546	3.75	HRR	Yes	YES	3	5	0	FBgn0034356	Intron	+	0	FBgn0034356_Intron
2R_18807888_18807894_BS	2R	18807888	18807894	RNA	LINE	Jockey	BS	29	0.617021	B6;B3;JUT-008;MUN-008;MUN-013;A3;STO-022;B2;GIM-012;AKA-018;JUT-011;COR-018;TEN-015;A1;SLA-001;A7;MUN-015;COR-014;LUN-007;A5;COR-025;COR-023;RAL-091;TOM-008;RAL-176;TOM-007;MUN-009;MUN-020;RAL-855	742;742;742;565;742;742;741;742;742;741;741;742;741;742;742;742;742;741;741;742;742;742;741;742;745;741;742;741;742	0.139;0.139;0.139;0.106;0.139;0.139;0.139;0.139;0.139;0.139;0.139;0.139;0.139;0.139;0.139;0.139;0.139;0.139;0.139;0.139;0.139;0.139;0.139;0.139;0.14;0.139;0.139;0.139;0.139	3.68778	3.76	HRR	Yes	YES	5	21	3	FBgn0034394	3UTR	-	463	FBgn0034394_3UTR
2R_18983695_18983806_jockey	2R	18983695	18983806	RNA	LINE	Jockey	jockey	5	0.106383	GIM-012;COR-018;JUT-008;RAL-737;MUN-016	339;5991;5005;5005;2802	0.067;1.191;0.995;0.995;0.557	3.57932	3.76	HRR	Yes	YES	1	4	0	NA	Intergenic	NA	NA	NA
2R_19166662_19166672_FB4	2R	19166662	19166672	DNA	TIR	TcMar-Tc1	FB4	5	0.106383	RAL-059;AB8;A3;COR-025;LUN-004	2940;2433;1910;1211;1899	0.8420000000000001;0.6970000000000001;0.547;0.347;0.544	5.64014	3.76	HRR	Yes	YES	1	3	1	FBgn0034420	Intron	+	0	FBgn0034420_Intron
2R_19330318_19330325_Quasimodo2	2R	19330318	19330325	RNA	LTR	Gypsy	Quasimodo2	7	0.148936	GIM-012;A2;A3;RAL-375;AKA-017;STO-022;MUN-013	531;531;532;531;530;531;530	0.08199999999999999;0.082;0.082;0.08199999999999999;0.082;0.082;0.082	4.2301	3.76	HRR	Yes	YES	2	5	0	FBgn0054045;FBgn0264753	Intron;Promoter	+;-	0	FBgn0054045_Promoter;FBgn0264753_Intron
2R_19564263_19564265_ZAM	2R	19564263	19564265	RNA	LTR	Gypsy	ZAM	6	0.12766	RAL-426;A2;ORE;AKA-018;B3;MUN-008	459;466;464;461;462;466	0.054000000000000006;0.055;0.055;0.055;0.055;0.055	1.95236	3.76	HRR	Yes	YES	3	2	1	FBgn0003435	Intron	-	0	FBgn0003435_Intron
2R_19698538_19698543_roo	2R	19698538	19698543	RNA	LTR	Pao	roo	5	0.106383	ORE;A4;MUN-020;AB8;B2	957;4354;957;4355;957	0.10099999999999999;0.46;0.10099999999999999;0.46;0.101	1.30157	3.76	HRR	Yes	YES	1	1	3	FBgn0034468	3UTR	+	31	FBgn0034468_3UTR
2R_19698538_19698543_roo.t1	2R	19698538	19698543	RNA	LTR	Pao	roo	5	0.106383	ORE;A4;MUN-020;AB8;B2	4355;6779;4355;957;4352	0.46;0.716;0.46;0.10099999999999999;0.46	1.30157	3.76	HRR	Yes	YES	1	1	3	FBgn0034468	3UTR	+	31	FBgn0034468_3UTR
2R_19904074_19904078_Doc	2R	19904074	19904078	RNA	LINE	Jockey	Doc	6	0.12766	B6;B4;RAL-375;MUN-009;MUN-016;A7	316;318;319;316;318;316	0.066;0.066;0.067;0.066;0.066;0.066	1.62696	3.75	HRR	Yes	YES	3	2	1	NA	Intergenic	NA	NA	NA
2R_20490347_20490353_Rt1b	2R	20490347	20490353	RNA	LINE	R1	Rt1b	7	0.148936	COR-023;A2;GIM-024;RAL-176;RAL-177;TOM-007;LUN-004	3081;3090;3090;3090;3096;3092;3090	0.602;0.604;0.604;0.604;0.605;0.605;0.604	3.36239	3.73	HRR	Yes	YES	3	4	0	NA	Intergenic	NA	NA	NA
2R_21049502_21049504_1731	2R	21049502	21049504	RNA	LTR	Copia	1731	22	0.468085	ORE;A6;B6;JUT-008;AB8;B2;COR-018;TEN-015;RAL-177;A4;A1;SLA-001;MUN-015;KIE-094;GIM-024;COR-014;RAL-737;COR-025;B1;RAL-426;TOM-007;LUN-004	103;104;104;104;104;104;103;104;104;104;104;104;104;104;104;104;104;104;104;104;104;104	0.022000000000000002;0.022000000000000002;0.022000000000000002;0.022;0.022000000000000002;0.022000000000000002;0.022;0.022;0.022;0.022000000000000002;0.022000000000000002;0.022;0.022;0.022;0.022;0.022;0.022;0.022;0.022000000000000002;0.022;0.022;0.022	2.60314	3.69	HRR	Yes	NO	8	11	3	FBgn0003391	3UTR	-	151	FBgn0003391_3UTR
2R_21078411_21078480_jockey	2R	21078411	21078480	RNA	LINE	Jockey	jockey	5	0.106383	GIM-012;AKA-018;B3;B1;A7	339;2110;311;1418;351	0.067;0.419;0.062;0.282;0.07	2.60314	3.69	HRR	Yes	YES	1	2	2	FBgn0003748	Intron	+	0	FBgn0003748_Intron
2R_21650398_21650406_BS	2R	21650398	21650406	RNA	LINE	Jockey	BS	21	0.446809	ORE;B4;AKA-017;B2;JUT-011;COR-018;TEN-015;RAL-177;SLA-001;RAL-059;MUN-015;COR-014;RAL-737;LUN-007;COR-025;B1;RAL-426;RAL-176;MUN-009;RAL-855;LUN-004	119;122;122;122;122;122;122;122;122;122;122;122;122;122;122;122;122;122;122;122;122	0.022000000000000002;0.023;0.023;0.023;0.023;0.023;0.023;0.023;0.023;0.023;0.023;0.023;0.023;0.023;0.023;0.023;0.023;0.023;0.023;0.023;0.023	5.09782	3.635	HRR	Yes	YES	9	11	1	FBgn0034644	CDS	+	0	FBgn0034644_CDS
2R_21832836_21832839_NewFam06	2R	21832836	21832839	DNA	TIR	NewFam	NewFam06	7	0.148936	GIM-012;B6;A4;MUN-008;AKA-017;COR-025;A7	169;174;171;200;195;234;195	0.039;0.04;0.039;0.046;0.045;0.054000000000000006;0.045	2.49468	3.615	HRR	Yes	YES	1	4	2	FBgn0054040	CDS	-	0	FBgn0054040_CDS
2R_22157383_22157394_TART-A	2R	22157383	22157394	RNA	LINE	Jockey	TART-A	6	0.12766	RAL-091;AKA-018;COR-018;RAL-737;MUN-008;B2	105;105;105;105;112;105	0.008;0.008;0.008;0.008;0.008;0.008	2.16928	3.575	HRR	Yes	NO	2	3	1	FBgn0000008	Intron	+	0	FBgn0000008_Intron
2R_22616908_22616912_BS	2R	22616908	22616912	RNA	LINE	Jockey	BS	7	0.148936	KIE-094;A6;JUT-008;MUN-013;LUN-007;COR-025;MUN-015	115;112;115;115;115;113;115	0.022000000000000002;0.021;0.022;0.022;0.022;0.021;0.022	1.62696	3.505	HRR	Yes	NO	1	6	0	FBgn0053143	Intron	+	0	FBgn0053143_Intron
2R_22775017_22775019_297	2R	22775017	22775019	RNA	LTR	Gypsy	297	5	0.106383	KIE-094;AKA-018;JUT-011;COR-018;JUT-008	7003;7004;6994;7012;6996	0.969;0.969;0.968;0.971;0.968	2.27775	3.49	HRR	Yes	YES	0	5	0	FBgn0259145	Intron	-	0	FBgn0259145_Intron
2R_22971879_22971947_jockey	2R	22971879	22971947	RNA	LINE	Jockey	jockey	5	0.106383	A6;MUN-009;A3;COR-025;MUN-015	344;343;1185;2189;4946	0.068;0.068;0.235;0.435;0.983	2.49468	3.455	HRR	Yes	YES	1	4	0	NA	Intergenic	NA	NA	NA
2R_23716805_23716807_Doc5	2R	23716805	23716807	RNA	LINE	Jockey	Doc5	20	0.425532	ORE;B4;B3;MUN-008;AKA-017;B2;JUT-011;TEN-015;A4;A1;SLA-001;KIE-094;COR-025;RAL-426;RAL-091;TOM-007;MUN-009;MUN-016;MUN-020;LUN-004	100;100;100;100;100;100;100;100;100;100;100;100;100;100;100;100;100;100;100;100	0.021;0.021;0.021;0.021;0.021;0.021;0.021;0.021;0.021;0.021;0.021;0.021;0.021;0.021;0.021;0.021;0.021;0.021;0.021;0.021	5.85707	3.315	HRR	Yes	NO	5	12	3	FBgn0034897;FBgn0286932	Intron	+	0	FBgn0034897_Intron;FBgn0286932_Intron
2R_23724617_23724623_accord	2R	23724617	23724623	RNA	LTR	Gypsy	accord	13	0.276596	RAL-091;AKA-018;KIE-094;JUT-008;TEN-015;TOM-007;A1;SLA-001;MUN-009;MUN-016;MUN-013;COR-025;B2	100;103;100;100;100;100;100;100;100;100;100;100;100	0.013;0.013;0.013000000000000001;0.013;0.013;0.013000000000000001;0.013;0.013;0.013;0.013;0.013;0.013;0.013	5.85707	3.315	HRR	Yes	NO	2	10	1	FBgn0034897;FBgn0286932	Intron	+	0	FBgn0034897_Intron;FBgn0286932_Intron
2R_23822967_23822976_Rt1b	2R	23822967	23822976	RNA	LINE	R1	Rt1b	16	0.340426	A2;KIE-094;A6;B6;JUT-011;GIM-024;B3;B1;MUN-008;A4;SLA-001;MUN-013;LUN-007;A5;B2;LUN-004	2325;2325;2325;2325;2320;2320;2325;2325;2325;2322;2322;2324;2322;2325;2324;2323	0.455;0.455;0.455;0.455;0.454;0.454;0.455;0.455;0.455;0.454;0.454;0.454;0.454;0.455;0.45399999999999996;0.454	1.84389	3.295	HRR	Yes	YES	4	9	3	FBgn0034911	Intron	+	0	FBgn0034911_Intron
2R_24021613_24021617_pogo	2R	24021613	24021617	DNA	TIR	TcMar-Pogo	pogo	13	0.276596	KIE-094;JUT-008;TEN-015;TOM-007;MUN-016;RAL-059;MUN-020;AKA-017;MUN-013;A3;LUN-007;RAL-855;B1	183;183;183;183;183;195;183;159;183;183;183;183;183	0.082;0.082;0.082;0.08199999999999999;0.082;0.087;0.082;0.071;0.08199999999999999;0.082;0.082;0.082;0.082	1.5185	3.255	HRR	Yes	YES	3	10	0	FBgn0034958;FBgn0034959	Intron;Promoter	+;-	0	FBgn0034958_Intron;FBgn0034959_Promoter
2R_24098727_24098743_Kepler	2R	24098727	24098743	RNA	TRIM	Gypsy	Kepler	23	0.489362	ORE;B6;B4;B3;MUN-008;AKA-017;A3;B2;GIM-012;JUT-011;COR-018;TEN-015;A7;KIE-094;COR-014;LUN-007;A5;COR-025;B1;RAL-426;COR-023;TOM-007;LUN-004	212;413;210;254;408;254;210;212;210;311;253;253;254;210;254;439;254;194;254;188;240;198;210	0.12;0.235;0.11900000000000001;0.14400000000000002;0.232;0.144;0.11900000000000001;0.12;0.119;0.177;0.144;0.144;0.14400000000000002;0.119;0.144;0.249;0.14400000000000002;0.11;0.14400000000000002;0.107;0.136;0.113;0.119	1.5185	3.255	HRR	Yes	YES	5	15	3	FBgn0023081;FBgn0034975	Promoter	+;-	0	FBgn0023081_Promoter;FBgn0034975_Promoter
2R_24098859_24098902_Kepler	2R	24098859	24098902	RNA	TRIM	Gypsy	Kepler	8	0.170213	COR-023;A2;JUT-011;TOM-008;TEN-015;RAL-177;A1;MUN-020	243;274;210;232;232;202;211;232	0.138;0.156;0.119;0.132;0.132;0.115;0.12;0.132	1.5185	3.255	HRR	Yes	YES	3	5	0	FBgn0023081;FBgn0034975	Promoter	+;-	0	FBgn0023081_Promoter;FBgn0034975_Promoter
2R_5983857_5983864_INE-1	2R	5983857	5983864	DNA	Helitron	INE-1	INE-1	9	0.191489	A2;B6;B4;MUN-008;A4;A1;AB8;A5;MUN-015	116;125;116;121;125;125;125;125;125	0.258;0.278;0.258;0.269;0.278;0.278;0.278;0.278;0.278	0	0	LRR	Yes	YES	4	3	2	FBgn0264959	Intron	+	0	FBgn0264959_Intron
2R_6041604_6041607_Blastopia	2R	6041604	6041607	RNA	LTR	Gypsy	Blastopia	8	0.170213	AKA-018;GIM-024;B3;COR-018;AKA-017;MUN-013;A5;A7	4263;276;4262;4260;276;4263;4255;4263	0.84;0.054;0.84;0.84;0.054;0.84;0.839;0.84	0.325393	0	LRR	Yes	YES	0	6	2	FBgn0033054;FBgn0033055	Promoter	+;-	0	FBgn0033054_Promoter;FBgn0033055_Promoter
2R_6135370_6135372_INE-1	2R	6135370	6135372	DNA	Helitron	INE-1	INE-1	11	0.234043	B6;TOM-008;RAL-176;TOM-007;RAL-737;A4;A1;MUN-009;RAL-059;COR-025;LUN-004	102;102;102;102;102;102;102;102;102;102;102	0.22699999999999998;0.22699999999999998;0.22699999999999998;0.227;0.227;0.227;0.227;0.227;0.227;0.227;0.227	0.542321	0	LRR	Yes	NO	5	5	1	FBgn0000546	Intron	-	0	FBgn0000546_Intron
2R_6165088_6165090_INE-1	2R	6165088	6165090	DNA	Helitron	INE-1	INE-1	5	0.106383	A4;A1;SLA-001;LUN-007;COR-025	114;114;114;115;114	0.17;0.17;0.17;0.172;0.17	0.542321	0	LRR	Yes	NO	1	3	1	FBgn0000546	Intron	-	0	FBgn0000546_Intron
2R_6170675_6170677_INE-1	2R	6170675	6170677	DNA	Helitron	INE-1	INE-1	6	0.12766	GIM-012;RAL-426;GIM-024;A6;MUN-008;MUN-015	108;108;108;108;108;108	0.24100000000000002;0.241;0.241;0.241;0.241;0.241	0.542321	0	LRR	Yes	NO	2	4	0	FBgn0000546	Promoter	-	589	FBgn0000546_Promoter
2R_6170831_6170834_INE-1	2R	6170831	6170834	DNA	Helitron	INE-1	INE-1	5	0.106383	RAL-091;B4;RAL-375;AB8;B2	156;155;156;156;156	0.228;0.22699999999999998;0.228;0.228;0.228	0.542321	0	LRR	Yes	YES	3	0	2	FBgn0000546	Promoter	-	745	FBgn0000546_Promoter
2R_6260928_6260985_Rt1a	2R	6260928	6260985	RNA	LINE	R1	Rt1a	14	0.297872	AKA-018;A6;JUT-011;B4;RAL-176;B1;COR-014;MUN-008;RAL-375;SLA-001;MUN-020;STO-022;A7;LUN-004	104;104;102;106;104;104;104;102;104;104;104;104;104;104	0.019;0.019;0.019;0.019;0.019;0.019;0.019;0.019;0.019;0.019;0.019;0.019;0.019;0.019	0	0.005	LRR	Yes	NO	5	8	1	NA	Intergenic	NA	NA	NA
2R_6260983_6260986_I-element	2R	6260983	6260986	RNA	LINE	I	I-element	5	0.106383	A6;COR-014;MUN-008;SLA-001;STO-022	1525;1550;1511;6282;1523	0.28;0.285;0.277;1.153;0.28	0	0.005	LRR	Yes	YES	1	4	0	NA	Intergenic	NA	NA	NA
2R_6271287_6271290_297	2R	6271287	6271290	RNA	LTR	Gypsy	297	5	0.106383	GIM-012;COR-023;GIM-024;TOM-008;RAL-737	3702;3696;3694;3711;3697	0.512;0.512;0.511;0.514;0.512	0	0.005	LRR	Yes	YES	1	4	0	NA	Intergenic	NA	NA	NA
2R_6288352_6288356_NOF	2R	6288352	6288356	DNA	TIR	MULE-NOF	NOF	8	0.170213	A6;JUT-008;RAL-176;RAL-375;MUN-008;SLA-001;STO-022;A7	2032;2036;2033;2033;2036;2036;2043;1192	0.385;0.386;0.385;0.385;0.386;0.386;0.387;0.226	0	0.005	LRR	Yes	YES	3	4	1	NA	Intergenic	NA	NA	NA
2R_6291574_6291581_NOF	2R	6291574	6291581	DNA	TIR	MULE-NOF	NOF	7	0.148936	A6;JUT-008;RAL-375;MUN-008;SLA-001;STO-022;A7	540;540;540;532;540;540;540	0.102;0.102;0.102;0.101;0.102;0.102;0.102	0	0.005	LRR	Yes	YES	2	4	1	NA	Intergenic	NA	NA	NA
2R_6294165_6294167_BS	2R	6294165	6294167	RNA	LINE	Jockey	BS	8	0.170213	B6;COR-018;TEN-015;JUT-008;RAL-375;A1;AKA-017;B1	10638;4558;4219;5033;4439;10638;4558;12998	2.0;0.857;0.793;0.946;0.834;2.0;0.857;2.443	0	0.005	LRR	Yes	YES	4	4	0	NA	Intergenic	NA	NA	NA
2R_6296786_6296812_G6	2R	6296786	6296812	RNA	LINE	Jockey	G6	6	0.12766	A6;JUT-008;RAL-375;MUN-008;SLA-001;STO-022	1496;2037;1502;2032;2034;2034	0.728;0.991;0.731;0.989;0.99;0.99	0	0.005	LRR	Yes	YES	2	4	0	NA	Intergenic	NA	NA	NA
2R_6317821_6317823_Copia2	2R	6317821	6317823	RNA	LTR	Copia	Copia2	32	0.680851	A2;B6;B4;B3;JUT-008;MUN-008;AB8;AKA-017;MUN-013;A3;B2;AKA-018;JUT-011;COR-018;TEN-015;RAL-177;A4;A1;SLA-001;RAL-059;A7;MUN-015;KIE-094;LUN-007;A5;COR-025;B1;TOM-007;MUN-009;MUN-020;RAL-855;LUN-004	628;628;628;628;628;635;628;628;628;628;628;628;628;635;628;607;628;628;634;628;628;628;628;635;628;628;635;628;628;635;607;628	0.138;0.138;0.138;0.138;0.138;0.139;0.138;0.138;0.138;0.138;0.138;0.138;0.138;0.139;0.138;0.133;0.138;0.138;0.139;0.138;0.138;0.138;0.138;0.139;0.138;0.138;0.139;0.138;0.138;0.139;0.133;0.138	0.216928	0.055	HRR	Yes	YES	8	19	5	NA	Intergenic	NA	NA	NA
2R_6342193_6342385_1360	2R	6342193	6342385	DNA	TIR	P	1360	5	0.106383	COR-023;COR-018;MUN-020;LUN-007;MUN-013	415;415;418;407;415	0.09;0.09;0.09;0.088;0.09	0.216928	0.055	HRR	Yes	YES	0	5	0	NA	Intergenic	NA	NA	NA
2R_6350547_6350555_Doc6	2R	6350547	6350555	RNA	LINE	Jockey	Doc6	5	0.106383	KIE-094;B3;A4;LUN-007;B1	4251;4252;4259;4258;4216	0.9620000000000001;0.9620000000000001;0.964;0.963;0.9540000000000001	0.216928	0.055	HRR	Yes	YES	1	2	2	NA	Intergenic	NA	NA	NA
2R_6362153_6362156_Invader3	2R	6362153	6362156	RNA	LTR	Gypsy	Invader3	5	0.106383	B3;COR-018;A4;RAL-059;A5	886;886;886;886;14106	0.7490000000000001;0.749;0.7490000000000001;0.749;11.924000000000001	0.216928	0.055	HRR	Yes	YES	1	2	2	NA	Intergenic	NA	NA	NA
2R_6362154_6362157_1731	2R	6362154	6362157	RNA	LTR	Copia	1731	13	0.276596	RAL-091;ORE;B6;B3;JUT-008;COR-018;TOM-007;A4;A1;RAL-059;AB8;STO-022;A5	211;211;211;211;211;211;211;211;211;211;211;211;211	0.045;0.045;0.045;0.045;0.045;0.045;0.045;0.045;0.045;0.045;0.045;0.045;0.045	0.216928	0.055	HRR	Yes	YES	5	5	3	NA	Intergenic	NA	NA	NA
2R_6362155_6362158_Copia2	2R	6362155	6362158	RNA	LTR	Copia	Copia2	23	0.489362	A2;ORE;B6;B3;AB8;STO-022;A3;B2;AKA-018;JUT-011;COR-018;RAL-177;A4;A1;SLA-001;A7;MUN-015;LUN-007;A5;B1;RAL-091;TOM-007;LUN-004	3522;3301;4312;2900;3191;4312;4286;4256;4329;4301;2900;4309;2900;4312;4300;3770;3177;4289;3312;4301;3295;3181;4301	1.0390000000000001;0.9740000000000001;1.272;0.856;0.9420000000000001;1.272;1.265;1.256;1.277;1.269;0.856;1.271;0.856;1.272;1.269;1.112;0.937;1.266;0.977;1.2690000000000001;0.972;0.939;1.269	0.216928	0.055	HRR	Yes	YES	7	11	5	NA	Intergenic	NA	NA	NA
2R_6367245_6367247_Invader3	2R	6367245	6367247	RNA	LTR	Gypsy	Invader3	6	0.12766	A7;B4;TOM-008;LUN-007;A3;B2	14570;20820;11229;14675;10821;2975	12.315999999999999;17.599;9.492;12.405;9.147;2.515	0.216928	0.055	HRR	Yes	YES	1	3	2	NA	Intergenic	NA	NA	NA
2R_6368508_6368510_Invader3	2R	6368508	6368510	RNA	LTR	Gypsy	Invader3	6	0.12766	ORE;COR-018;TOM-007;A4;RAL-059;AB8	3618;10527;3652;8816;9418;10525	3.0580000000000003;8.899;3.087;7.452000000000001;7.961;8.897	0.216928	0.055	HRR	Yes	YES	2	2	2	NA	Intergenic	NA	NA	NA
2R_6382322_6382327_Copia2	2R	6382322	6382327	RNA	LTR	Copia	Copia2	8	0.170213	GIM-012;GIM-024;COR-018;RAL-737;MUN-016;AKA-017;MUN-013;STO-022	909;1271;1267;1267;909;1267;1267;1267	0.199;0.279;0.278;0.278;0.199;0.278;0.278;0.278	0.216928	0.055	HRR	Yes	YES	1	7	0	NA	Intergenic	NA	NA	NA
2R_6383247_6383330_Copia2	2R	6383247	6383330	RNA	LTR	Copia	Copia2	14	0.297872	KIE-094;COR-018;B3;TEN-015;RAL-177;RAL-176;A4;SLA-001;TOM-007;RAL-059;AB8;RAL-855;MUN-013;STO-022	1208;1208;1208;1208;1214;1208;1207;1208;448;1208;1208;1232;1208;1207	0.265;0.265;0.265;0.265;0.266;0.265;0.265;0.265;0.132;0.265;0.265;0.27;0.265;0.265	0.216928	0.055	HRR	Yes	YES	4	7	3	NA	Intergenic	NA	NA	NA
2R_6392891_6392900_Invader1	2R	6392891	6392900	RNA	LTR	Gypsy	Invader1	8	0.170213	AKA-018;JUT-011;B3;TOM-007;SLA-001;MUN-013;B2;LUN-004	4034;1874;4038;4038;4035;4032;1878;4038	0.978;0.454;0.9790000000000001;0.979;0.978;0.978;0.455;0.979	0.216928	0.055	HRR	Yes	YES	0	6	2	NA	Intergenic	NA	NA	NA
2R_6404778_6404781_1360	2R	6404778	6404781	DNA	TIR	P	1360	7	0.148936	A2;B6;TEN-015;B1;A4;A1;B2	1438;1458;1438;1007;1458;1458;1457	0.31;0.315;0.31;0.217;0.315;0.315;0.314	0.216928	0.055	HRR	Yes	YES	4	1	2	NA	Intergenic	NA	NA	NA
2R_6404778_6404781_Copia1	2R	6404778	6404781	RNA	LTR	Copia	Copia1	8	0.170213	A2;AKA-018;B6;TEN-015;B1;A4;A1;B2	4544;4561;4544;4557;4556;4558;4561;4558	0.92;0.9229999999999999;0.92;0.922;0.922;0.922;0.9229999999999999;0.922	0.216928	0.055	HRR	Yes	YES	4	2	2	NA	Intergenic	NA	NA	NA
2R_6419002_6419030_Invader3	2R	6419002	6419030	RNA	LTR	Gypsy	Invader3	5	0.106383	KIE-094;COR-018;RAL-375;SLA-001;LUN-007	2265;2572;2573;6822;7913	1.915;2.174;2.175;5.767;6.689	0.216928	0.055	HRR	Yes	YES	1	4	0	NA	Intergenic	NA	NA	NA
2R_6421278_6421280_Invader3	2R	6421278	6421280	RNA	LTR	Gypsy	Invader3	6	0.12766	AKA-018;B6;A1;MUN-020;A3;B1	1195;2248;2249;1195;2249;2239	1.01;1.9;1.901;1.01;1.901;1.893	0.216928	0.055	HRR	Yes	YES	3	3	0	NA	Intergenic	NA	NA	NA
2R_6421279_6421281_Circe	2R	6421279	6421281	RNA	LTR	Gypsy	Circe	6	0.12766	AKA-018;B6;A1;MUN-020;A3;B1	817;818;816;820;818;811	0.11;0.11;0.11;0.11;0.11;0.109	0.216928	0.055	HRR	Yes	YES	3	3	0	NA	Intergenic	NA	NA	NA
2R_6433367_6433379_Circe	2R	6433367	6433379	RNA	LTR	Gypsy	Circe	5	0.106383	JUT-008;RAL-375;SLA-001;MUN-008;LUN-007	813;809;811;813;1589	0.109;0.109;0.109;0.109;0.213	0.216928	0.055	HRR	Yes	YES	1	4	0	NA	Intergenic	NA	NA	NA
2R_6453546_6453559_accord	2R	6453546	6453559	RNA	LTR	Gypsy	accord	8	0.170213	B4;RAL-176;TOM-007;AB8;AKA-017;MUN-013;A7;MUN-015	518;518;518;518;518;518;518;518	0.067;0.067;0.067;0.067;0.067;0.067;0.067;0.067	0.216928	0.055	HRR	Yes	YES	2	4	2	NA	Intergenic	NA	NA	NA
2R_6460226_6460318_blood	2R	6460226	6460318	RNA	LTR	Gypsy	blood	29	0.617021	A2;ORE;B6;B3;JUT-008;STO-022;A3;B2;GIM-012;AKA-018;JUT-011;TEN-015;RAL-177;A4;A1;SLA-001;RAL-059;MUN-015;KIE-094;COR-014;LUN-007;COR-025;B1;RAL-426;COR-023;RAL-091;MUN-020;RAL-855;LUN-004	245;249;249;249;265;249;249;245;261;249;249;249;249;249;249;251;249;263;249;257;241;261;249;252;262;259;249;249;249	0.032;0.033;0.033;0.033;0.035;0.033;0.033;0.032;0.035;0.033;0.033;0.033;0.033;0.033;0.033;0.033;0.033;0.035;0.033;0.034;0.032;0.035;0.033;0.033;0.035;0.034;0.033;0.033;0.033	0.216928	0.055	HRR	Yes	YES	10	16	3	NA	Intergenic	NA	NA	NA
2R_6460912_6460914_Invader1	2R	6460912	6460914	RNA	LTR	Gypsy	Invader1	5	0.106383	B6;JUT-011;B3;A1;LUN-004	158;158;158;158;158	0.038;0.038;0.038;0.038;0.038	0.216928	0.055	HRR	Yes	YES	2	2	1	NA	Intergenic	NA	NA	NA
2R_6460913_6460915_blood	2R	6460913	6460915	RNA	LTR	Gypsy	blood	5	0.106383	B6;JUT-011;B3;A1;LUN-004	249;249;249;249;249	0.033;0.033;0.033;0.033;0.033	0.216928	0.055	HRR	Yes	YES	2	2	1	NA	Intergenic	NA	NA	NA
2R_6465885_6465888_Bari1	2R	6465885	6465888	DNA	TIR	TcMar-Tc1	Bari1	8	0.170213	A2;A6;B6;JUT-011;A4;A1;B2;LUN-004	1721;1723;1725;1721;1718;1725;1725;1720	0.975;0.976;0.977;0.975;0.973;0.977;0.977;0.975	0.976178	0.175	HRR	Yes	YES	4	2	2	NA	Intergenic	NA	NA	NA
2R_6487084_6487137_G6	2R	6487084	6487137	RNA	LINE	Jockey	G6	24	0.510638	A2;A6;B6;B4;B3;AB8;AKA-017;MUN-013;A3;B2;AKA-018;JUT-011;TEN-015;A4;A1;SLA-001;COR-014;LUN-007;A5;RAL-426;RAL-176;TOM-007;MUN-020;LUN-004	259;259;259;259;259;310;259;259;259;259;259;259;259;259;259;259;259;259;310;259;259;310;259;259	0.126;0.126;0.126;0.126;0.126;0.151;0.126;0.126;0.126;0.126;0.126;0.126;0.126;0.126;0.126;0.126;0.126;0.126;0.151;0.126;0.126;0.151;0.126;0.126	0.976178	0.175	HRR	Yes	YES	7	13	4	NA	Intergenic	NA	NA	NA
2R_6490875_6490885_Mariner_CA	2R	6490875	6490885	DNA	TIR	TcMar-Tc1	Mariner_CA	10	0.212766	A6;B6;JUT-011;B4;RAL-176;A1;SLA-001;AKA-017;LUN-007;LUN-004	347;347;347;347;347;347;347;347;347;347	0.66;0.66;0.66;0.66;0.66;0.66;0.66;0.66;0.66;0.66	0.976178	0.175	HRR	Yes	YES	5	5	0	NA	Intergenic	NA	NA	NA
2R_6491387_6491389_pogo	2R	6491387	6491389	DNA	TIR	TcMar-Pogo	pogo	9	0.191489	B6;JUT-011;B4;RAL-176;A1;SLA-001;AKA-017;LUN-007;LUN-004	2122;2120;2119;2120;2122;2116;2123;2126;2122	0.95;0.9490000000000001;0.949;0.949;0.95;0.948;0.951;0.952;0.95	0.976178	0.175	HRR	Yes	YES	4	5	0	NA	Intergenic	NA	NA	NA
2R_6494531_6494540_1360	2R	6494531	6494540	DNA	TIR	P	1360	8	0.170213	RAL-426;A6;JUT-011;B4;RAL-176;AKA-017;LUN-007;LUN-004	1073;1080;1079;1079;1080;1080;1084;1079	0.23199999999999998;0.233;0.233;0.233;0.233;0.233;0.234;0.233	0.976178	0.175	HRR	Yes	YES	4	4	0	NA	Intergenic	NA	NA	NA
2R_6606546_6606615_1360	2R	6606546	6606615	DNA	TIR	P	1360	5	0.106383	KIE-094;MUN-008;MUN-016;RAL-855;MUN-013	1105;172;196;196;196	0.238;0.037;0.042;0.042;0.042	0.976178	0.175	HRR	Yes	YES	1	4	0	FBgn0086655	Intron	+	0	FBgn0086655_Intron
2R_6779814_6779817_17-6	2R	6779814	6779817	RNA	LTR	Gypsy	17_6	20	0.425532	B6;AB8;AKA-017;MUN-013;A3;B2;GIM-012;COR-018;TEN-015;A1;RAL-059;KIE-094;GIM-024;RAL-737;LUN-007;A5;COR-025;B1;TOM-007;LUN-004	514;514;514;514;514;514;515;490;513;514;513;514;514;514;499;514;480;514;514;514	0.066;0.066;0.066;0.066;0.066;0.066;0.066;0.063;0.066;0.066;0.066;0.066;0.066;0.066;0.064;0.066;0.062;0.066;0.066;0.066	0.542321	0.285	HRR	Yes	YES	5	13	2	FBgn0000473;FBgn0085421	3UTR;Intron	-	0	FBgn0000473_3UTR;FBgn0085421_Intron
2R_7727188_7727195_BS	2R	7727188	7727195	RNA	LINE	Jockey	BS	9	0.191489	JUT-011;B4;B1;MUN-008;AKA-017;LUN-007;A3;A5;A7	469;468;466;423;467;468;275;467;423	0.08800000000000001;0.088;0.088;0.08;0.088;0.08800000000000001;0.052;0.08800000000000001;0.08	0.325393	0.815	HRR	Yes	YES	2	6	1	FBgn0042135	Intron	-	0	FBgn0042135_Intron
2R_7879511_7879516_Rt1b	2R	7879511	7879516	RNA	LINE	R1	Rt1b	5	0.106383	RAL-176;RAL-177;RAL-737;RAL-375;MUN-008	460;458;457;459;459	0.09;0.09;0.089;0.09;0.09	2.27775	0.87	HRR	Yes	YES	4	1	0	FBgn0085390	Intron	-	0	FBgn0085390_Intron
2R_8086833_8086920_1360	2R	8086833	8086920	DNA	TIR	P	1360	6	0.12766	RAL-426;COR-023;A2;A6;RAL-177;RAL-737	2931;2930;1479;2928;2927;2933	0.632;0.632;0.319;0.632;0.632;0.633	0.433857	0.97	HRR	Yes	YES	5	1	0	FBgn0028562;FBgn0028563	3UTR;Promoter	+	0	FBgn0028562_Promoter;FBgn0028563_3UTR
2R_8143739_8143743_FB4	2R	8143739	8143743	DNA	TIR	TcMar-Tc1	FB4	5	0.106383	KIE-094;TEN-015;SLA-001;MUN-016;MUN-015	2479;1411;1424;687;2467	0.71;0.404;0.408;0.197;0.707	1.41003	1.02	HRR	Yes	YES	0	5	0	FBgn0263593	Intron	-	0	FBgn0263593_Intron
2R_8560667_8560672_BS	2R	8560667	8560672	RNA	LINE	Jockey	BS	6	0.12766	GIM-012;RAL-426;A2;A6;TOM-008;RAL-059	127;127;128;128;110;127	0.024;0.024;0.024;0.024;0.021;0.024	1.30157	1.21	HRR	Yes	YES	4	2	0	NA	Intergenic	NA	NA	NA
2R_9377746_9377774_Rt1b	2R	9377746	9377774	RNA	LINE	R1	Rt1b	8	0.170213	TOM-008;JUT-008;RAL-176;RAL-177;TOM-007;RAL-059;AB8;STO-022	2724;2724;2721;2723;2726;2721;2722;2724	0.533;0.5329999999999999;0.532;0.532;0.533;0.532;0.532;0.533	2.49468	1.58	HRR	Yes	YES	3	4	1	FBgn0033405	Intron	-	0	FBgn0033405_Intron
2R_9408216_9408228_FB4	2R	9408216	9408228	DNA	TIR	TcMar-Tc1	FB4	29	0.617021	B6;B4;JUT-008;MUN-008;AB8;MUN-013;A3;STO-022;B2;GIM-012;AKA-018;COR-018;TEN-015;RAL-177;SLA-001;MUN-015;KIE-094;GIM-024;COR-014;RAL-737;LUN-007;A5;COR-025;RAL-176;MUN-009;MUN-016;MUN-020;RAL-855;LUN-004	3152;3809;220;5321;2702;2593;243;2748;2576;2270;2543;2521;2231;2534;2398;2726;3517;2981;3605;2419;297;2454;1477;341;2414;2687;2526;352;4270	0.903;1.091;0.063;1.525;0.774;0.743;0.07;0.787;0.738;0.65;0.729;0.722;0.639;0.726;0.687;0.781;1.008;0.854;1.033;0.693;0.085;0.703;0.423;0.098;0.692;0.77;0.724;0.101;1.223	2.49468	1.58	HRR	Yes	YES	6	21	2	FBgn0016078	Intron	-	0	FBgn0016078_Intron
2R_9408216_9408228_FB4.t1	2R	9408216	9408228	DNA	TIR	TcMar-Tc1	FB4	9	0.191489	GIM-024;RAL-176;COR-014;LUN-007;A3;A5;COR-025;LUN-004;MUN-015	2115;320;496;335;2876;308;645;3030;369	0.606;0.092;0.142;0.096;0.824;0.08800000000000001;0.185;0.868;0.106	2.49468	1.58	HRR	Yes	YES	1	8	0	FBgn0016078	Intron	-	0	FBgn0016078_Intron
2R_9447490_9447492_Stalker4	2R	9447490	9447492	RNA	LTR	Gypsy	Stalker4	14	0.297872	GIM-012;A7;ORE;JUT-011;GIM-024;B4;COR-018;TOM-007;RAL-375;AB8;AKA-017;A3;B2;LUN-004	105;105;105;105;105;105;105;105;105;105;105;105;105;105	0.013999999999999999;0.013999999999999999;0.013999999999999999;0.014;0.013999999999999999;0.013999999999999999;0.014;0.014;0.014;0.014;0.013999999999999999;0.014;0.014;0.014	5.53167	1.62	HRR	Yes	NO	3	8	3	FBgn0259234	Intron	+	0	FBgn0259234_Intron
2R_9738463_9738480_Kepler	2R	9738463	9738480	RNA	TRIM	Gypsy	Kepler	5	0.106383	RAL-426;B3;COR-018;LUN-007;STO-022	133;134;133;133;134	0.076;0.076;0.076;0.076;0.076	3.90471	1.75	HRR	Yes	YES	1	3	1	FBgn0259678	Intron	-	0	FBgn0259678_Intron
2R_9854081_9854092_pogo	2R	9854081	9854092	DNA	TIR	TcMar-Pogo	pogo	5	0.106383	GIM-012;ORE;JUT-011;AKA-017;LUN-004	1482;1482;1483;1482;1482	0.664;0.664;0.664;0.664;0.664	1.08464	1.79	HRR	Yes	YES	1	4	0	FBgn0027580	Intron	-	0	FBgn0027580_Intron
2R_9950738_9950743_S-element	2R	9950738	9950743	DNA	TIR	TcMar-Tc1	S-element	15	0.319149	RAL-426;AKA-018;ORE;JUT-011;GIM-024;B4;COR-018;TEN-015;RAL-177;RAL-737;MUN-009;MUN-020;MUN-013;A3;LUN-004	1748;1752;1748;1748;1747;1744;1748;1740;1745;1748;1745;307;1747;1746;1746	0.963;0.965;0.963;0.963;0.963;0.961;0.963;0.959;0.961;0.963;0.961;0.169;0.963;0.962;0.962	0.759249	1.835	HRR	Yes	YES	5	10	0	FBgn0011656	Intron	-	0	FBgn0011656_Intron
3L_10037768_10037773_pogo	3L	10037768	10037773	DNA	TIR	TcMar-Pogo	pogo	5	0.106383	B4;B3;COR-018;RAL-177;MUN-020	1625;1625;1219;1624;1217	0.728;0.728;0.546;0.727;0.545	1.03839	3.135	HRR	Yes	YES	2	2	1	FBgn0040823	Intron	+	0	FBgn0040823_Intron
3L_10052443_10052446_Rt1b	3L	10052443	10052446	RNA	LINE	R1	Rt1b	5	0.106383	B3;COR-018;COR-014;MUN-008;B1	3692;3686;3688;3686;3693	0.722;0.721;0.721;0.721;0.722	1.03839	3.135	HRR	Yes	YES	1	3	1	FBgn0040823	Intron	+	0	FBgn0040823_Intron
3L_10052444_10052447_Rt1a	3L	10052444	10052447	RNA	LINE	R1	Rt1a	5	0.106383	B3;COR-018;COR-014;MUN-008;B1	156;156;156;156;156	0.028999999999999998;0.029;0.029;0.029;0.028999999999999998	1.03839	3.135	HRR	Yes	YES	1	3	1	FBgn0040823	Intron	+	0	FBgn0040823_Intron
3L_10085535_10085552_17-6	3L	10085535	10085552	RNA	LTR	Gypsy	17_6	11	0.234043	GIM-024;B4;TOM-008;TOM-007;COR-014;MUN-008;SLA-001;MUN-009;A5;A7;LUN-004	7506;7491;7507;7499;540;7507;7507;11330;7502;540;3889	0.966;0.964;0.966;0.965;0.069;0.966;0.966;1.458;0.965;0.069;0.5	1.03839	3.135	HRR	Yes	YES	1	9	1	FBgn0040823	Intron	+	0	FBgn0040823_Intron
3L_10284862_10284866_BS	3L	10284862	10284866	RNA	LINE	Jockey	BS	9	0.191489	GIM-012;GIM-024;JUT-011;B3;COR-014;A4;MUN-020;B1;LUN-004	1774;1775;1777;1774;1774;1775;1774;1777;1773	0.33299999999999996;0.334;0.334;0.33299999999999996;0.333;0.334;0.33299999999999996;0.334;0.333	1.17684	3.105	HRR	Yes	YES	1	6	2	NA	Intergenic	NA	NA	NA
3L_10551549_10551554_pogo	3L	10551549	10551554	DNA	TIR	TcMar-Pogo	pogo	6	0.12766	COR-023;ORE;B6;GIM-024;A4;B1	1320;1318;1318;1220;1318;1289	0.591;0.59;0.59;0.546;0.59;0.577	7.54562	3.06	HRR	Yes	YES	3	2	1	FBgn0052062	Intron	+	0	FBgn0052062_Intron
3L_10611760_10611762_Kepler	3L	10611760	10611762	RNA	TRIM	Gypsy	Kepler	7	0.148936	ORE;COR-018;TOM-007;A1;AB8;AKA-017;LUN-007	120;120;120;120;120;120;120	0.068;0.068;0.068;0.068;0.068;0.068;0.068	3.46129	3.045	HRR	Yes	YES	2	4	1	NA	Intergenic	NA	NA	NA
3L_10705586_10705593_F-element	3L	10705586	10705593	RNA	LINE	Jockey	F-element	10	0.212766	B6;RAL-177;COR-014;A4;MUN-009;MUN-013;STO-022;LUN-007;B1;MUN-015	1714;1714;1710;1713;1714;1708;1713;1713;1713;1714	0.36200000000000004;0.362;0.361;0.362;0.36200000000000004;0.361;0.362;0.362;0.36200000000000004;0.362	3.46129	3.045	HRR	Yes	YES	3	6	1	NA	Intergenic	NA	NA	NA
3L_10721784_10721790_Rt1b	3L	10721784	10721790	RNA	LINE	R1	Rt1b	6	0.12766	AKA-018;TOM-008;RAL-176;RAL-177;A5;A7	161;161;161;161;161;161	0.031;0.031;0.031;0.031;0.031;0.031	3.94587	3.025	HRR	Yes	YES	2	3	1	NA	Intergenic	NA	NA	NA
3L_10850152_10850154_ZAM	3L	10850152	10850154	RNA	LTR	Gypsy	ZAM	7	0.148936	RAL-426;ORE;COR-014;RAL-375;MUN-008;AKA-017;B1	121;121;121;118;115;121;115	0.013999999999999999;0.014;0.014;0.014;0.014;0.013999999999999999;0.014	3.53052	3.01	HRR	Yes	YES	4	3	0	FBgn0026160	Intron	+	0	FBgn0026160_Intron
3L_10852102_10852104_Doc6	3L	10852102	10852104	RNA	LINE	Jockey	Doc6	5	0.106383	AKA-018;JUT-008;LUN-007;MUN-013;MUN-015	4251;4243;4244;4248;4248	0.962;0.96;0.96;0.961;0.961	3.53052	3.01	HRR	Yes	YES	0	5	0	FBgn0026160	Intron	+	0	FBgn0026160_Intron
3L_11580377_11580475_Kepler	3L	11580377	11580475	RNA	TRIM	Gypsy	Kepler	9	0.191489	B3;TEN-015;B1;AB8;AKA-017;LUN-007;A5;COR-025;A7	240;210;240;241;240;210;240;210;295	0.136;0.11900000000000001;0.136;0.137;0.136;0.119;0.136;0.119;0.168	2.76903	2.875	HRR	Yes	YES	1	5	3	FBgn0263247	Promoter	-	0	FBgn0263247_Promoter
3L_11581743_11581754_INE-1	3L	11581743	11581754	DNA	Helitron	INE-1	INE-1	36	0.765957	A2;B6;B4;JUT-008;MUN-008;AB8;AKA-017;MUN-013;A3;STO-022;B2;GIM-012;AKA-018;JUT-011;COR-018;TEN-015;RAL-177;A4;A1;RAL-375;SLA-001;A7;MUN-015;KIE-094;GIM-024;COR-014;RAL-426;COR-023;RAL-091;TOM-008;RAL-176;TOM-007;MUN-009;MUN-016;MUN-020;LUN-004	126;108;108;108;108;108;117;108;108;117;108;117;108;108;117;118;117;108;108;108;108;108;108;108;108;108;108;108;109;108;109;108;108;117;108;117	0.281;0.24100000000000002;0.24100000000000002;0.241;0.241;0.24100000000000002;0.261;0.241;0.24100000000000002;0.261;0.24100000000000002;0.261;0.241;0.241;0.261;0.263;0.261;0.24100000000000002;0.24100000000000002;0.241;0.241;0.24100000000000002;0.241;0.241;0.241;0.241;0.241;0.241;0.243;0.241;0.243;0.241;0.241;0.261;0.241;0.261	2.76903	2.875	HRR	Yes	NO	9	23	4	FBgn0053269;FBgn0263248	3UTR;Promoter	-	0	FBgn0053269_3UTR;FBgn0263248_Promoter
3L_11661768_11661771_hopper	3L	11661768	11661771	DNA	TIR	CMC-Transib	hopper	6	0.12766	B3;COR-014;RAL-375;A3;COR-025;LUN-004	1433;1436;1432;1432;1425;1429	0.986;0.988;0.986;0.986;0.981;0.983	0.623033	2.855	HRR	Yes	YES	1	4	1	FBgn0052085	Intron	-	0	FBgn0052085_Intron
3L_11814751_11814753_INE-1	3L	11814751	11814753	DNA	Helitron	INE-1	INE-1	5	0.106383	GIM-012;KIE-094;B4;TOM-008;AB8	109;109;109;109;109	0.243;0.243;0.243;0.243;0.243	1.66142	2.815	HRR	Yes	NO	1	3	1	FBgn0036210;FBgn0259140	5UTR;Promoter	+;-	0	FBgn0036210_Promoter;FBgn0259140_5UTR
3L_11819174_11819184_17-6	3L	11819174	11819184	RNA	LTR	Gypsy	17_6	6	0.12766	ORE;B6;A1;MUN-016;LUN-007;STO-022	505;513;204;513;402;513	0.065;0.066;0.026;0.066;0.052;0.066	1.66142	2.815	HRR	Yes	YES	3	3	0	FBgn0036211	Intron	-	0	FBgn0036211_Intron
3L_12300138_12300142_1360	3L	12300138	12300142	DNA	TIR	P	1360	14	0.297872	GIM-012;RAL-091;A2;KIE-094;A6;GIM-024;B4;B3;JUT-008;COR-018;COR-014;RAL-059;A5;B2	1105;1105;1105;1104;1107;1105;1105;1118;1109;1102;1103;1115;1105;1109	0.23800000000000002;0.23800000000000002;0.23800000000000002;0.23800000000000002;0.239;0.23800000000000002;0.238;0.241;0.239;0.238;0.238;0.241;0.23800000000000002;0.239	1.59219	2.725	HRR	Yes	YES	5	7	2	NA	Intergenic	NA	NA	NA
3L_12418094_12418096_Kepler	3L	12418094	12418096	RNA	TRIM	Gypsy	Kepler	10	0.212766	ORE;A6;B6;JUT-011;B3;TEN-015;B1;COR-014;TOM-007;B2	348;348;348;348;348;348;348;348;348;348	0.198;0.198;0.198;0.198;0.198;0.198;0.198;0.198;0.198;0.198	5.95342	2.675	HRR	Yes	YES	4	4	2	FBgn0020655	Promoter	-	0	FBgn0020655_Promoter
3L_12721746_12721751_hopper	3L	12721746	12721751	DNA	TIR	CMC-Transib	hopper	6	0.12766	COR-023;RAL-091;A3;AB8;LUN-007;STO-022	1432;1433;1428;1433;1414;1430	0.986;0.986;0.983;0.986;0.973;0.984	2.21523	2.605	HRR	Yes	YES	1	4	1	NA	Intergenic	NA	NA	NA
3L_12863739_12863742_Transpac	3L	12863739	12863742	RNA	LTR	Gypsy	Transpac	9	0.191489	COR-018;TOM-007;RAL-375;MUN-016;AKA-017;MUN-013;COR-025;B1;MUN-015	333;333;333;5254;333;5260;5256;5255;5256	0.063;0.063;0.063;0.993;0.063;0.994;0.993;0.993;0.993	3.39207	2.58	HRR	Yes	YES	2	7	0	FBgn0036320	Promoter	-	0	FBgn0036320_Promoter
3L_12869366_12869369_Max-element	3L	12869366	12869369	RNA	LTR	Pao	Max-element	5	0.106383	TOM-007;MUN-016;MUN-013;B1;MUN-015	8539;8522;8537;8536;8534	0.926;0.924;0.925;0.925;0.925	3.39207	2.58	HRR	Yes	YES	1	4	0	NA	Intergenic	NA	NA	NA
3L_12886330_12886357_NewFam06	3L	12886330	12886357	DNA	TIR	NewFam	NewFam06	5	0.106383	AKA-018;COR-018;B1;AKA-017;B2	452;428;486;461;428	0.104;0.099;0.112;0.106;0.099	3.39207	2.58	HRR	Yes	YES	1	3	1	FBgn0036321	CDS	+	0	FBgn0036321_CDS
3L_13347883_13347885_BS2	3L	13347883	13347885	RNA	LINE	Jockey	BS2	5	0.106383	COR-023;RAL-091;A6;COR-018;JUT-008	1384;1384;1382;1382;1388	0.28800000000000003;0.288;0.287;0.287;0.289	1.52297	2.445	HRR	Yes	YES	2	3	0	FBgn0036348	Promoter	+	281	FBgn0036348_Promoter
3L_13365536_13365650_jockey	3L	13365536	13365650	RNA	LINE	Jockey	jockey	5	0.106383	KIE-094;JUT-011;MUN-009;LUN-007;B1	1972;819;360;668;360	0.392;0.163;0.072;0.133;0.072	1.52297	2.445	HRR	Yes	YES	1	4	0	NA	Intergenic	NA	NA	NA
3L_1351061_1351063_17-6	3L	1351061	1351063	RNA	LTR	Gypsy	17_6	10	0.212766	A7;ORE;B6;TOM-007;MUN-008;AKA-017;LUN-007;A5;B2;LUN-004	115;115;115;115;115;115;115;115;115;115	0.015;0.015;0.015;0.015;0.015;0.015;0.015;0.015;0.015;0.015	1.52297	2.915	HRR	Yes	NO	2	6	2	FBgn0029514;FBgn0267487	Intron;Promoter	+;-	0	FBgn0029514_Promoter;FBgn0267487_Intron
3L_14050243_14050245_pogo	3L	14050243	14050245	DNA	TIR	TcMar-Pogo	pogo	13	0.276596	A6;B4;JUT-008;RAL-737;A1;MUN-009;MUN-016;MUN-020;MUN-013;COR-025;B2;LUN-004;MUN-015	1141;1140;1139;1140;1141;1141;1140;1142;1142;1143;1138;1140;1139	0.511;0.511;0.51;0.511;0.511;0.511;0.511;0.511;0.511;0.512;0.51;0.511;0.51	1.93832	2.245	HRR	Yes	YES	4	8	1	FBgn0036405;FBgn0283503	Promoter	+;-	0	FBgn0036405_Promoter;FBgn0283503_Promoter
3L_14143176_14143180_BS2	3L	14143176	14143180	RNA	LINE	Jockey	BS2	5	0.106383	GIM-012;B3;JUT-008;SLA-001;STO-022	125;125;125;125;123	0.026000000000000002;0.026;0.026;0.026;0.026	0.969162	2.215	HRR	Yes	YES	0	4	1	NA	Intergenic	NA	NA	NA
3L_14387700_14387702_pogo	3L	14387700	14387702	DNA	TIR	TcMar-Pogo	pogo	5	0.106383	GIM-012;AKA-018;RAL-177;MUN-013;A7	2123;1988;2123;2122;2123	0.951;0.89;0.951;0.95;0.951	1.38452	2.155	HRR	Yes	YES	1	3	1	NA	Intergenic	NA	NA	NA
3L_14397021_14397025_BS	3L	14397021	14397025	RNA	LINE	Jockey	BS	11	0.234043	KIE-094;B6;COR-018;TOM-007;RAL-375;A4;MUN-020;LUN-007;A5;A7;LUN-004	159;159;159;158;159;159;159;159;159;159;159	0.03;0.03;0.03;0.03;0.03;0.03;0.03;0.03;0.03;0.03;0.03	1.38452	2.155	HRR	Yes	YES	2	7	2	NA	Intergenic	NA	NA	NA
3L_14952088_14952090_INE-1	3L	14952088	14952090	DNA	Helitron	INE-1	INE-1	12	0.255319	GIM-012;ORE;GIM-024;B4;B3;JUT-008;COR-018;SLA-001;MUN-016;AKA-017;MUN-013;A5	102;102;102;102;102;102;102;102;102;102;102;102	0.152;0.152;0.152;0.152;0.152;0.152;0.152;0.152;0.152;0.152;0.152;0.152	0.346129	1.96	HRR	Yes	NO	2	9	1	NA	Intergenic	NA	NA	NA
3L_15035177_15035186_pogo	3L	15035177	15035186	DNA	TIR	TcMar-Pogo	pogo	17	0.361702	COR-023;KIE-094;GIM-024;JUT-011;B3;TEN-015;RAL-176;TOM-007;MUN-008;RAL-375;SLA-001;MUN-016;RAL-855;MUN-013;A3;A5;MUN-015	186;186;187;186;186;186;185;186;186;186;186;186;186;186;185;186;186	0.083;0.083;0.084;0.083;0.083;0.083;0.083;0.083;0.083;0.083;0.083;0.083;0.083;0.083;0.083;0.083;0.083	0.761484	1.93	HRR	Yes	YES	3	13	1	FBgn0261090	Intron	-	0	FBgn0261090_Intron
3L_15056797_15056799_hopper2	3L	15056797	15056799	DNA	TIR	CMC-Transib	hopper2	27	0.574468	ORE;B4;JUT-008;MUN-008;AB8;STO-022;A3;B2;JUT-011;COR-018;TEN-015;RAL-177;RAL-375;A1;SLA-001;RAL-059;MUN-015;KIE-094;GIM-024;LUN-007;A5;COR-025;RAL-426;RAL-091;RAL-176;MUN-009;MUN-020	105;105;105;105;105;105;105;105;105;105;105;105;106;105;105;105;105;106;105;105;105;105;106;105;105;105;105	0.038;0.038;0.038;0.038;0.038;0.038;0.038;0.038;0.038;0.038;0.038;0.038;0.038;0.038;0.038;0.038;0.038;0.038;0.038;0.038;0.038;0.038;0.038;0.038;0.038;0.038;0.038	0.761484	1.93	HRR	Yes	NO	9	16	2	FBgn0261090	Intron	-	0	FBgn0261090_Intron
3L_16054790_16054792_roo	3L	16054790	16054792	RNA	LTR	Pao	roo	26	0.553191	ORE;A6;B6;B3;AKA-017;STO-022;A3;GIM-012;AKA-018;JUT-011;COR-018;TEN-015;A4;A1;RAL-375;SLA-001;A7;KIE-094;COR-014;LUN-007;A5;COR-025;TOM-007;MUN-009;MUN-020;LUN-004	171;171;171;171;171;171;171;171;171;171;171;171;171;171;171;171;171;171;171;171;171;171;171;171;171;171	0.018000000000000002;0.018000000000000002;0.018000000000000002;0.018000000000000002;0.018;0.018000000000000002;0.018;0.018;0.018;0.018;0.018;0.018;0.018000000000000002;0.018000000000000002;0.018;0.018;0.018000000000000002;0.018;0.018;0.018;0.018000000000000002;0.018;0.018;0.018;0.018;0.018	1.17684	1.57	HRR	Yes	YES	5	18	3	FBgn0005536	Intron	+	0	FBgn0005536_Intron
3L_16128085_16128087_1360	3L	16128085	16128087	DNA	TIR	P	1360	5	0.106383	RAL-091;KIE-094;RAL-375;A4;A5	1107;1110;1111;1111;1110	0.239;0.24;0.24;0.24;0.24	2.35368	1.53	HRR	Yes	YES	2	2	1	FBgn0003076	Intron	-	0	FBgn0003076_Intron
3L_16137347_16137349_Doc6	3L	16137347	16137349	RNA	LINE	Jockey	Doc6	5	0.106383	COR-023;A2;A6;RAL-059;A7	215;215;216;215;215	0.049;0.049;0.049;0.049;0.049	2.35368	1.53	HRR	Yes	YES	3	1	1	FBgn0036575	5UTR	-	0	FBgn0036575_5UTR
3L_16557291_16557293_NewFam16	3L	16557291	16557293	RNA	TRIM	NewFam	NewFam16	20	0.425532	A6;B6;B4;B3;MUN-013;STO-022;RAL-177;A4;A1;KIE-094;GIM-024;RAL-737;A5;COR-025;RAL-426;TOM-008;RAL-176;TOM-007;MUN-009;MUN-016	133;133;133;133;133;133;133;133;133;133;133;133;133;133;133;133;133;133;133;133	0.165;0.165;0.165;0.165;0.165;0.165;0.165;0.165;0.165;0.165;0.165;0.165;0.165;0.165;0.165;0.165;0.165;0.165;0.165;0.165	2.146	1.37	HRR	Yes	YES	8	10	2	FBgn0036639	CDS	+	0	FBgn0036639_CDS
3L_16691523_16691530_G2	3L	16691523	16691530	RNA	LINE	Jockey	G2	11	0.234043	RAL-091;A2;ORE;GIM-024;RAL-176;TOM-007;AB8;AKA-017;A5;A7;LUN-004	393;392;393;393;393;396;393;390;394;392;390	0.09;0.09;0.09;0.09;0.09;0.091;0.09;0.089;0.09;0.09;0.089	0.899936	1.33	HRR	Yes	YES	4	5	2	FBgn0063485;FBgn0264605	Intron	-	0	FBgn0063485_Intron;FBgn0264605_Intron
3L_16741603_16741698_INE-1	3L	16741603	16741698	DNA	Helitron	INE-1	INE-1	13	0.276596	RAL-426;COR-023;AKA-018;KIE-094;RAL-091;B3;JUT-008;TEN-015;RAL-176;COR-014;RAL-375;SLA-001;LUN-004	159;180;176;180;159;159;180;180;180;180;175;159;180	0.354;0.264;0.258;0.264;0.354;0.354;0.264;0.264;0.264;0.264;0.256;0.354;0.264	1.17684	1.29	HRR	Yes	YES	4	8	1	NA	Intergenic	NA	NA	NA
3L_16973415_16973432_S-element	3L	16973415	16973432	DNA	TIR	TcMar-Tc1	S-element	18	0.382979	RAL-426;RAL-091;A2;ORE;A6;KIE-094;B4;JUT-008;RAL-177;COR-014;MUN-008;RAL-375;B1;MUN-009;AB8;COR-025;B2;MUN-015	219;219;211;219;219;189;219;217;213;217;185;211;219;219;211;211;211;211	0.121;0.121;0.11599999999999999;0.121;0.121;0.104;0.121;0.12;0.117;0.12;0.102;0.116;0.121;0.121;0.11599999999999999;0.116;0.116;0.116	0.761484	1.21	HRR	Yes	YES	9	7	2	FBgn0261547	Intron	+	0	FBgn0261547_Intron
3L_17170943_17170998_Rt1a	3L	17170943	17170998	RNA	LINE	R1	Rt1a	6	0.12766	COR-023;B3;TEN-015;RAL-176;RAL-375;MUN-008	3764;3763;3760;3662;3538;3445	0.6920000000000001;0.692;0.692;0.674;0.651;0.634	3.59974	1.13	HRR	Yes	YES	2	3	1	FBgn0260943	Intron	-	0	FBgn0260943_Intron
3L_17308361_17308364_F-element	3L	17308361	17308364	RNA	LINE	Jockey	F-element	6	0.12766	GIM-012;GIM-024;JUT-008;RAL-177;RAL-855;LUN-004	796;796;797;794;793;796	0.168;0.168;0.168;0.168;0.168;0.168	1.8691	1.04	HRR	Yes	YES	2	4	0	NA	Intergenic	NA	NA	NA
3L_17503187_17503190_pogo	3L	17503187	17503190	DNA	TIR	TcMar-Pogo	pogo	9	0.191489	A2;TOM-008;B3;MUN-008;SLA-001;MUN-016;MUN-013;B1;MUN-015	1292;1292;1282;1293;1291;1291;1293;1293;1293	0.579;0.579;0.574;0.579;0.578;0.578;0.579;0.579;0.579	1.59219	1	HRR	Yes	YES	2	6	1	FBgn0036732	Intron	+	0	FBgn0036732_Intron
3L_17675058_17675060_Rt1b	3L	17675058	17675060	RNA	LINE	R1	Rt1b	5	0.106383	KIE-094;TOM-008;B3;COR-014;MUN-008	5005;5010;5003;5002;5004	0.9790000000000001;0.98;0.978;0.978;0.978	1.31529	0.91	HRR	Yes	YES	0	4	1	FBgn0085280	Intron	+	0	FBgn0085280_Intron
3L_17675059_17675061_Rt1a	3L	17675059	17675061	RNA	LINE	R1	Rt1a	5	0.106383	KIE-094;TOM-008;B3;COR-014;MUN-008	150;150;150;150;150	0.027999999999999997;0.028;0.028;0.028;0.028	1.31529	0.91	HRR	Yes	YES	0	4	1	FBgn0085280	Intron	+	0	FBgn0085280_Intron
3L_17705384_17705387_Doc6	3L	17705384	17705387	RNA	LINE	Jockey	Doc6	7	0.148936	AKA-018;COR-018;COR-014;AB8;RAL-855;STO-022;LUN-004	4232;4234;4233;4232;4238;4228;4229	0.9570000000000001;0.958;0.958;0.957;0.959;0.957;0.957	1.31529	0.91	HRR	Yes	YES	1	5	1	FBgn0052183	Intron	+	0	FBgn0052183_Intron
3L_17861714_17861728_hopper2	3L	17861714	17861728	DNA	TIR	CMC-Transib	hopper2	9	0.191489	RAL-426;COR-023;A2;A6;TEN-015;TOM-007;SLA-001;RAL-059;MUN-020	779;779;2028;2031;779;2052;7072;779;2030	0.281;0.281;0.732;0.733;0.281;0.741;2.553;0.281;0.733	0.138452	0.82	HRR	Yes	YES	4	5	0	NA	Intergenic	NA	NA	NA
3L_17874054_17874059_Gypsy-2_Dsim	3L	17874054	17874059	RNA	LTR	Gypsy	Gypsy-2_Dsim	17	0.361702	GIM-012;COR-023;KIE-094;GIM-024;B6;B4;JUT-008;MUN-008;A1;RAL-375;MUN-016;AB8;AKA-017;LUN-007;A3;B2;MUN-015	116;116;116;116;116;116;116;116;116;116;116;116;116;116;117;115;116	0.022000000000000002;0.022000000000000002;0.022;0.022;0.022000000000000002;0.022;0.022000000000000002;0.022000000000000002;0.022;0.022000000000000002;0.022;0.022;0.022;0.022;0.022;0.021;0.022	0.138452	0.82	HRR	Yes	NO	4	11	2	NA	Intergenic	NA	NA	NA
3L_18058540_18058564_gypsy11	3L	18058540	18058564	RNA	LTR	Gypsy	gypsy11	30	0.638298	A2;A6;B4;JUT-008;AB8;AKA-017;STO-022;A3;B2;GIM-012;AKA-018;JUT-011;COR-018;TEN-015;A4;A1;RAL-059;KIE-094;GIM-024;RAL-737;A5;B1;RAL-426;COR-023;RAL-091;TOM-008;TOM-007;MUN-016;RAL-855;LUN-004	101;104;104;101;101;104;104;103;104;103;104;101;101;104;101;104;101;104;104;104;103;103;104;104;101;103;104;101;104;103	0.023;0.023;0.023;0.023;0.023;0.023;0.023;0.023;0.023;0.023;0.023;0.023;0.023;0.023;0.023;0.023;0.023;0.023;0.023;0.023;0.023;0.023;0.023;0.023;0.023;0.023;0.023;0.023;0.023;0.023	0.692259	0.73	HRR	Yes	NO	10	17	3	FBgn0000568	CDS	-	0	FBgn0000568_CDS
3L_18122344_18122353_Invader1	3L	18122344	18122353	RNA	LTR	Gypsy	Invader1	13	0.276596	GIM-012;RAL-426;AKA-018;KIE-094;RAL-091;TOM-008;TEN-015;RAL-375;MUN-016;MUN-013;STO-022;A5;B1	3986;425;4200;4014;3984;13086;426;4199;4199;428;4196;426;3989	0.967;0.103;1.018;0.973;0.966;3.173;0.103;1.018;1.018;0.104;1.017;0.103;0.967	1.79987	0.685	HRR	Yes	YES	4	9	0	FBgn0262100	Promoter	-	0	FBgn0262100_Promoter
3L_18255422_18255426_F-element	3L	18255422	18255426	RNA	LINE	Jockey	F-element	5	0.106383	KIE-094;B3;TEN-015;B2;LUN-004	699;699;693;698;689	0.14800000000000002;0.14800000000000002;0.146;0.147;0.146	0.83071	0.64	HRR	Yes	YES	0	3	2	NA	Intergenic	NA	NA	NA
3L_18728809_18728822_BS2	3L	18728809	18728822	RNA	LINE	Jockey	BS2	16	0.340426	GIM-012;KIE-094;B6;B3;RAL-177;A4;RAL-375;SLA-001;MUN-016;RAL-059;AB8;MUN-020;MUN-013;A3;COR-025;MUN-015	3795;3855;3799;10846;3798;3851;3853;3773;3793;3844;3865;3800;10830;3853;10839;3853	0.789;0.8009999999999999;0.79;2.254;0.789;0.8;0.801;0.784;0.788;0.799;0.803;0.79;2.251;0.801;2.253;0.801	0.692259	0.4	HRR	Yes	YES	4	9	3	NA	Intergenic	NA	NA	NA
3L_18737193_18737195_BS2	3L	18737193	18737195	RNA	LINE	Jockey	BS2	6	0.12766	A2;ORE;TOM-008;TOM-007;RAL-855;A5	2415;2415;2415;2414;2415;2413	0.502;0.502;0.502;0.502;0.502;0.502	0.692259	0.4	HRR	Yes	YES	3	3	0	NA	Intergenic	NA	NA	NA
3L_18815386_18815392_pogo	3L	18815386	18815392	DNA	TIR	TcMar-Pogo	pogo	14	0.297872	A2;AKA-018;B6;B4;TOM-008;TEN-015;TOM-007;A4;A1;AB8;RAL-855;COR-025;B2;LUN-004	1148;1148;1147;1148;1147;1145;1140;1147;1147;1144;1147;1146;1145;1142	0.514;0.514;0.514;0.514;0.514;0.513;0.511;0.514;0.514;0.512;0.514;0.513;0.513;0.511	1.03839	0.35	HRR	Yes	YES	5	6	3	FBgn0036814	Intron	-	0	FBgn0036814_Intron
3L_18917971_18917978_INE-1	3L	18917971	18917978	DNA	Helitron	INE-1	INE-1	21	0.446809	ORE;A6;B6;B4;B3;A3;GIM-012;AKA-018;JUT-011;COR-018;A1;SLA-001;GIM-024;LUN-007;A5;COR-025;B1;TOM-007;MUN-009;MUN-020;LUN-004	102;102;102;102;102;102;102;102;102;102;102;110;102;102;109;102;102;102;102;110;102	0.149;0.149;0.149;0.149;0.149;0.149;0.149;0.149;0.149;0.149;0.149;0.161;0.149;0.149;0.16;0.149;0.149;0.149;0.149;0.161;0.149	2.146	0.305	HRR	Yes	NO	6	14	1	FBgn0036831	Intron	+	0	FBgn0036831_Intron
3L_18931204_18931207_F-element	3L	18931204	18931207	RNA	LINE	Jockey	F-element	7	0.148936	KIE-094;JUT-011;MUN-016;MUN-020;AKA-017;MUN-013;MUN-015	4692;4696;4688;4687;4691;4694;4677	0.991;0.992;0.99;0.99;0.991;0.992;0.988	2.146	0.305	HRR	Yes	YES	0	7	0	FBgn0052204	Intron	-	0	FBgn0052204_Intron
3L_18944037_18944048_jockey	3L	18944037	18944048	RNA	LINE	Jockey	jockey	6	0.12766	KIE-094;MUN-016;MUN-020;AKA-017;MUN-013;MUN-015	254;254;254;254;254;147	0.05;0.05;0.05;0.05;0.05;0.029	2.146	0.305	HRR	Yes	YES	0	6	0	FBgn0052204	Intron	-	0	FBgn0052204_Intron
3L_2426710_2426713_pogo	3L	2426710	2426713	DNA	TIR	TcMar-Pogo	pogo	9	0.191489	RAL-091;RAL-177;RAL-737;RAL-375;A1;TOM-007;RAL-059;AB8;B1	2123;2119;2123;2119;2131;2313;2123;2129;2123	0.951;0.949;0.951;0.949;0.954;1.036;0.951;0.953;0.951	1.24607	3.105	HRR	Yes	YES	7	1	1	FBgn0266696	Intron	+	0	FBgn0266696_Intron
3L_2485883_2486040_jockey	3L	2485883	2486040	RNA	LINE	Jockey	jockey	15	0.319149	AKA-018;A6;JUT-011;TOM-008;TEN-015;RAL-177;B1;MUN-008;SLA-001;MUN-009;RAL-059;MUN-020;RAL-855;A3;A7	3062;5008;1064;2487;5006;311;3967;547;5008;3421;4969;776;614;4998;5006	0.609;0.995;0.21100000000000002;0.494;0.995;0.062;0.788;0.109;0.995;0.68;0.987;0.154;0.122;0.993;0.995	1.24607	3.105	HRR	Yes	YES	5	9	1	FBgn0266696	Intron	+	0	FBgn0266696_Intron
3L_2805475_2805477_TART-C	3L	2805475	2805477	RNA	LINE	Jockey	TART-C	6	0.12766	A6;B1;RAL-737;MUN-020;B2;MUN-015	116;116;116;116;116;116	0.01;0.01;0.01;0.01;0.01;0.01	0.969162	3.165	HRR	Yes	NO	3	2	1	FBgn0263392	Intron	-	0	FBgn0263392_Intron
3L_3107978_3107983_Ivk	3L	3107978	3107983	RNA	LINE	I	Ivk	7	0.148936	GIM-012;JUT-008;MUN-009;AB8;A3;B1;MUN-015	112;112;112;112;112;112;112	0.02;0.02;0.02;0.02;0.02;0.02;0.02	1.31529	3.205	HRR	Yes	NO	1	5	1	FBgn0035398	Promoter	-	21	FBgn0035398_Promoter
3L_3255012_3255020_1360	3L	3255012	3255020	DNA	TIR	P	1360	5	0.106383	TEN-015;MUN-009;AB8;MUN-013;A7	1102;1068;1101;1102;1102	0.23800000000000002;0.23;0.238;0.23800000000000002;0.238	2.07678	3.215	HRR	Yes	YES	0	3	2	NA	Intergenic	NA	NA	NA
3L_3540179_3540187_mdg3	3L	3540179	3540187	RNA	LTR	Gypsy	mdg3	8	0.170213	GIM-012;AKA-018;KIE-094;B6;GIM-024;COR-018;SLA-001;MUN-013	279;279;279;279;279;279;279;279	0.047;0.047;0.047;0.047;0.047;0.047;0.047;0.047	1.45374	3.25	HRR	Yes	YES	1	7	0	FBgn0005640	Intron	+	0	FBgn0005640_Intron
3L_3786793_3786795_gypsy4	3L	3786793	3786795	RNA	LTR	Gypsy	gypsy4	7	0.148936	GIM-024;B4;B1;SLA-001;A3;A5;B2	119;106;107;106;106;106;107	0.017;0.015;0.015;0.015;0.015;0.015;0.015	4.08433	3.27	HRR	Yes	NO	2	4	1	FBgn0052264	Intron	-	0	FBgn0052264_Intron
3L_3798612_3798621_1360	3L	3798612	3798621	DNA	TIR	P	1360	14	0.297872	GIM-012;COR-023;JUT-011;B3;JUT-008;RAL-177;COR-014;A4;MUN-016;MUN-020;MUN-013;A3;LUN-004;MUN-015	1108;1104;1108;1108;1108;1104;351;1104;1104;1108;351;1104;1110;1108	0.239;0.238;0.239;0.239;0.239;0.238;0.076;0.23800000000000002;0.238;0.239;0.076;0.238;0.24;0.239	4.08433	3.27	HRR	Yes	YES	1	11	2	FBgn0052264	Intron	-	0	FBgn0052264_Intron
3L_4026406_4026408_Blastopia	3L	4026406	4026408	RNA	LTR	Gypsy	Blastopia	6	0.12766	GIM-012;RAL-091;COR-014;RAL-059;RAL-855;B2	4263;4265;4270;276;4258;276	0.84;0.841;0.842;0.054;0.84;0.054	2.4229	3.3	HRR	Yes	YES	3	2	1	FBgn0035484;FBgn0045479	Promoter	+;-	0	FBgn0035484_Promoter;FBgn0045479_Promoter
3L_4054596_4054646_G2	3L	4054596	4054646	RNA	LINE	Jockey	G2	6	0.12766	TOM-008;COR-014;A1;MUN-013;A3;A5	159;159;159;159;181;159	0.036;0.036000000000000004;0.036000000000000004;0.036;0.040999999999999995;0.036	2.4229	3.3	HRR	Yes	YES	1	5	0	FBgn0035490	Intron	+	0	FBgn0035490_Intron
3L_4239398_4239486_jockey	3L	4239398	4239486	RNA	LINE	Jockey	jockey	6	0.12766	GIM-012;KIE-094;JUT-008;SLA-001;LUN-007;LUN-004	337;1211;4997;337;337;5005	0.067;0.241;0.993;0.067;0.067;0.995	2.28445	3.32	HRR	Yes	YES	0	6	0	FBgn0035515	Promoter	+	0	FBgn0035515_Promoter
3L_5051065_5051088_Doc	3L	5051065	5051088	RNA	LINE	Jockey	Doc	5	0.106383	TEN-015;SLA-001;RAL-855;B2;LUN-004	4654;4651;4644;4655;4687	0.973;0.972;0.971;0.973;0.98	5.05349	3.37	HRR	Yes	YES	1	3	1	FBgn0005775	Intron	-	0	FBgn0005775_Intron
3L_5438793_5438795_hopper	3L	5438793	5438795	DNA	TIR	CMC-Transib	hopper	10	0.212766	GIM-012;A2;JUT-011;B1;COR-014;MUN-016;MUN-020;AKA-017;MUN-013;A7	1434;1428;1434;1430;1187;1431;1431;1432;1431;1422	0.987;0.983;0.987;0.984;0.817;0.985;0.985;0.986;0.985;0.979	1.73065	3.39	HRR	Yes	YES	2	7	1	FBgn0085420	Intron	+	0	FBgn0085420_Intron
3L_5683995_5684000_Rt1b	3L	5683995	5684000	RNA	LINE	R1	Rt1b	9	0.191489	ORE;COR-018;JUT-008;RAL-177;RAL-375;A1;LUN-007;A3;COR-025	1768;1767;1767;1769;1764;1768;1766;1768;1768	0.34600000000000003;0.346;0.34600000000000003;0.346;0.345;0.34600000000000003;0.345;0.346;0.346	1.79987	3.39	HRR	Yes	YES	4	5	0	FBgn0085447;FBgn0284236	Intron	+	0	FBgn0085447_Intron;FBgn0284236_Intron
3L_5860732_5860734_TART-C	3L	5860732	5860734	RNA	LINE	Jockey	TART-C	5	0.106383	RAL-176;JUT-008;RAL-177;MUN-013;MUN-015	113;113;113;113;113	0.01;0.01;0.01;0.01;0.01	2.76903	3.4	HRR	Yes	NO	2	3	0	NA	Intergenic	NA	NA	NA
3L_5966954_5967058_jockey	3L	5966954	5967058	RNA	LINE	Jockey	jockey	8	0.170213	AKA-018;GIM-024;RAL-177;COR-014;SLA-001;AB8;STO-022;LUN-004	343;2849;2853;4998;247;1911;247;2417	0.068;0.566;0.567;0.993;0.049;0.38;0.049;0.48	1.45374	3.4	HRR	Yes	YES	1	6	1	FBgn0035656	3UTR	-	488	FBgn0035656_3UTR
3L_6135724_6135726_G6	3L	6135724	6135726	RNA	LINE	Jockey	G6	9	0.191489	GIM-024;TOM-008;RAL-176;RAL-177;RAL-737;MUN-016;RAL-059;MUN-020;RAL-855	415;399;415;415;415;403;415;415;403	0.14;0.135;0.14;0.14;0.14;0.136;0.14;0.14;0.136	1.31529	3.4	HRR	Yes	YES	5	4	0	FBgn0020638	Promoter	-	0	FBgn0020638_Promoter
3L_6162157_6162165_Kepler	3L	6162157	6162165	RNA	TRIM	Gypsy	Kepler	12	0.255319	RAL-426;A2;B6;B4;B1;MUN-008;A4;SLA-001;AKA-017;A5;B2;LUN-004	211;187;186;187;186;186;187;187;187;187;187;187	0.12;0.106;0.106;0.106;0.106;0.106;0.106;0.106;0.106;0.106;0.106;0.106	1.31529	3.4	HRR	Yes	YES	5	5	2	FBgn0035687	Promoter	+	0	FBgn0035687_Promoter
3L_7314724_7314729_hopper	3L	7314724	7314729	DNA	TIR	CMC-Transib	hopper	5	0.106383	MUN-009;RAL-059;A3;B1;MUN-015	1435;1435;1432;1435;1430	0.988;0.988;0.986;0.988;0.984	1.93832	3.385	HRR	Yes	YES	2	3	0	FBgn0035756	Promoter	-	829	FBgn0035756_Promoter
3L_7852238_7852242_Kepler	3L	7852238	7852242	RNA	TRIM	Gypsy	Kepler	14	0.297872	A7;A2;ORE;A6;B6;JUT-011;B4;B3;B1;TOM-007;MUN-008;AKA-017;A5;B2	155;155;163;155;155;155;155;154;155;161;155;155;163;155	0.08800000000000001;0.08800000000000001;0.09300000000000001;0.08800000000000001;0.08800000000000001;0.08800000000000001;0.088;0.087;0.08800000000000001;0.091;0.08800000000000001;0.08800000000000001;0.09300000000000001;0.088	3.25362	3.36	HRR	Yes	YES	6	5	3	FBgn0016694	Intron	-	0	FBgn0016694_Intron
3L_8247216_8247218_gypsy10	3L	8247216	8247218	RNA	LTR	Gypsy	gypsy10	9	0.191489	GIM-012;COR-023;GIM-024;JUT-008;RAL-176;TOM-007;AKA-017;B1;MUN-015	103;103;103;103;103;103;103;103;103	0.014;0.014;0.014;0.014;0.014;0.013999999999999999;0.014;0.014;0.014	1.93832	3.335	HRR	Yes	NO	2	7	0	FBgn0263219	Intron	+	0	FBgn0263219_Intron
3L_8395775_8395779_pogo	3L	8395775	8395779	DNA	TIR	TcMar-Pogo	pogo	10	0.212766	GIM-012;KIE-094;ORE;B6;B4;B3;SLA-001;MUN-020;COR-025;MUN-015	841;841;841;841;840;841;842;839;186;840	0.377;0.377;0.377;0.377;0.376;0.377;0.377;0.376;0.083;0.376	2.21523	3.325	HRR	Yes	YES	3	6	1	FBgn0035888	Promoter	+	0	FBgn0035888_Promoter
3L_8936931_8936936_BS	3L	8936931	8936936	RNA	LINE	Jockey	BS	13	0.276596	GIM-012;AKA-018;RAL-177;TOM-007;SLA-001;MUN-016;AKA-017;MUN-013;A3;LUN-007;A7;LUN-004;MUN-015	124;125;124;124;124;122;124;124;125;124;124;125;124	0.023;0.023;0.023;0.023;0.023;0.023;0.023;0.023;0.023;0.023;0.023;0.023;0.023	1.45374	3.275	HRR	Yes	YES	1	11	1	FBgn0264305	Intron	-	0	FBgn0264305_Intron
3L_8959421_8959423_Doc	3L	8959421	8959423	RNA	LINE	Jockey	Doc	11	0.234043	AKA-018;KIE-094;JUT-011;B4;B3;RAL-177;RAL-737;B1;AB8;A7;LUN-004	2393;2393;2393;2394;2399;2393;2034;2391;2393;2392;2391	0.5;0.5;0.5;0.5;0.501;0.5;0.425;0.5;0.5;0.5;0.5	1.45374	3.275	HRR	Yes	YES	4	4	3	FBgn0035941	Intron	+	0	FBgn0035941_Intron
3L_9107670_9107672_I-element	3L	9107670	9107672	RNA	LINE	I	I-element	6	0.12766	B6;B4;TEN-015;SLA-001;A1;A5	140;143;140;143;140;140	0.026000000000000002;0.026000000000000002;0.026;0.026000000000000002;0.026;0.026000000000000002	5.05349	3.25	HRR	Yes	YES	3	3	0	FBgn0011206	CDS	-	0	FBgn0011206_CDS
3L_9118765_9118767_roo	3L	9118765	9118767	RNA	LTR	Pao	roo	5	0.106383	TOM-008;AB8;MUN-013;A7;LUN-004	218;218;214;218;218	0.023;0.023;0.023;0.023;0.023	5.05349	3.25	HRR	Yes	YES	0	3	2	FBgn0011206	Intron	-	0	FBgn0011206_Intron
3L_9715749_9715751_NewFam06	3L	9715749	9715751	DNA	TIR	NewFam	NewFam06	8	0.170213	ORE;GIM-024;B3;TEN-015;A1;STO-022;A5;A7	324;324;324;324;324;324;324;324	0.075;0.075;0.075;0.075;0.075;0.075;0.075;0.075	3.39207	3.18	HRR	Yes	YES	2	4	2	FBgn0045823	CDS	+	0	FBgn0045823_CDS
3L_9762109_9762249_jockey	3L	9762109	9762249	RNA	LINE	Jockey	jockey	7	0.148936	RAL-091;RAL-177;RAL-737;MUN-009;A3;COR-025;B2	333;1418;5005;348;333;356;346	0.066;0.282;0.995;0.069;0.066;0.071;0.069	3.39207	3.18	HRR	Yes	YES	3	3	1	FBgn0036043	Promoter	+	296	FBgn0036043_Promoter
3L_9858299_9858305_pogo	3L	9858299	9858305	DNA	TIR	TcMar-Pogo	pogo	7	0.148936	GIM-012;TOM-007;RAL-375;A4;RAL-059;STO-022;B1	180;1219;1219;1216;1228;1219;1219	0.081;0.546;0.546;0.545;0.55;0.546;0.546	1.10761	3.165	HRR	Yes	YES	3	3	1	FBgn0036052	Intron	-	0	FBgn0036052_Intron
3R_10460450_10460454_BS	3R	10460450	10460454	RNA	LINE	Jockey	BS	8	0.170213	RAL-091;B3;RAL-375;MUN-009;RAL-059;MUN-020;A3;B1	131;131;128;130;129;128;130;131	0.025;0.025;0.024;0.024;0.024;0.024;0.024;0.025	0.544071	0.83	HRR	Yes	YES	4	3	1	NA	Intergenic	NA	NA	NA
3R_10731214_10731216_F-element	3R	10731214	10731216	RNA	LINE	Jockey	F-element	5	0.106383	COR-023;RAL-176;RAL-855;MUN-020;B1	2121;2122;2126;2104;2121	0.44799999999999995;0.448;0.449;0.445;0.448	0.979327	0.93	HRR	Yes	YES	3	2	0	NA	Intergenic	NA	NA	NA
3R_10732035_10732045_Transpac	3R	10732035	10732045	RNA	LTR	Gypsy	Transpac	6	0.12766	KIE-094;MUN-008;SLA-001;MUN-016;MUN-013;MUN-015	5258;5263;5251;5257;5255;5253	0.994;0.995;0.992;0.994;0.993;0.993	0.979327	0.93	HRR	Yes	YES	0	6	0	NA	Intergenic	NA	NA	NA
3R_11186545_11186590_BS	3R	11186545	11186590	RNA	LINE	Jockey	BS	5	0.106383	RAL-426;RAL-091;GIM-024;TOM-008;RAL-059	602;602;602;602;437	0.113;0.113;0.113;0.113;0.082	0.870513	1.1	HRR	Yes	YES	3	2	0	NA	Intergenic	NA	NA	NA
3R_11526924_11526944_Idefix	3R	11526924	11526944	RNA	LTR	Gypsy	Idefix	5	0.106383	KIE-094;B6;A4;LUN-004;MUN-015	582;582;7361;582;7345	0.053;0.053;0.67;0.053;0.669	2.72035	1.195	HRR	Yes	YES	1	3	1	NA	Intergenic	NA	NA	NA
3R_11549863_11549876_297	3R	11549863	11549876	RNA	LTR	Gypsy	297	5	0.106383	B4;RAL-059;RAL-855;STO-022;A7	9019;5938;9094;6996;6990	1.248;0.822;1.259;0.968;0.967	2.72035	1.195	HRR	Yes	YES	3	1	1	NA	Intergenic	NA	NA	NA
3R_11553707_11553709_hopper	3R	11553707	11553709	DNA	TIR	CMC-Transib	hopper	7	0.148936	TOM-007;RAL-737;A4;RAL-059;RAL-855;A7;MUN-015	1431;1437;1433;1401;1432;1430;1429	0.985;0.989;0.986;0.964;0.986;0.984;0.983	2.72035	1.195	HRR	Yes	YES	3	2	2	FBgn0037910	Promoter	+	0	FBgn0037910_Promoter
3R_11568621_11568642_BS	3R	11568621	11568642	RNA	LINE	Jockey	BS	10	0.212766	RAL-091;A2;KIE-094;A6;COR-018;TEN-015;COR-014;A4;COR-025;LUN-004	315;315;315;318;396;318;318;316;314;319	0.059000000000000004;0.059000000000000004;0.059;0.06;0.07400000000000001;0.06;0.06;0.059;0.059;0.06	2.72035	1.195	HRR	Yes	YES	3	6	1	FBgn0263316	Promoter	+	0	FBgn0263316_Promoter
3R_11643690_11643692_TART-A	3R	11643690	11643692	RNA	LINE	Jockey	TART-A	8	0.170213	GIM-012;RAL-426;A2;A6;B6;B4;A4;A3	119;119;119;119;119;119;119;119	0.009000000000000001;0.009000000000000001;0.009000000000000001;0.009000000000000001;0.009000000000000001;0.009;0.009000000000000001;0.009	1.19696	1.23	HRR	Yes	NO	5	2	1	FBgn0262081	Intron	-	0	FBgn0262081_Intron
3R_11734276_11734279_Stalker2	3R	11734276	11734279	RNA	LTR	Gypsy	Stalker2	6	0.12766	GIM-024;JUT-011;TEN-015;AKA-017;MUN-013;LUN-007	426;426;7649;7646;426;424	0.053;0.053;0.959;0.959;0.053;0.053	1.30577	1.26	HRR	Yes	YES	0	6	0	FBgn0037942	Promoter	+	169	FBgn0037942_Promoter
3R_11828477_11828529_jockey	3R	11828477	11828529	RNA	LINE	Jockey	jockey	5	0.106383	B3;RAL-176;RAL-177;STO-022;MUN-015	344;938;939;938;941	0.068;0.186;0.187;0.186;0.187	1.08814	1.29	HRR	Yes	YES	2	2	1	FBgn0037956	Intron	-	0	FBgn0037956_Intron
3R_12450615_12450618_Blastopia	3R	12450615	12450618	RNA	LTR	Gypsy	Blastopia	5	0.106383	JUT-011;TOM-008;B3;MUN-008;A5	2775;2774;2775;2774;2772	0.547;0.547;0.547;0.547;0.547	0.652885	1.475	HRR	Yes	YES	0	4	1	FBgn0038053	Intron	+	0	FBgn0038053_Intron
3R_12469140_12469151_Invader1	3R	12469140	12469151	RNA	LTR	Gypsy	Invader1	5	0.106383	GIM-012;AKA-018;TOM-008;A3;B1	2015;2041;426;2015;2042	0.489;0.495;0.103;0.489;0.495	0.652885	1.475	HRR	Yes	YES	1	4	0	FBgn0013277	Promoter	-	365	FBgn0013277_Promoter
3R_12469874_12469915_transib2	3R	12469874	12469915	DNA	TIR	CMC-Transib	transib2	6	0.12766	GIM-012;AKA-018;ORE;MUN-020;A3;B1	1616;1615;1610;1609;1615;1246	0.564;0.563;0.562;0.561;0.563;0.435	0.652885	1.475	HRR	Yes	YES	2	4	0	NA	Intergenic	NA	NA	NA
3R_12472948_12473064_Invader1	3R	12472948	12473064	RNA	LTR	Gypsy	Invader1	30	0.638298	A2;B3;MUN-008;AB8;MUN-013;A3;B2;GIM-012;JUT-011;COR-018;TEN-015;A4;A1;A7;MUN-015;KIE-094;GIM-024;COR-014;LUN-007;A5;COR-025;B1;RAL-426;COR-023;RAL-091;TOM-008;RAL-176;TOM-007;MUN-009;LUN-004	2002;2048;3401;2048;150;2048;2040;224;2048;2020;376;2048;430;418;2045;418;2012;2050;2030;2048;2051;2048;2024;150;418;2048;420;396;414;2046	0.485;0.49700000000000005;0.825;0.49700000000000005;0.036;0.49700000000000005;0.495;0.054;0.497;0.49;0.091;0.49700000000000005;0.10400000000000001;0.10099999999999999;0.496;0.101;0.488;0.497;0.492;0.49700000000000005;0.497;0.49700000000000005;0.491;0.036;0.101;0.497;0.102;0.096;0.1;0.496	0.652885	1.475	HRR	Yes	YES	6	19	5	NA	Intergenic	NA	NA	NA
3R_12472948_12473064_Invader1.t1	3R	12472948	12473064	RNA	LTR	Gypsy	Invader1	21	0.446809	A2;MUN-008;MUN-013;A3;B2;JUT-011;COR-018;TEN-015;A4;A7;GIM-024;LUN-007;COR-025;B1;RAL-426;RAL-091;TOM-008;RAL-176;TOM-007;MUN-009;LUN-004	2026;2042;2051;430;2002;2045;2027;2038;430;359;393;418;369;418;419;404;150;2054;2026;2048;2046	0.491;0.495;0.497;0.10400000000000001;0.485;0.496;0.492;0.494;0.10400000000000001;0.087;0.095;0.101;0.089;0.10099999999999999;0.102;0.098;0.036;0.498;0.491;0.497;0.496	0.652885	1.475	HRR	Yes	YES	5	13	3	NA	Intergenic	NA	NA	NA
3R_12472948_12473064_Invader1.t2	3R	12472948	12473064	RNA	LTR	Gypsy	Invader1	15	0.319149	RAL-426;RAL-091;A2;GIM-024;TOM-008;COR-018;TEN-015;B1;TOM-007;MUN-009;MUN-013;A3;LUN-007;A7;LUN-004	2026;2056;418;2011;1904;2048;2012;2384;2048;2018;433;442;2040;418;2044	0.491;0.499;0.10099999999999999;0.488;0.462;0.49700000000000005;0.488;0.578;0.49700000000000005;0.489;0.105;0.107;0.495;0.101;0.496	0.652885	1.475	HRR	Yes	YES	4	10	1	NA	Intergenic	NA	NA	NA
3R_12472948_12473064_Invader1.t3	3R	12472948	12473064	RNA	LTR	Gypsy	Invader1	5	0.106383	GIM-024;TOM-007;MUN-009;LUN-007;A7	2048;2032;420;2015;396	0.49700000000000005;0.493;0.102;0.489;0.096	0.652885	1.475	HRR	Yes	YES	0	4	1	NA	Intergenic	NA	NA	NA
3R_12477924_12477929_Copia2	3R	12477924	12477929	RNA	LTR	Copia	Copia2	7	0.148936	COR-023;GIM-024;A1;MUN-020;A5;COR-025;LUN-004	1088;7830;4842;1646;1085;9642;7594	0.239;1.717;1.062;0.361;0.238;2.115;1.666	0.326442	1.505	HRR	Yes	YES	1	6	0	NA	Intergenic	NA	NA	NA
3R_12478156_12478164_Invader1	3R	12478156	12478164	RNA	LTR	Gypsy	Invader1	8	0.170213	COR-023;A6;B6;B3;RAL-176;TOM-007;LUN-007;LUN-004	396;418;150;401;2045;411;418;416	0.096;0.10099999999999999;0.036000000000000004;0.097;0.496;0.1;0.101;0.101	0.326442	1.505	HRR	Yes	YES	3	4	1	NA	Intergenic	NA	NA	NA
3R_12478156_12478164_Invader1.t1	3R	12478156	12478164	RNA	LTR	Gypsy	Invader1	6	0.12766	A6;B6;B3;RAL-176;LUN-007;LUN-004	404;2005;434;2382;2048;176	0.098;0.486;0.105;0.578;0.497;0.043	0.326442	1.505	HRR	Yes	YES	3	2	1	NA	Intergenic	NA	NA	NA
3R_12498613_12498616_Micropia	3R	12498613	12498616	RNA	LTR	Gypsy	Micropia	10	0.212766	JUT-008;RAL-176;A4;MUN-008;A1;STO-022;MUN-013;A5;COR-025;LUN-004	4873;4529;4872;9235;4866;9238;9238;4869;4871;4778	0.88;0.818;0.88;1.668;0.879;1.669;1.669;0.88;0.88;0.863	0.326442	1.505	HRR	Yes	YES	2	7	1	NA	Intergenic	NA	NA	NA
3R_12499843_12499890_transib2	3R	12499843	12499890	DNA	TIR	CMC-Transib	transib2	14	0.297872	A7;A2;KIE-094;GIM-024;COR-018;TEN-015;RAL-177;RAL-737;SLA-001;MUN-009;MUN-016;AB8;LUN-007;B2	1614;1615;1614;1617;1530;1614;1616;1613;1614;1619;1607;1610;1621;1243	0.563;0.563;0.563;0.564;0.534;0.563;0.564;0.563;0.563;0.565;0.561;0.562;0.565;0.434	0.326442	1.505	HRR	Yes	YES	3	8	3	NA	Intergenic	NA	NA	NA
3R_12759689_12759691_Invader2	3R	12759689	12759691	RNA	LTR	Gypsy	Invader2	6	0.12766	ORE;B6;B1;MUN-008;A7;LUN-004	132;132;132;132;132;131	0.025;0.025;0.025;0.025;0.025;0.025	1.63221	1.56	HRR	Yes	YES	3	2	1	FBgn0038084	Intron	-	0	FBgn0038084_Intron
3R_12787371_12787443_jockey	3R	12787371	12787443	RNA	LINE	Jockey	jockey	8	0.170213	TEN-015;RAL-375;A1;A4;MUN-008;RAL-059;COR-025;MUN-015	342;341;347;344;347;347;123;347	0.068;0.068;0.069;0.068;0.069;0.069;0.024;0.069	0.435257	1.59	HRR	Yes	YES	3	4	1	NA	Intergenic	NA	NA	NA
3R_12852608_12852735_Kepler	3R	12852608	12852735	RNA	TRIM	Gypsy	Kepler	5	0.106383	GIM-012;JUT-011;MUN-008;STO-022;LUN-004	548;207;196;202;190	0.311;0.118;0.111;0.115;0.108	0.435257	1.59	HRR	Yes	YES	0	5	0	NA	Intergenic	NA	NA	NA
3R_13201870_13201894_Kepler	3R	13201870	13201894	RNA	TRIM	Gypsy	Kepler	7	0.148936	GIM-012;AKA-018;RAL-176;COR-014;A4;STO-022;LUN-004	144;165;143;143;310;108;165	0.082;0.094;0.081;0.081;0.176;0.061;0.094	0.870513	1.705	HRR	Yes	YES	1	5	1	NA	Intergenic	NA	NA	NA
3R_13375876_13375916_hopper	3R	13375876	13375916	DNA	TIR	CMC-Transib	hopper	6	0.12766	COR-023;JUT-011;MUN-008;MUN-020;LUN-007;STO-022	1434;1428;560;1433;1402;548	0.987;0.983;0.385;0.986;0.965;0.377	0.761699	1.76	HRR	Yes	YES	0	6	0	FBgn0038143	Intron	-	0	FBgn0038143_Intron
3R_13407736_13407738_Invader1	3R	13407736	13407738	RNA	LTR	Gypsy	Invader1	5	0.106383	GIM-012;GIM-024;TOM-008;MUN-016;MUN-015	124;124;124;124;124	0.03;0.03;0.03;0.03;0.03	0.761699	1.76	HRR	Yes	YES	0	5	0	FBgn0038151	Promoter	-	0	FBgn0038151_Promoter
3R_13423318_13423334_297	3R	13423318	13423334	RNA	LTR	Gypsy	297	5	0.106383	GIM-012;GIM-024;COR-018;TEN-015;MUN-016	2900;443;2895;2903;2901	0.401;0.061;0.401;0.402;0.402	0.761699	1.76	HRR	Yes	YES	0	5	0	FBgn0038153	CDS	+	182	FBgn0038153_CDS
3R_13450550_13450552_Stalker	3R	13450550	13450552	RNA	LTR	Gypsy	Stalker	25	0.531915	A2;ORE;A6;B4;B3;MUN-008;AKA-017;A3;B2;GIM-012;AKA-018;JUT-011;COR-018;TEN-015;A4;A1;RAL-375;A7;KIE-094;LUN-007;A5;COR-025;B1;TOM-007;LUN-004	100;100;100;100;100;100;100;100;100;100;100;100;100;100;100;100;100;100;100;100;100;100;100;100;100	0.013999999999999999;0.013999999999999999;0.013999999999999999;0.013999999999999999;0.013999999999999999;0.014;0.014;0.013999999999999999;0.013999999999999999;0.014;0.014;0.014;0.014;0.014;0.013999999999999999;0.013999999999999999;0.014;0.013999999999999999;0.014;0.014;0.013999999999999999;0.014;0.013999999999999999;0.014;0.014	0.761699	1.76	HRR	Yes	NO	7	14	4	FBgn0038156	Promoter	+	0	FBgn0038156_Promoter
3R_13543923_13544052_1360	3R	13543923	13544052	DNA	TIR	P	1360	5	0.106383	RAL-091;AKA-018;STO-022;A3;A5	1159;1151;1162;1157;1155	0.25;0.248;0.251;0.25;0.249	0.870513	1.785	HRR	Yes	YES	1	4	0	FBgn0051337	3UTR	-	0	FBgn0051337_3UTR
3R_13732253_13732350_hopper	3R	13732253	13732350	DNA	TIR	CMC-Transib	hopper	11	0.234043	COR-023;A2;ORE;AKA-018;KIE-094;RAL-177;MUN-009;MUN-016;AB8;B1;MUN-015	1436;1437;1436;1434;1435;1435;1430;1435;1437;1436;1435	0.988;0.9890000000000001;0.988;0.987;0.988;0.988;0.984;0.988;0.989;0.988;0.988	0.870513	1.84	HRR	Yes	YES	4	6	1	FBgn0085412	Intron	+	0	FBgn0085412_Intron
3R_14049366_14049396_transib2	3R	14049366	14049396	DNA	TIR	CMC-Transib	transib2	23	0.489362	ORE;A6;B4;JUT-008;MUN-008;AKA-017;MUN-013;STO-022;B2;AKA-018;SLA-001;A7;MUN-015;KIE-094;GIM-024;COR-014;RAL-737;COR-025;B1;RAL-426;TOM-007;MUN-020;LUN-004	1468;1469;1471;1471;1469;1467;1469;1459;1467;1467;1455;1469;1471;1470;1468;1470;1472;1467;1468;1467;1471;1467;1469	0.512;0.512;0.513;0.513;0.512;0.512;0.512;0.509;0.512;0.512;0.507;0.512;0.513;0.513;0.512;0.513;0.513;0.512;0.512;0.512;0.513;0.512;0.512	7.50818	1.915	HRR	Yes	YES	6	15	2	NA	Intergenic	NA	NA	NA
3R_14357294_14357329_Rt1a	3R	14357294	14357329	RNA	LINE	R1	Rt1a	5	0.106383	ORE;RAL-177;MUN-008;A3;COR-025	150;4087;150;4020;150	0.027999999999999997;0.752;0.027999999999999997;0.739;0.028	1.63221	1.995	HRR	Yes	YES	2	3	0	FBgn0024321	Intron	-	0	FBgn0024321_Intron
3R_14357328_14357612_Rt1b	3R	14357328	14357612	RNA	LINE	R1	Rt1b	7	0.148936	ORE;JUT-011;TEN-015;COR-014;A3;COR-025;LUN-004	5007;5007;5011;8290;8306;5007;4096	0.9790000000000001;0.9790000000000001;0.98;1.621;1.624;0.979;0.801	1.63221	1.995	HRR	Yes	YES	1	6	0	FBgn0024321	Intron	-	0	FBgn0024321_Intron
3R_14688281_14688283_pogo	3R	14688281	14688283	DNA	TIR	TcMar-Pogo	pogo	6	0.12766	RAL-091;MUN-008;MUN-013;A3;B1;LUN-004	1305;1303;1303;1303;1302;1300	0.584;0.584;0.584;0.584;0.583;0.582	3.26442	2.09	HRR	Yes	YES	2	4	0	FBgn0265140	Intron	-	0	FBgn0265140_Intron
3R_15157641_15157644_Invader3	3R	15157641	15157644	RNA	LTR	Gypsy	Invader3	10	0.212766	AKA-018;JUT-011;B4;COR-018;JUT-008;TOM-007;MUN-008;A1;MUN-009;COR-025	5431;5455;5426;5448;5452;285;5453;5457;285;285	0.9740000000000001;0.978;0.973;0.977;0.978;0.051;0.978;0.979;0.051;0.051	4.02612	2.185	HRR	Yes	YES	2	8	0	FBgn0038295	Intron	+	0	FBgn0038295_Intron
3R_15524448_15524453_pogo	3R	15524448	15524453	DNA	TIR	TcMar-Pogo	pogo	11	0.234043	KIE-094;A6;B6;JUT-008;TEN-015;RAL-737;MUN-020;STO-022;A3;LUN-007;A7	1201;1201;1196;1201;1193;1193;1201;1200;1210;1202;1201	0.5379999999999999;0.5379999999999999;0.536;0.5379999999999999;0.534;0.534;0.5379999999999999;0.537;0.542;0.538;0.538	2.61154	2.275	HRR	Yes	YES	3	7	1	NA	Intergenic	NA	NA	NA
3R_16092592_16092594_Doc5	3R	16092592	16092594	RNA	LINE	Jockey	Doc5	5	0.106383	GIM-012;A7;ORE;A1;B2	172;172;172;172;172	0.036000000000000004;0.036000000000000004;0.036;0.036000000000000004;0.036000000000000004	1.95865	2.405	HRR	Yes	YES	2	1	2	FBgn0026059	Intron	-	0	FBgn0026059_Intron
3R_16214430_16214432_Stalker2	3R	16214430	16214432	RNA	LTR	Gypsy	Stalker2	10	0.212766	GIM-012;KIE-094;A6;JUT-011;TEN-015;TOM-007;AB8;LUN-007;COR-025;LUN-004	135;135;137;133;141;135;137;137;135;137	0.017;0.017;0.017;0.017;0.018;0.017;0.017;0.017;0.017;0.017	1.30577	2.425	HRR	Yes	YES	1	8	1	NA	Intergenic	NA	NA	NA
3R_16799792_16799803_BS2	3R	16799792	16799803	RNA	LINE	Jockey	BS2	13	0.276596	GIM-012;A7;COR-023;GIM-024;B3;JUT-008;RAL-176;RAL-177;RAL-737;AB8;A5;B2;MUN-015	135;138;138;138;138;138;138;138;138;137;138;138;134	0.027999999999999997;0.029;0.028999999999999998;0.028999999999999998;0.029;0.029;0.028999999999999998;0.029;0.029;0.028;0.028999999999999998;0.029;0.028	0.761699	2.535	HRR	Yes	YES	3	6	4	NA	Intergenic	NA	NA	NA
3R_17064011_17064013_gypsy4	3R	17064011	17064013	RNA	LTR	Gypsy	gypsy4	19	0.404255	ORE;A6;B4;B3;MUN-008;AB8;AKA-017;A3;B2;GIM-012;JUT-011;RAL-375;A1;A7;KIE-094;A5;B1;RAL-426;LUN-004	106;106;106;106;106;106;106;106;106;106;106;106;106;106;106;106;106;106;106	0.015;0.015;0.015;0.015;0.015;0.015;0.015;0.015;0.015;0.015;0.015;0.015;0.015;0.015;0.015;0.015;0.015;0.015;0.015	0.761699	2.575	HRR	Yes	NO	7	8	4	FBgn0020493	Intron	+	0	FBgn0020493_Intron
3R_17095905_17095909_HMS-Beagle2	3R	17095905	17095909	RNA	LTR	Gypsy	HMS-Beagle2	5	0.106383	RAL-426;A6;B4;TOM-008;B1	335;335;7403;12469;335	0.045;0.045;0.996;1.677;0.045	1.41458	2.595	HRR	Yes	YES	4	1	0	FBgn0014141	Intron	-	0	FBgn0014141_Intron
3R_17243169_17243175_hopper	3R	17243169	17243175	DNA	TIR	CMC-Transib	hopper	6	0.12766	GIM-012;ORE;TEN-015;TOM-007;COR-014;A7	1375;1438;1425;1432;1433;1435	0.946;0.99;0.981;0.986;0.986;0.988	1.74103	2.605	HRR	Yes	YES	1	4	1	FBgn0038494	Intron	-	0	FBgn0038494_Intron
3R_17272006_17272009_hopper	3R	17272006	17272009	DNA	TIR	CMC-Transib	hopper	11	0.234043	RAL-091;AKA-018;JUT-011;B3;RAL-176;RAL-177;A1;MUN-016;RAL-059;AB8;A7	1434;1433;1424;1429;1431;1434;1442;1435;1434;1447;1436	0.987;0.986;0.98;0.983;0.985;0.987;0.992;0.988;0.987;0.996;0.988	1.74103	2.605	HRR	Yes	YES	5	3	3	NA	Intergenic	NA	NA	NA
3R_17401744_17401748_Doc6	3R	17401744	17401748	RNA	LINE	Jockey	Doc6	6	0.12766	RAL-091;A2;RAL-737;RAL-375;RAL-059;AKA-017	4243;4241;4242;4265;4251;4240	0.96;0.96;0.96;0.965;0.962;0.959	1.74103	2.645	HRR	Yes	YES	5	1	0	FBgn0038504	Intron	-	0	FBgn0038504_Intron
3R_17788524_17788526_gypsy2	3R	17788524	17788526	RNA	LTR	Gypsy	gypsy2	5	0.106383	KIE-094;MUN-008;AKA-017;STO-022;LUN-004	114;114;114;114;115	0.017;0.017;0.017;0.017;0.017	0.544071	2.71	HRR	Yes	NO	0	5	0	FBgn0262562	Intron	-	0	FBgn0262562_Intron
3R_17840410_17840412_blood	3R	17840410	17840412	RNA	LTR	Gypsy	blood	5	0.106383	RAL-091;B4;COR-014;RAL-059;MUN-013	7288;7267;7277;7270;7332	0.9640000000000001;0.961;0.963;0.962;0.97	0.544071	2.71	HRR	Yes	YES	3	2	0	FBgn0261649	Intron	+	0	FBgn0261649_Intron
3R_18157030_18157044_S-element	3R	18157030	18157044	DNA	TIR	TcMar-Tc1	S-element	6	0.12766	RAL-091;KIE-094;COR-014;MUN-008;AB8;MUN-015	1746;1747;1725;1744;1743;1754	0.962;0.963;0.95;0.961;0.96;0.966	2.06747	2.755	HRR	Yes	YES	1	4	1	FBgn0038568	Promoter	+	658	FBgn0038568_Promoter
3R_18272142_18272166_1360	3R	18272142	18272166	DNA	TIR	P	1360	6	0.12766	KIE-094;B1;SLA-001;LUN-007;A3;B2	1101;1101;1093;2258;1101;1101	0.23800000000000002;0.23800000000000002;0.236;0.487;0.238;0.23800000000000002	8.37869	2.775	HRR	Yes	YES	1	4	1	FBgn0038593	CDS;Intron	-	0	FBgn0038593_CDS;FBgn0038593_Intron
3R_18377437_18377457_INE-1	3R	18377437	18377457	DNA	Helitron	INE-1	INE-1	7	0.148936	AKA-018;TEN-015;RAL-375;SLA-001;RAL-059;RAL-855;LUN-004	108;102;108;108;108;108;108	0.241;0.227;0.241;0.241;0.241;0.241;0.241	1.5234	2.805	HRR	Yes	NO	3	4	0	FBgn0038610	3UTR	-	668	FBgn0038610_3UTR
3R_18601208_18601213_hopper2	3R	18601208	18601213	DNA	TIR	CMC-Transib	hopper2	20	0.425532	A2;ORE;B6;B3;AB8;AKA-017;GIM-012;AKA-018;COR-018;RAL-375;A1;SLA-001;KIE-094;COR-014;A5;RAL-426;COR-023;RAL-091;MUN-009;RAL-855	107;107;107;107;107;107;107;107;107;107;107;107;107;107;107;107;107;107;107;107	0.039;0.039;0.039;0.039;0.039;0.039;0.039;0.039;0.039;0.039;0.039;0.039;0.039;0.039;0.039;0.039;0.039;0.039;0.039;0.039	2.93798	2.83	HRR	Yes	NO	8	10	2	FBgn0038629;FBgn0263974	Intron	+;-	0	FBgn0038629_Intron;FBgn0263974_Intron
3R_18851027_18851052_17-6	3R	18851027	18851052	RNA	LTR	Gypsy	17_6	9	0.191489	ORE;JUT-011;A6;GIM-024;RAL-177;RAL-855;AKA-017;STO-022;LUN-007	7439;7505;9531;7457;7479;7502;513;9542;7380	0.9570000000000001;0.966;1.226;0.959;0.962;0.965;0.066;1.228;0.95	4.13494	2.855	HRR	Yes	YES	4	5	0	FBgn0051226	3UTR	-	254	FBgn0051226_3UTR
3R_19146263_19146350_INE-1	3R	19146263	19146350	DNA	Helitron	INE-1	INE-1	23	0.489362	A2;ORE;B6;B3;AKA-017;MUN-013;A3;STO-022;B2;AKA-018;COR-018;RAL-177;A4;RAL-375;SLA-001;A7;GIM-024;RAL-737;LUN-007;A5;RAL-426;MUN-009;MUN-020	238;238;124;238;124;238;238;124;127;238;124;124;124;238;238;124;238;124;124;124;133;238;124	0.348;0.348;0.08;0.348;0.08;0.348;0.348;0.08;0.08199999999999999;0.348;0.08;0.08;0.08;0.348;0.348;0.08;0.348;0.08;0.08;0.08;0.086;0.348;0.08	2.93798	2.895	HRR	Yes	YES	7	12	4	FBgn0261285	Intron	-	0	FBgn0261285_Intron
3R_19537541_19537551_hopper	3R	19537541	19537551	DNA	TIR	CMC-Transib	hopper	6	0.12766	A4;A1;MUN-008;A3;COR-025;B1	570;759;759;759;761;759	0.392;0.522;0.522;0.522;0.524;0.522	2.61154	2.945	HRR	Yes	YES	2	3	1	FBgn0260003	Intron	+	0	FBgn0260003_Intron
3R_19545366_19545373_jockey	3R	19545366	19545373	RNA	LINE	Jockey	jockey	5	0.106383	B4;COR-018;SLA-001;MUN-020;STO-022	5001;5003;5006;5006;5003	0.9940000000000001;0.994;0.995;0.995;0.994	2.61154	2.945	HRR	Yes	YES	1	4	0	FBgn0260003	Intron	+	0	FBgn0260003_Intron
3R_19675283_19675286_Stalker4	3R	19675283	19675286	RNA	LTR	Gypsy	Stalker4	6	0.12766	COR-018;TOM-007;RAL-375;MUN-008;LUN-004;MUN-015	2642;2641;582;2641;4582;2642	0.356;0.356;0.078;0.356;0.618;0.356	1.41458	2.97	HRR	Yes	YES	1	5	0	FBgn0051216	Intron	+	0	FBgn0051216_Intron
3R_19675283_19675286_Stalker4.t1	3R	19675283	19675286	RNA	LTR	Gypsy	Stalker4	5	0.106383	COR-018;TOM-007;MUN-008;LUN-004;MUN-015	4588;4582;4579;2641;4581	0.619;0.618;0.618;0.356;0.618	1.41458	2.97	HRR	Yes	YES	0	5	0	FBgn0051216	Intron	+	0	FBgn0051216_Intron
3R_19952399_19952410_BS	3R	19952399	19952410	RNA	LINE	Jockey	BS	10	0.212766	RAL-426;COR-023;A2;JUT-011;B4;COR-018;A1;RAL-059;RAL-855;A5	7200;5133;5123;5128;5136;5143;5141;5115;5130;5123	1.3530000000000002;0.965;0.963;0.964;0.965;0.967;0.966;0.961;0.964;0.963	1.5234	2.995	HRR	Yes	YES	6	4	0	FBgn0038755	Intron	-	0	FBgn0038755_Intron
3R_20072681_20072683_Kepler	3R	20072681	20072683	RNA	TRIM	Gypsy	Kepler	5	0.106383	GIM-012;JUT-011;RAL-375;A7;LUN-004	185;183;185;141;181	0.105;0.104;0.105;0.08;0.103	5.87596	3.005	HRR	Yes	YES	1	3	1	NA	Intergenic	NA	NA	NA
3R_20225159_20225163_F-element	3R	20225159	20225163	RNA	LINE	Jockey	F-element	6	0.12766	B4;RAL-176;TOM-007;A1;AB8;MUN-015	4144;4143;4144;4141;4149;4142	0.8759999999999999;0.875;0.8759999999999999;0.875;0.877;0.875	5.22308	3.025	HRR	Yes	YES	3	2	1	FBgn0083975	Intron	+	0	FBgn0083975_Intron
3R_20430659_20430662_F-element	3R	20430659	20430662	RNA	LINE	Jockey	F-element	5	0.106383	ORE;JUT-011;B4;RAL-737;MUN-015	1670;1671;1671;1671;1668	0.353;0.353;0.353;0.353;0.352	1.19696	3.045	HRR	Yes	YES	3	2	0	FBgn0262869	Intron	-	0	FBgn0262869_Intron
3R_20502048_20502058_Doc	3R	20502048	20502058	RNA	LINE	Jockey	Doc	13	0.276596	RAL-426;AKA-018;B6;JUT-011;TEN-015;RAL-177;A4;A1;RAL-375;MUN-009;RAL-855;A5;MUN-015	3281;3262;3283;2228;3284;3289;3288;3283;3291;3288;3287;3294;3281	0.6859999999999999;0.682;0.686;0.466;0.686;0.688;0.687;0.686;0.688;0.687;0.687;0.689;0.686	2.17628	3.055	HRR	Yes	YES	6	6	1	FBgn0038797;FBgn0287211	Promoter	-	0	FBgn0038797_Promoter;FBgn0287211_Promoter
3R_20696637_20696644_BS	3R	20696637	20696644	RNA	LINE	Jockey	BS	8	0.170213	COR-023;A2;GIM-024;COR-018;B3;RAL-737;MUN-008;MUN-009	129;129;128;137;129;125;128;129	0.024;0.024;0.024;0.026;0.024;0.023;0.024;0.024	1.5234	3.07	HRR	Yes	YES	2	5	1	FBgn0024944	Intron	-	0	FBgn0024944_Intron
3R_20845092_20845095_17-6	3R	20845092	20845095	RNA	LTR	Gypsy	17_6	12	0.255319	A7;AKA-018;KIE-094;B4;B3;TOM-007;RAL-737;A1;RAL-855;A3;A5;B2	6381;6380;6379;6383;6381;6383;6382;6388;6377;6377;6381;6372	0.821;0.821;0.821;0.821;0.821;0.821;0.821;0.822;0.821;0.821;0.821;0.82	1.30577	3.08	HRR	Yes	YES	4	5	3	FBgn0038832	3UTR	+	112	FBgn0038832_3UTR
3R_21296469_21296548_P-element	3R	21296469	21296548	DNA	TIR	P	P-element	6	0.12766	GIM-012;RAL-091;COR-018;TEN-015;MUN-016;MUN-015	1152;1144;511;1035;1150;607	0.316;0.314;0.14;0.284;0.316;0.167	0.435257	3.12	HRR	Yes	YES	1	5	0	NA	Intergenic	NA	NA	NA
3R_21385503_21385506_pogo	3R	21385503	21385506	DNA	TIR	TcMar-Pogo	pogo	9	0.191489	KIE-094;B3;RAL-176;A3;RAL-059;MUN-020;RAL-855;STO-022;MUN-013	1256;1255;1256;1254;1264;1256;1265;1256;1258	0.562;0.562;0.562;0.562;0.566;0.562;0.567;0.562;0.563	0.108814	3.125	HRR	Yes	YES	3	5	1	NA	Intergenic	NA	NA	NA
3R_21500545_21500547_Kepler	3R	21500545	21500547	RNA	TRIM	Gypsy	Kepler	6	0.12766	RAL-426;B4;B1;A3;B2;LUN-004	138;138;138;138;138;138	0.078;0.078;0.078;0.078;0.078;0.078	2.82917	3.13	HRR	Yes	YES	3	2	1	FBgn0004863	Intron	+	0	FBgn0004863_Intron
3R_21547045_21547126_INE-1	3R	21547045	21547126	DNA	Helitron	INE-1	INE-1	5	0.106383	RAL-091;B6;JUT-008;COR-014;LUN-004	206;206;206;105;206	0.302;0.302;0.302;0.157;0.302	2.82917	3.13	HRR	Yes	YES	2	3	0	NA	Intergenic	NA	NA	NA
3R_21610348_21610352_NOF	3R	21610348	21610352	DNA	TIR	MULE-NOF	NOF	7	0.148936	GIM-024;B3;RAL-176;TOM-007;SLA-001;MUN-009;MUN-015	150;120;127;157;163;162;111	0.027999999999999997;0.023;0.024;0.03;0.031;0.031;0.021	0.979327	3.14	HRR	Yes	YES	1	5	1	FBgn0283499	Intron	-	0	FBgn0283499_Intron
3R_21611632_21611638_NOF	3R	21611632	21611638	DNA	TIR	MULE-NOF	NOF	12	0.255319	B4;TOM-008;TEN-015;RAL-737;MUN-008;A4;MUN-020;AKA-017;STO-022;LUN-007;RAL-855;B1	219;311;492;309;500;557;317;317;220;220;316;218	0.042;0.059;0.093;0.059;0.095;0.106;0.06;0.06;0.042;0.042;0.06;0.041	0.979327	3.14	HRR	Yes	YES	4	7	1	FBgn0283499	Intron	-	0	FBgn0283499_Intron
3R_21944268_21944270_TART-A	3R	21944268	21944270	RNA	LINE	Jockey	TART-A	14	0.297872	RAL-426;RAL-091;ORE;B6;B3;JUT-008;COR-018;RAL-177;RAL-737;A4;SLA-001;MUN-009;MUN-016;LUN-004	107;107;107;107;107;107;107;107;107;107;107;107;107;107	0.008;0.008;0.008;0.008;0.008;0.008;0.008;0.008;0.008;0.008;0.008;0.008;0.008;0.008	3.48205	3.16	HRR	Yes	NO	6	6	2	NA	Intergenic	NA	NA	NA
3R_21993252_21993258_jockey	3R	21993252	21993258	RNA	LINE	Jockey	jockey	5	0.106383	RAL-426;RAL-091;RAL-176;RAL-375;SLA-001	3459;3421;3459;3458;3466	0.687;0.68;0.687;0.687;0.689	3.0468	3.165	HRR	Yes	YES	4	1	0	FBgn0264490	Intron	+	0	FBgn0264490_Intron
3R_22506352_22506354_diver2	3R	22506352	22506354	RNA	LTR	Pao	diver2	13	0.276596	A2;TOM-008;JUT-008;TEN-015;RAL-177;COR-014;RAL-737;MUN-016;AB8;RAL-855;B2;LUN-004;MUN-015	100;100;100;100;100;100;100;100;100;100;100;100;100	0.019;0.019;0.019;0.019;0.019;0.019;0.019;0.019;0.019;0.019;0.019;0.019;0.019	3.48205	3.19	HRR	Yes	NO	4	7	2	FBgn0038980	Intron	+	0	FBgn0038980_Intron
3R_22569870_22569948_Rt1b	3R	22569870	22569948	RNA	LINE	R1	Rt1b	14	0.297872	GIM-012;RAL-091;KIE-094;B3;TOM-007;COR-014;A1;SLA-001;MUN-009;STO-022;LUN-007;A5;B2;LUN-004	266;255;266;266;266;266;266;266;149;266;268;265;266;266	0.052000000000000005;0.05;0.052000000000000005;0.052;0.052000000000000005;0.052;0.052;0.052;0.029;0.052000000000000005;0.052;0.052;0.052;0.052	3.48205	3.19	HRR	Yes	YES	2	10	2	FBgn0053110	Promoter	+	0	FBgn0053110_Promoter
3R_22979388_22979404_Doc6	3R	22979388	22979404	RNA	LINE	Jockey	Doc6	5	0.106383	KIE-094;COR-018;TOM-007;MUN-008;MUN-009	170;170;170;170;170	0.038;0.038;0.038;0.038;0.038	2.93798	3.21	HRR	Yes	YES	0	5	0	NA	Intergenic	NA	NA	NA
3R_23008959_23008964_Blastopia	3R	23008959	23008964	RNA	LTR	Gypsy	Blastopia	5	0.106383	B6;JUT-008;MUN-009;LUN-004;MUN-015	5008;5015;267;5002;5005	0.987;0.989;0.053;0.986;0.987	2.93798	3.21	HRR	Yes	YES	1	4	0	FBgn0085404	Intron	-	0	FBgn0085404_Intron
3R_23220470_23220474_THARE	3R	23220470	23220474	RNA	LINE	Jockey	THARE	15	0.319149	GIM-012;A7;A2;RAL-426;B1;TOM-007;MUN-008;A4;RAL-375;AB8;STO-022;A3;A5;COR-025;B2	169;169;169;169;169;169;169;169;169;169;169;169;169;169;169	0.016;0.016;0.016;0.016;0.016;0.016;0.016;0.016;0.016;0.016;0.016;0.016;0.016;0.016;0.016	3.26442	3.21	HRR	Yes	YES	4	7	4	FBgn0262975	Intron	-	0	FBgn0262975_Intron
3R_23318515_23318517_Kepler	3R	23318515	23318517	RNA	TRIM	Gypsy	Kepler	10	0.212766	GIM-012;ORE;A6;A1;AB8;AKA-017;STO-022;A3;A5;B2	118;118;118;118;118;118;118;118;118;118	0.067;0.067;0.067;0.067;0.067;0.067;0.067;0.067;0.067;0.067	3.80849	3.21	HRR	Yes	NO	3	5	2	FBgn0003118	Intron	-	0	FBgn0003118_Intron
3R_23346599_23346688_Rt1a	3R	23346599	23346688	RNA	LINE	R1	Rt1a	18	0.382979	GIM-012;RAL-091;ORE;JUT-011;TOM-008;COR-018;JUT-008;MUN-008;SLA-001;MUN-016;A5;MUN-020;STO-022;A3;LUN-007;COR-025;B1;MUN-015	1050;950;1014;1050;1043;1050;145;1050;688;950;950;1050;950;1050;1049;950;950;914	0.193;0.175;0.186;0.193;0.192;0.193;0.027;0.193;0.127;0.175;0.175;0.193;0.175;0.193;0.193;0.175;0.175;0.168	3.80849	3.21	HRR	Yes	YES	3	15	0	FBgn0003118	Promoter	-	0	FBgn0003118_Promoter
3R_23346611_23346675_Rt1b	3R	23346611	23346675	RNA	LINE	R1	Rt1b	8	0.170213	TOM-008;JUT-008;SLA-001;MUN-016;MUN-020;LUN-007;COR-025;MUN-015	106;106;106;106;106;110;106;106	0.021;0.021;0.021;0.021;0.021;0.022;0.021;0.021	3.80849	3.21	HRR	Yes	NO	0	8	0	FBgn0003118	Promoter	-	0	FBgn0003118_Promoter
3R_23580409_23580472_jockey	3R	23580409	23580472	RNA	LINE	Jockey	jockey	5	0.106383	TEN-015;COR-014;MUN-008;MUN-009;MUN-015	2634;641;2636;4833;2634	0.523;0.127;0.524;0.96;0.523	5.33189	3.22	HRR	Yes	YES	0	5	0	FBgn0039089	3UTR	+	333	FBgn0039089_3UTR
3R_23698115_23698117_TART-B	3R	23698115	23698117	RNA	LINE	Jockey	TART-B	10	0.212766	RAL-426;A6;B4;B3;B1;MUN-008;A3;A5;B2;LUN-004	121;121;121;121;121;121;121;121;121;121	0.011000000000000001;0.011000000000000001;0.011000000000000001;0.011;0.011000000000000001;0.011000000000000001;0.011000000000000001;0.011000000000000001;0.011;0.011	2.93798	3.22	HRR	Yes	YES	4	4	2	FBgn0043005	CDS	-	0	FBgn0043005_CDS
3R_23984587_23984592_297	3R	23984587	23984592	RNA	LTR	Gypsy	297	19	0.404255	A2;ORE;A6;B6;B4;MUN-008;AB8;STO-022;A3;B2;GIM-012;COR-018;A4;A1;A7;A5;COR-025;TOM-008;TOM-007	181;178;178;179;179;180;179;180;178;180;180;180;180;179;180;179;180;180;179	0.025;0.025;0.025;0.025;0.025;0.025;0.025;0.025;0.025;0.025;0.025;0.025;0.025;0.025;0.025;0.025;0.025;0.025;0.025	1.41458	3.22	HRR	Yes	YES	6	9	4	FBgn0039135	3UTR	-	622	FBgn0039135_3UTR
3R_24575974_24575977_BS	3R	24575974	24575977	RNA	LINE	Jockey	BS	8	0.170213	B6;B4;B3;MUN-008;MUN-009;RAL-855;A7;MUN-015	120;119;117;114;120;119;116;114	0.023;0.022000000000000002;0.022000000000000002;0.021;0.023;0.022;0.022;0.021	2.61154	3.22	HRR	Yes	NO	3	3	2	FBgn0039209	Intron	-	0	FBgn0039209_Intron
3R_24662246_24662265_jockey	3R	24662246	24662265	RNA	LINE	Jockey	jockey	5	0.106383	RAL-426;RAL-091;B3;RAL-176;TOM-007	667;3182;2727;3196;5003	0.133;0.632;0.542;0.635;0.994	2.61154	3.22	HRR	Yes	YES	3	1	1	FBgn0003429;FBgn0020018	Promoter	+;-	0	FBgn0003429_Promoter;FBgn0020018_Promoter
3R_24939529_24939531_gypsy11	3R	24939529	24939531	RNA	LTR	Gypsy	gypsy11	6	0.12766	GIM-012;A7;RAL-426;TEN-015;A3;B2	106;106;106;106;106;106	0.024;0.024;0.024;0.024;0.024;0.024	2.93798	3.22	HRR	Yes	NO	1	3	2	FBgn0029157	CDS	-	0	FBgn0029157_CDS
3R_25185608_25185610_Gypsy-6_Dse	3R	25185608	25185610	RNA	LTR	Gypsy	Gypsy-6_Dse	7	0.148936	A2;B6;B4;B3;AKA-017;A3;B2	109;109;109;109;109;109;109	0.033;0.033;0.033;0.033;0.033;0.033;0.033	2.39391	3.21	HRR	Yes	NO	3	2	2	FBgn0039286;FBgn0083946	Intron	+;-	0	FBgn0039286_Intron;FBgn0083946_Intron
3R_25316300_25316307_297	3R	25316300	25316307	RNA	LTR	Gypsy	297	8	0.170213	COR-023;GIM-024;TOM-008;B3;A4;RAL-855;LUN-007;MUN-013	6261;6270;12104;6261;6271;6256;6264;6255	0.867;0.868;1.675;0.867;0.868;0.866;0.867;0.866	1.19696	3.21	HRR	Yes	YES	1	5	2	FBgn0039323	Promoter	-	0	FBgn0039323_Promoter
3R_26077614_26077616_gypsy11	3R	26077614	26077616	RNA	LTR	Gypsy	gypsy11	18	0.382979	A7;RAL-426;A2;ORE;B6;JUT-011;COR-018;TEN-015;B1;TOM-007;A4;A5;STO-022;A3;LUN-007;COR-025;B2;LUN-004	100;101;101;101;101;101;101;101;101;101;101;101;101;101;101;101;101;101	0.023;0.023;0.023;0.023;0.023;0.023;0.023;0.023;0.023;0.023;0.023;0.023;0.023;0.023;0.023;0.023;0.023;0.023	0.761699	3.18	HRR	Yes	NO	5	10	3	FBgn0039411	CDS	-	0	FBgn0039411_CDS
3R_26442317_26442319_pogo	3R	26442317	26442319	DNA	TIR	TcMar-Pogo	pogo	5	0.106383	GIM-012;A2;GIM-024;A3;COR-025	1147;1147;1148;1147;1147	0.514;0.514;0.514;0.514;0.514	0.979327	3.16	HRR	Yes	YES	1	4	0	FBgn0263118	Intron	+	0	FBgn0263118_Intron
3R_26968373_26968429_FB4	3R	26968373	26968429	DNA	TIR	TcMar-Tc1	FB4	5	0.106383	RAL-177;COR-014;RAL-059;RAL-855;MUN-013	1752;1379;1771;1197;1573	0.502;0.395;0.507;0.343;0.451	3.37324	3.13	HRR	Yes	YES	3	2	0	FBgn0039466	Intron	+	0	FBgn0039466_Intron
3R_27301343_27301546_jockey	3R	27301343	27301546	RNA	LINE	Jockey	jockey	10	0.212766	A7;COR-023;AKA-018;A6;RAL-177;A4;RAL-375;MUN-009;AB8;B2	1483;5005;2348;4451;1483;581;4981;5001;1905;904	0.295;0.995;0.467;0.885;0.295;0.115;0.99;0.9940000000000001;0.379;0.18	1.84984	3.1	HRR	Yes	YES	3	3	4	FBgn0039510	Intron	-	0	FBgn0039510_Intron
3R_28442590_28442592_Blastopia	3R	28442590	28442592	RNA	LTR	Gypsy	Blastopia	5	0.106383	A6;A1;AB8;STO-022;A3	113;113;113;113;113	0.022000000000000002;0.022000000000000002;0.022000000000000002;0.022;0.022000000000000002	1.74103	3	HRR	Yes	NO	2	2	1	FBgn0039584	Intron	+	0	FBgn0039584_Intron
3R_28940230_28940332_Rt1a	3R	28940230	28940332	RNA	LINE	R1	Rt1a	5	0.106383	RAL-426;JUT-011;RAL-059;AKA-017;STO-022	5157;3666;5157;3686;3675	0.949;0.674;0.949;0.678;0.676	2.17628	2.945	HRR	Yes	YES	2	3	0	FBgn0039617	Intron	-	0	FBgn0039617_Intron
3R_29047336_29047338_roo	3R	29047336	29047338	RNA	LTR	Pao	roo	10	0.212766	RAL-426;KIE-094;JUT-011;B4;B3;A4;SLA-001;MUN-013;STO-022;B1	723;718;714;715;317;721;721;715;714;718	0.076;0.076;0.075;0.076;0.033;0.076;0.076;0.076;0.075;0.076	1.19696	2.935	HRR	Yes	YES	3	5	2	FBgn0003093	3UTR	+	0	FBgn0003093_3UTR
3R_29207589_29207595_Copia	3R	29207589	29207595	RNA	LTR	Copia	Copia	7	0.148936	AKA-018;RAL-176;MUN-009;MUN-016;MUN-020;AKA-017;MUN-015	277;5149;277;5163;278;5149;278	0.051;0.957;0.051;0.959;0.052;0.957;0.052	0.870513	2.91	HRR	Yes	YES	1	6	0	NA	Intergenic	NA	NA	NA
3R_29952746_29952748_Invader4	3R	29952746	29952748	RNA	LTR	Gypsy	Invader4	11	0.234043	RAL-091;A2;AKA-018;JUT-011;COR-014;A1;RAL-059;MUN-020;AKA-017;RAL-855;A7	346;346;346;346;346;346;346;346;346;346;346	0.111;0.111;0.111;0.111;0.111;0.111;0.111;0.111;0.111;0.111;0.111	2.39391	2.815	HRR	Yes	YES	5	5	1	FBgn0004622	Intron	-	0	FBgn0004622_Intron
3R_30291712_30291714_HeT-A	3R	30291712	30291714	RNA	LINE	Jockey	HeT-A	5	0.106383	ORE;B6;B4;B3;MUN-008	142;142;142;142;142	0.021;0.021;0.021;0.021;0.021	3.69968	0	LRR	Yes	YES	3	1	1	FBgn0010113	Intron	+	0	FBgn0010113_Intron
3R_30571703_30571720_Burdock	3R	30571703	30571720	RNA	LTR	Gypsy	Burdock	5	0.106383	GIM-012;JUT-011;RAL-059;RAL-855;MUN-013	2561;2609;2551;2565;2559	0.396;0.403;0.395;0.397;0.396	0.652885	0	LRR	Yes	YES	2	3	0	FBgn0082582	Intron	+	0	FBgn0082582_Intron
3R_30759469_30759577_jockey	3R	30759469	30759577	RNA	LINE	Jockey	jockey	6	0.12766	A2;RAL-059;AB8;AKA-017;MUN-013;RAL-855	5005;1089;339;4430;4428;4418	0.995;0.21600000000000003;0.067;0.88;0.88;0.878	1.41458	0	LRR	Yes	YES	3	2	1	NA	Intergenic	NA	NA	NA
3R_30991582_30991588_LARD	3R	30991582	30991588	RNA	LARD	LARD	LARD	34	0.723404	A2;A6;B6;B4;B3;MUN-008;AKA-017;MUN-013;A3;STO-022;B2;GIM-012;AKA-018;COR-018;TEN-015;RAL-177;RAL-375;SLA-001;RAL-059;A7;MUN-015;KIE-094;COR-014;RAL-737;LUN-007;A5;COR-025;B1;COR-023;TOM-008;TOM-007;MUN-009;MUN-016;LUN-004	106;110;106;106;106;110;126;125;106;122;126;106;126;141;109;109;106;109;128;106;109;106;109;109;108;126;109;106;109;107;125;126;108;126	0.004;0.004;0.004;0.004;0.004;0.004;0.005;0.005;0.004;0.005;0.005;0.004;0.005;0.006;0.004;0.004;0.004;0.004;0.005;0.004;0.004;0.004;0.004;0.004;0.004;0.005;0.004;0.004;0.004;0.004;0.005;0.005;0.004;0.005	0.979327	0	LRR	Yes	NO	9	22	3	FBgn0004573	Intron	-	0	FBgn0004573_Intron
3R_31264196_31264224_jockey	3R	31264196	31264224	RNA	LINE	Jockey	jockey	7	0.148936	RAL-426;KIE-094;TEN-015;TOM-007;A3;A5;B1	1920;4996;5003;2548;1356;5198;4374	0.382;0.993;0.994;0.506;0.26899999999999996;1.033;0.869	0.544071	0	LRR	Yes	YES	2	5	0	FBgn0040629	3UTR	+	319	FBgn0040629_3UTR
3R_31457953_31458102_jockey	3R	31457953	31458102	RNA	LINE	Jockey	jockey	6	0.12766	GIM-012;A2;GIM-024;AKA-018;TOM-008;B3	2410;344;1634;1093;2229;5000	0.479;0.068;0.325;0.217;0.443;0.994	0	0	LRR	Yes	YES	1	4	1	FBgn0261988	3UTR	+	81	FBgn0261988_3UTR
3R_31458450_31458590_jockey	3R	31458450	31458590	RNA	LINE	Jockey	jockey	9	0.191489	RAL-091;TOM-008;COR-014;RAL-059;MUN-020;RAL-855;MUN-013;COR-025;A7	3255;3258;4989;1653;1293;2308;190;674;6093	0.647;0.647;0.991;0.328;0.257;0.459;0.038;0.134;1.211	0	0	LRR	Yes	YES	3	5	1	FBgn0039848	3UTR;CDS	-	0	FBgn0039848_3UTR;FBgn0039848_CDS
3R_7097370_7097372_NewFam06	3R	7097370	7097372	DNA	TIR	NewFam	NewFam06	9	0.191489	A7;ORE;B4;B1;SLA-001;AB8;AKA-017;A5;B2	303;303;303;303;303;302;303;303;303	0.07;0.07;0.07;0.07;0.07;0.07;0.07;0.07;0.07	0.108814	0	LRR	Yes	YES	3	3	3	FBgn0261238	3UTR	-	312	FBgn0261238_3UTR
3R_7387472_7387479_F-element	3R	7387472	7387479	RNA	LINE	Jockey	F-element	6	0.12766	GIM-012;KIE-094;COR-018;RAL-737;RAL-855;COR-025	4693;4683;4689;4690;4694;4961	0.992;0.989;0.991;0.991;0.992;1.048	0.326442	0	LRR	Yes	YES	2	4	0	NA	Intergenic	NA	NA	NA
3R_7390293_7390295_INE-1	3R	7390293	7390295	DNA	Helitron	INE-1	INE-1	8	0.170213	GIM-012;KIE-094;GIM-024;TOM-007;RAL-737;AB8;RAL-855;COR-025	130;130;130;130;130;130;130;130	0.29;0.29;0.29;0.29;0.29;0.29;0.29;0.29	0.326442	0	LRR	Yes	YES	2	5	1	FBgn0261502	Promoter	+	119	FBgn0261502_Promoter
3R_7424831_7424837_Rt1b	3R	7424831	7424837	RNA	LINE	R1	Rt1b	6	0.12766	RAL-375;MUN-008;RAL-059;MUN-020;STO-022;A3	3088;3088;3071;3089;3091;3077	0.604;0.604;0.601;0.604;0.604;0.602	0.326442	0	LRR	Yes	YES	2	4	0	NA	Intergenic	NA	NA	NA
3R_7436318_7436325_INE-1	3R	7436318	7436325	DNA	Helitron	INE-1	INE-1	6	0.12766	GIM-012;A6;TEN-015;TOM-007;COR-025;B1	378;362;365;378;363;365	0.5529999999999999;0.53;0.534;0.553;0.531;0.534	0.326442	0	LRR	Yes	YES	2	4	0	NA	Intergenic	NA	NA	NA
3R_7436505_7436539_INE-1	3R	7436505	7436539	DNA	Helitron	INE-1	INE-1	19	0.404255	A2;ORE;B6;B4;JUT-008;MUN-008;AB8;AKA-017;MUN-013;A3;B2;AKA-018;A4;RAL-375;SLA-001;MUN-015;MUN-016;MUN-020;LUN-004	134;181;179;134;146;184;181;179;134;179;134;134;181;179;179;134;134;179;179	0.196;0.265;0.262;0.196;0.214;0.269;0.265;0.262;0.196;0.262;0.196;0.196;0.265;0.262;0.262;0.196;0.196;0.262;0.262	0.326442	0	LRR	Yes	YES	5	11	3	NA	Intergenic	NA	NA	NA
3R_7446366_7446390_F-element	3R	7446366	7446390	RNA	LINE	Jockey	F-element	6	0.12766	A2;AKA-018;MUN-016;MUN-013;B2;MUN-015	2282;3135;3137;2283;3134;3137	0.48200000000000004;0.662;0.6629999999999999;0.482;0.662;0.663	0.326442	0	LRR	Yes	YES	1	4	1	NA	Intergenic	NA	NA	NA
3R_7477452_7477457_BS	3R	7477452	7477457	RNA	LINE	Jockey	BS	11	0.234043	AKA-018;GIM-024;B4;RAL-176;TOM-007;A1;AB8;MUN-020;A3;A5;COR-025	131;131;131;131;131;131;131;117;131;103;131	0.025;0.025;0.025;0.025;0.025;0.025;0.025;0.022;0.025;0.019;0.025	0.652885	0	LRR	Yes	YES	3	7	1	NA	Intergenic	NA	NA	NA
3R_7492449_7492452_1360	3R	7492449	7492452	DNA	TIR	P	1360	13	0.276596	KIE-094;TOM-008;B3;RAL-737;RAL-375;SLA-001;MUN-008;MUN-009;RAL-059;RAL-855;STO-022;LUN-007;A7	1159;1151;1154;1146;1155;1152;1159;1157;1161;1151;1159;1158;1157	0.25;0.248;0.249;0.247;0.249;0.249;0.25;0.25;0.251;0.248;0.25;0.25;0.25	0.652885	0	LRR	Yes	YES	4	7	2	FBgn0015569	Intron	-	0	FBgn0015569_Intron
3R_7500900_7500908_NOF	3R	7500900	7500908	DNA	TIR	MULE-NOF	NOF	5	0.106383	AKA-018;ORE;RAL-177;MUN-020;AB8	546;546;695;542;309	0.10300000000000001;0.10300000000000001;0.132;0.103;0.059	0.652885	0	LRR	Yes	YES	2	2	1	FBgn0015577	Intron	-	0	FBgn0015577_Intron
3R_7517431_7517458_INE-1	3R	7517431	7517458	DNA	Helitron	INE-1	INE-1	11	0.234043	COR-023;AKA-018;RAL-176;RAL-375;A1;RAL-059;AB8;MUN-020;A5;COR-025;B1	130;155;155;155;104;155;155;130;155;155;130	0.19;0.227;0.22699999999999998;0.227;0.152;0.22699999999999998;0.227;0.19;0.227;0.227;0.19	0.652885	0	LRR	Yes	YES	5	5	1	FBgn0015576	Promoter	-	762	FBgn0015576_Promoter
3R_7642857_7642884_Gypsy-2_Dsim	3R	7642857	7642884	RNA	LTR	Gypsy	Gypsy-2_Dsim	9	0.191489	A7;RAL-426;A2;AKA-018;A6;B4;RAL-176;A1;B2	139;139;139;155;155;131;139;139;131	0.026000000000000002;0.026000000000000002;0.026000000000000002;0.028999999999999998;0.029;0.026000000000000002;0.026000000000000002;0.026;0.026	0.217628	0	LRR	Yes	YES	6	1	2	NA	Intergenic	NA	NA	NA
3R_7642879_7642882_Micropia	3R	7642879	7642882	RNA	LTR	Gypsy	Micropia	10	0.212766	RAL-177;COR-014;MUN-008;MUN-016;STO-022;MUN-013;A5;COR-025;B1;MUN-015	153;153;1965;153;153;153;153;153;153;153	0.028;0.028;0.998;0.028;0.028;0.028;0.027999999999999997;0.028;0.027999999999999997;0.028	0.217628	0	LRR	Yes	YES	2	8	0	NA	Intergenic	NA	NA	NA
3R_7656062_7656081_INE-1	3R	7656062	7656081	DNA	Helitron	INE-1	INE-1	8	0.170213	RAL-426;A2;A6;B4;RAL-176;RAL-177;MUN-009;MUN-020	114;114;116;116;114;116;127;116	0.16699999999999998;0.16699999999999998;0.17;0.17;0.167;0.17;0.186;0.17	0.217628	0	LRR	Yes	NO	6	2	0	NA	Intergenic	NA	NA	NA
3R_7809167_7809169_Stalker2	3R	7809167	7809169	RNA	LTR	Gypsy	Stalker2	5	0.106383	A2;B6;B1;A7;B2	102;102;102;102;102	0.013000000000000001;0.013000000000000001;0.013000000000000001;0.013000000000000001;0.013000000000000001	1.08814	0	LRR	Yes	NO	3	0	2	FBgn0037521	5UTR	-	0	FBgn0037521_5UTR
3R_7885640_7885656_jockey	3R	7885640	7885656	RNA	LINE	Jockey	jockey	7	0.148936	AKA-018;B6;TOM-007;MUN-016;MUN-013;COR-025;MUN-015	539;5004;617;5004;5011;2346;5005	0.107;0.994;0.123;0.994;0.996;0.466;0.995	0.761699	0	LRR	Yes	YES	1	6	0	FBgn0037525	Intron	-	0	FBgn0037525_Intron
3R_8018020_8018023_INE-1	3R	8018020	8018023	DNA	Helitron	INE-1	INE-1	6	0.12766	RAL-091;AKA-018;JUT-011;TEN-015;SLA-001;RAL-059	100;100;100;100;100;103	0.223;0.223;0.223;0.223;0.223;0.229	1.95865	0	LRR	Yes	NO	2	4	0	FBgn0037541	Intron	-	0	FBgn0037541_Intron
3R_8050558_8050620_jockey	3R	8050558	8050620	RNA	LINE	Jockey	jockey	5	0.106383	B1;RAL-177;MUN-008;STO-022;B2	1762;254;344;254;254	0.35;0.05;0.068;0.05;0.05	1.95865	0	LRR	Yes	YES	2	2	1	FBgn0262362	Intron	+	0	FBgn0262362_Intron
3R_8389698_8389705_pogo	3R	8389698	8389705	DNA	TIR	TcMar-Pogo	pogo	9	0.191489	ORE;A6;B6;MUN-008;A4;A1;RAL-375;A3;B2	1146;1146;1145;1145;1147;1147;1147;1147;1147	0.513;0.513;0.513;0.513;0.514;0.514;0.514;0.514;0.514	1.84984	0	LRR	Yes	YES	5	2	2	FBgn0266801	Intron	-	0	FBgn0266801_Intron
3R_8484686_8484688_roo	3R	8484686	8484688	RNA	LTR	Pao	roo	9	0.191489	GIM-012;RAL-426;JUT-011;B4;A4;A1;MUN-016;MUN-013;B1	170;168;171;170;170;170;170;170;170	0.018000000000000002;0.018;0.018;0.018;0.018000000000000002;0.018000000000000002;0.018000000000000002;0.018;0.018	2.72035	0	LRR	Yes	YES	4	4	1	NA	Intergenic	NA	NA	NA
3R_8755725_8755727_I-element	3R	8755725	8755727	RNA	LINE	I	I-element	10	0.212766	KIE-094;GIM-024;A6;JUT-011;B4;TOM-007;MUN-008;MUN-020;B1;LUN-004	115;115;115;115;115;115;115;115;115;115	0.021;0.021;0.021;0.021;0.021;0.021;0.021;0.021;0.021;0.021	0	0	LRR	Yes	NO	3	7	0	FBgn0037625;FBgn0083971	5UTR	-	0	FBgn0037625_5UTR;FBgn0083971_5UTR
3R_8814331_8814365_Copia2	3R	8814331	8814365	RNA	LTR	Copia	Copia2	17	0.361702	A7;RAL-426;A2;ORE;A6;B6;B4;B3;B1;TOM-007;MUN-008;AKA-017;STO-022;A3;A5;B2;LUN-004	151;151;151;119;119;119;151;151;151;119;151;151;151;119;151;119;151	0.033;0.033;0.033;0.026000000000000002;0.026000000000000002;0.026000000000000002;0.033;0.033;0.033;0.026;0.033;0.033;0.033;0.026000000000000002;0.033;0.026;0.033	0.326442	0.125	HRR	Yes	YES	7	7	3	FBgn0037635;FBgn0286516	3UTR;Promoter	-	0	FBgn0037635_Promoter;FBgn0286516_3UTR
3R_9235934_9235936_Invader2	3R	9235934	9235936	RNA	LTR	Gypsy	Invader2	5	0.106383	ORE;A6;A4;A1;B1	104;104;107;104;104	0.02;0.02;0.021;0.02;0.02	1.30577	0.395	HRR	Yes	NO	4	0	1	FBgn0003165	Intron	-	0	FBgn0003165_Intron
3R_9278839_9278843_R2-element	3R	9278839	9278843	RNA	LINE	R2	R2-element	9	0.191489	AKA-018;B6;TOM-008;TEN-015;TOM-007;A4;A1;SLA-001;COR-025	123;124;121;123;123;114;115;123;123	0.034;0.034;0.034;0.034;0.034;0.032;0.032;0.034;0.034	0.979327	0.43	HRR	Yes	YES	2	6	1	NA	Intergenic	NA	NA	NA
3R_9428042_9428103_Kepler	3R	9428042	9428103	RNA	TRIM	Gypsy	Kepler	8	0.170213	GIM-012;COR-023;KIE-094;A6;B6;B4;LUN-007;B2	196;100;100;227;201;229;195;126	0.111;0.057;0.057;0.129;0.114;0.13;0.111;0.072	0.217628	0.47	HRR	Yes	YES	3	4	1	FBgn0261552	Intron	+	0	FBgn0261552_Intron
3R_9657696_9657801_jockey	3R	9657696	9657801	RNA	LINE	Jockey	jockey	5	0.106383	RAL-426;RAL-091;GIM-024;B6;A5	2086;337;2086;2085;2088	0.415;0.067;0.415;0.414;0.415	0.761699	0.54	HRR	Yes	YES	3	2	0	FBgn0037726	Intron	-	0	FBgn0037726_Intron
3R_9931240_9931244_Rt1b	3R	9931240	9931244	RNA	LINE	R1	Rt1b	8	0.170213	RAL-091;B3;TOM-007;COR-014;MUN-016;MUN-013;A7;LUN-004	3109;3108;3109;3109;3107;3109;3109;3106	0.608;0.608;0.608;0.608;0.608;0.608;0.608;0.607	1.30577	0.65	HRR	Yes	YES	1	5	2	FBgn0267336	Intron	+	0	FBgn0267336_Intron
FBti0018862	2R	10948083	10955576	RNA	LTR	Gypsy	17_6	6	0.12766	TEN-015;RAL-176;RAL-059;MUN-020;B2;ISO-1	7507;7520;7538;513;7490;7493	0.966;0.968;0.97;0.066;0.964;.	3.14546	2.23	HRR	Yes	YES	3	2	1	NA	Intergenic	NA	NA	NA
FBti0018868	2R	23877783	23878196	RNA	LTR	Gypsy	297	27	0.574468	A2;ORE;A6;B6;B4;B3;AB8;AKA-017;STO-022;B2;AKA-018;JUT-011;COR-018;RAL-177;A4;A1;RAL-375;RAL-059;COR-014;RAL-737;RAL-426;RAL-091;RAL-176;MUN-016;MUN-020;RAL-855;ISO-1	413;413;413;5364;413;6999;413;413;6990;413;5539;6992;8804;413;413;413;413;414;2647;413;413;413;414;413;413;6977;413	0.057;0.057;0.057;0.742;0.057;0.9690000000000001;0.057;0.057;0.967;0.057;0.767;0.968;1.219;0.057;0.057;0.057;0.057;0.057;0.366;0.057;0.057;0.057;0.057;0.057;0.057;0.966;.	1.84389	3.295	HRR	Yes	YES	15	8	4	FBgn0020372	Promoter	+	0	FBgn0020372_Promoter
FBti0018877	2R	9945496	9945626	RNA	LINE	Jockey	BS	6	0.12766	B6;RAL-176;A1;RAL-059;RAL-855;ISO-1	130;130;132;130;130;130	0.024;0.024;0.025;0.024;0.024;.	0.759249	1.835	HRR	Yes	YES	6	0	0	FBgn0011656	Intron	-	0	FBgn0011656_Intron
FBti0018879	2R	22465375	22465511	RNA	LINE	Jockey	BS	24	0.510638	ORE;B6;B4;B3;A3;B2;AKA-018;JUT-011;COR-018;RAL-177;A4;RAL-375;SLA-001;RAL-059;MUN-015;KIE-094;COR-025;B1;RAL-091;TOM-008;TOM-007;MUN-009;MUN-020;ISO-1	134;134;129;132;133;135;134;135;134;136;135;131;134;139;135;134;132;133;133;132;133;133;134;136	0.025;0.025;0.024;0.025;0.025;0.025;0.025;0.025;0.025;0.026;0.025;0.025;0.025;0.026;0.025;0.025;0.025;0.025;0.025;0.025;0.025;0.025;0.025;.	8.35174	3.535	HRR	Yes	YES	9	12	3	FBgn0034731	Intron	+	0	FBgn0034731_Intron
FBti0018880	2R	18858291	18860019	DNA	TIR	TcMar-Tc1	Bari1	36	0.765957	A2;ORE;B6;B4;B3;JUT-008;MUN-008;AB8;AKA-017;MUN-013;A3;B2;GIM-012;AKA-018;COR-018;TEN-015;A4;RAL-375;SLA-001;MUN-015;GIM-024;COR-014;LUN-007;A5;COR-025;B1;RAL-426;COR-023;RAL-091;TOM-008;RAL-176;MUN-009;MUN-016;RAL-855;ISO-1;LUN-004	1733;1733;1733;1733;1733;1734;1733;1733;1731;1732;1733;1733;1735;1564;163;1317;1732;1733;1729;1733;1732;1733;1733;1732;1730;1733;1733;1727;1733;1729;2151;1745;1733;1732;1731;1728;1733	0.982;0.982;0.982;0.982;0.982;0.982;0.982;0.982;0.981;0.981;0.982;0.982;0.983;0.886;0.092;0.746;0.981;0.982;0.98;0.982;0.981;0.982;0.982;0.981;0.98;0.982;0.982;0.978;0.982;0.98;1.219;0.989;0.982;0.981;0.981;.;0.982	8.89406	3.76	HRR	Yes	YES	11	21	4	FBgn0034405	Promoter	-	0	FBgn0034405_Promoter
FBti0018885	2R	6427946	6433358	RNA	LTR	Gypsy	Circe	40	0.851064	A2;B6;B4;B3;AB8;AKA-017;MUN-013;A3;STO-022;B2;GIM-012;AKA-018;JUT-011;COR-018;TEN-015;RAL-177;A4;A1;SLA-001;RAL-059;A7;MUN-015;KIE-094;GIM-024;COR-014;RAL-737;LUN-007;COR-025;B1;RAL-426;COR-023;TOM-008;RAL-176;TOM-007;MUN-009;MUN-016;MUN-020;RAL-855;ISO-1;LUN-004	5405;5408;5413;5407;12934;5412;804;5949;5406;5368;5407;5403;5412;5397;5406;5412;5404;5406;5408;5407;5401;5413;5408;12947;801;5407;5411;5407;5408;3362;5413;7788;5433;5411;5412;5413;12939;5433;5412;5403;5407;5412;5406	0.726;0.726;0.727;0.726;1.736;0.726;0.108;0.799;0.726;0.721;0.726;0.725;0.726;0.724;0.726;0.726;0.725;0.726;0.726;0.726;0.725;0.727;0.726;1.738;0.108;0.726;0.726;0.726;0.726;0.451;0.727;1.045;0.729;0.726;0.726;0.727;1.737;0.729;0.726;0.725;0.726;.;0.726	0.216928	0.055	HRR	Yes	YES	12	23	5	NA	Intergenic	NA	NA	NA
FBti0018912	2R	6312480	6317178	RNA	LINE	Jockey	F-element	9	0.191489	GIM-012;COR-023;GIM-024;TOM-008;COR-018;RAL-737;COR-014;MUN-016;ISO-1	4694;4692;4692;4688;4693;4689;4690;4692;4698	0.992;0.991;0.991;0.99;0.992;0.991;0.991;0.991;.	0.216928	0.055	HRR	Yes	YES	2	7	0	NA	Intergenic	NA	NA	NA
FBti0018926	2R	8416496	8417045	RNA	LINE	I	I-element	15	0.319149	RAL-426;COR-023;AKA-018;ORE;A6;KIE-094;B4;B3;RAL-176;MUN-008;MUN-016;RAL-855;MUN-013;LUN-007;ISO-1	582;573;582;582;486;573;574;575;120;559;582;582;243;582;549	0.107;0.105;0.107;0.107;0.089;0.105;0.105;0.106;0.022;0.103;0.107;0.107;0.045;0.107;.	0.216928	1.165	HRR	Yes	YES	7	7	1	FBgn0262988	3UTR	-	132	FBgn0262988_3UTR
FBti0018936	2R	8490623	8492278	RNA	LINE	R1	Rt1b	8	0.170213	A6;A1;AB8;RAL-855;STO-022;ISO-1;LUN-004;MUN-015	1655;1655;1652;1655;1654;1654;1655;1654	0.324;0.324;0.323;0.324;0.323;0.323;.;0.323	0.216928	1.165	HRR	Yes	YES	4	3	1	FBgn0050361	Intron	-	0	FBgn0050361_Intron
FBti0018937	2R	12501751	12503829	RNA	LINE	R1	Rt1b	6	0.12766	COR-023;TOM-008;TOM-007;LUN-007;A3;ISO-1	2075;313;2074;2023;2074;2078	0.406;0.061;0.406;0.396;0.406;.	3.36239	2.73	HRR	Yes	YES	1	5	0	FBgn0045063	Intron	-	0	FBgn0045063_Intron
FBti0018951	2R	12862330	12867554	RNA	LTR	Gypsy	accord	11	0.234043	KIE-094;ORE;B6;TEN-015;A4;MUN-016;MUN-020;A3;A5;B1;ISO-1	5224;5224;5224;5213;5224;4975;5221;5214;5232;5213;5224	0.675;0.675;0.675;0.674;0.675;0.643;0.675;0.674;0.676;0.674;.	1.5185	2.85	HRR	Yes	YES	4	6	1	FBgn0033777	Intron	-	0	FBgn0033777_Intron
FBti0018980	2R	6622200	6622615	RNA	LTR	Gypsy	Invader1	44	0.93617	ORE;A6;B6;B4;B3;JUT-008;MUN-008;AB8;AKA-017;STO-022;A3;B2;GIM-012;AKA-018;JUT-011;COR-018;TEN-015;RAL-177;A4;A1;RAL-375;SLA-001;RAL-059;A7;MUN-015;KIE-094;GIM-024;COR-014;RAL-737;A5;COR-025;B1;RAL-426;COR-023;RAL-091;TOM-008;RAL-176;TOM-007;MUN-009;MUN-016;MUN-020;RAL-855;ISO-1;LUN-004	422;417;400;419;419;426;417;417;417;417;415;417;417;425;419;420;1570;421;421;401;417;417;412;419;416;417;421;158;414;419;109;418;414;415;415;418;415;1540;424;419;414;414;415;420	0.102;0.10099999999999999;0.09699999999999999;0.102;0.102;0.103;0.101;0.10099999999999999;0.101;0.10099999999999999;0.101;0.10099999999999999;0.101;0.103;0.102;0.102;0.381;0.102;0.102;0.09699999999999999;0.101;0.101;0.1;0.102;0.101;0.101;0.102;0.038;0.1;0.102;0.026;0.10099999999999999;0.1;0.101;0.101;0.101;0.101;0.373;0.103;0.102;0.1;0.1;.;0.102	0.542321	0.225	HRR	Yes	YES	15	24	5	NA	Intergenic	NA	NA	NA
FBti0019010	2R	11134165	11134350	DNA	TIR	TcMar-Pogo	pogo	7	0.148936	MUN-008;MUN-016;LUN-007;A7;ISO-1;LUN-004;MUN-015	186;186;185;167;186;185;186	0.083;0.083;0.083;0.075;0.083;.;0.083	4.12164	2.3	HRR	Yes	YES	1	5	1	FBgn0033578	Promoter	+	574	FBgn0033578_Promoter
FBti0019012	2R	17782416	17783563	DNA	TIR	TcMar-Pogo	pogo	7	0.148936	GIM-012;KIE-094;ORE;JUT-011;RAL-855;B2;ISO-1	1148;1148;1148;1150;1143;1145;1147	0.514;0.514;0.514;0.515;0.512;0.513;.	2.38621	3.71	HRR	Yes	YES	3	3	1	FBgn0028741;FBgn0250851	Promoter	-	0	FBgn0028741_Promoter;FBgn0250851_Promoter
FBti0019036	2R	6484504	6486676	DNA	TIR	CMC-Transib	transib2	42	0.893617	A2;ORE;A6;B6;B4;B3;JUT-008;MUN-008;AKA-017;STO-022;A3;B2;GIM-012;AKA-018;JUT-011;COR-018;TEN-015;RAL-177;A4;A1;RAL-375;SLA-001;RAL-059;A7;KIE-094;GIM-024;COR-014;RAL-737;LUN-007;COR-025;B1;RAL-426;COR-023;RAL-091;TOM-008;RAL-176;MUN-009;MUN-016;MUN-020;RAL-855;ISO-1;LUN-004	2175;2177;2673;2183;2175;7324;2177;2182;2183;2175;2174;2175;2178;2176;2180;2179;2098;2173;2173;2183;1864;2176;2151;2186;2178;2178;2178;7321;2179;869;2182;2178;2175;2171;2179;2179;2178;2181;2178;2177;2092;2168;2172;2179	0.759;0.759;0.932;0.7609999999999999;0.759;2.555;0.759;0.761;0.761;0.759;0.758;0.759;0.76;0.759;0.76;0.76;0.732;0.758;0.758;0.7609999999999999;0.65;0.759;0.75;0.762;0.76;0.76;0.76;2.554;0.76;0.303;0.761;0.76;0.759;0.757;0.76;0.76;0.76;0.761;0.76;0.759;0.73;0.756;.;0.76	0.976178	0.175	HRR	Yes	YES	16	22	4	NA	Intergenic	NA	NA	NA
FBti0019056	X	14589730	14589915	DNA	TIR	TcMar-Pogo	pogo	36	0.765957	A2;ORE;B6;B3;JUT-008;MUN-008;AB8;AKA-017;MUN-013;A3;STO-022;B2;GIM-012;AKA-018;JUT-011;COR-018;A4;A1;RAL-375;SLA-001;MUN-015;GIM-024;COR-014;RAL-737;LUN-007;A5;RAL-426;COR-023;TOM-008;TOM-007;MUN-009;MUN-016;MUN-020;RAL-855;ISO-1;LUN-004	185;186;186;186;186;186;186;184;186;186;186;185;185;186;186;186;186;186;185;186;186;505;186;186;184;186;186;186;185;185;156;186;187;186;185;186	0.083;0.083;0.083;0.083;0.083;0.083;0.083;0.082;0.083;0.083;0.083;0.083;0.083;0.083;0.083;0.083;0.083;0.083;0.083;0.083;0.083;0.226;0.083;0.083;0.082;0.083;0.083;0.083;0.083;0.083;0.07;0.083;0.084;0.083;.;0.083	1.89877	3.755	HRR	Yes	YES	9	23	4	FBgn0030574	Intron	-	0	FBgn0030574_Intron
FBti0019065	X	15421974	15423429	DNA	TIR	TcMar-Pogo	pogo	28	0.595745	A6;B3;AKA-017;MUN-013;STO-022;GIM-012;AKA-018;JUT-011;TEN-015;RAL-177;A1;SLA-001;RAL-059;MUN-015;GIM-024;RAL-737;LUN-007;A5;RAL-426;COR-023;RAL-091;TOM-008;RAL-176;TOM-007;MUN-016;MUN-020;ISO-1;LUN-004	1457;1456;1455;1455;1455;1456;1457;1454;1456;1453;1456;1454;1467;1456;1456;1458;1456;1455;1459;1457;1460;1456;1468;1456;1455;1457;1455;1454	0.652;0.652;0.652;0.652;0.652;0.652;0.652;0.651;0.652;0.651;0.652;0.651;0.657;0.652;0.652;0.653;0.652;0.652;0.653;0.652;0.654;0.652;0.657;0.652;0.652;0.652;.;0.651	2.35086	3.52	HRR	Yes	YES	9	18	1	FBgn0263257	Intron	-	0	FBgn0263257_Intron
FBti0019079	X	18194124	18194597	RNA	LINE	Jockey	BS	7	0.148936	RAL-176;B1;RAL-177;RAL-375;A1;B2;ISO-1	473;473;473;472;473;473;473	0.08900000000000001;0.089;0.08900000000000001;0.089;0.08900000000000001;0.089;.	1.26585	2.52	HRR	Yes	YES	6	0	1	FBgn0083228	Intron	+	0	FBgn0083228_Intron
FBti0019081	X	18555434	18556897	DNA	TIR	CMC-Transib	transib2	34	0.723404	A2;ORE;B4;B3;JUT-008;MUN-008;AB8;AKA-017;MUN-013;A3;STO-022;GIM-012;AKA-018;JUT-011;COR-018;TEN-015;A4;A1;RAL-375;SLA-001;MUN-015;KIE-094;GIM-024;COR-014;RAL-737;COR-025;B1;COR-023;TOM-008;RAL-176;MUN-016;RAL-855;ISO-1;LUN-004	1470;1470;1469;1469;1468;1468;1470;1472;1400;1471;1468;1470;1472;1472;1465;1469;1470;1471;1466;1466;1467;1470;1476;1470;1471;1469;1469;1469;1471;1474;1470;1468;1463;1467	0.513;0.513;0.512;0.512;0.512;0.512;0.513;0.513;0.488;0.513;0.512;0.513;0.513;0.513;0.511;0.512;0.513;0.513;0.511;0.511;0.512;0.513;0.515;0.513;0.513;0.512;0.512;0.512;0.513;0.514;0.513;0.512;.;0.512	1.17543	2.34	HRR	Yes	YES	10	21	3	FBgn0265598	Intron	+	0	FBgn0265598_Intron
FBti0019112	2L	2933354	2935475	DNA	TIR	TcMar-Pogo	pogo	28	0.595745	ORE;B6;B4;JUT-008;MUN-008;AB8;A3;B2;GIM-012;AKA-018;JUT-011;COR-018;TEN-015;A1;SLA-001;A7;MUN-015;GIM-024;RAL-737;A5;B1;RAL-426;TOM-008;RAL-176;TOM-007;MUN-016;MUN-020;ISO-1	2122;2122;2122;2118;2120;2123;2122;2122;2127;2121;2121;2133;2121;2122;2121;2118;2124;2121;2130;2122;2122;2119;2115;2127;6867;2121;2113;2121	0.95;0.95;0.95;0.948;0.949;0.951;0.95;0.95;0.953;0.95;0.95;0.955;0.95;0.95;0.95;0.948;0.951;0.95;0.954;0.95;0.95;0.949;0.947;0.953;3.075;0.95;0.946;.	0.938201	3.26	HRR	Yes	YES	9	16	3	FBgn0041111	Intron	+	0	FBgn0041111_Intron
FBti0019133	2L	7579255	7579380	RNA	LINE	Jockey	BS	24	0.510638	ORE;B3;JUT-008;AB8;MUN-013;A3;B2;JUT-011;TEN-015;RAL-177;A4;A1;SLA-001;RAL-059;KIE-094;GIM-024;LUN-007;A5;B1;RAL-426;COR-023;TOM-007;MUN-016;ISO-1	125;126;125;125;125;125;124;125;126;124;125;126;124;124;125;125;125;113;124;121;125;125;124;125	0.023;0.024;0.023;0.023;0.023;0.023;0.023;0.023;0.024;0.023;0.023;0.024;0.023;0.023;0.023;0.023;0.023;0.021;0.023;0.023;0.023;0.023;0.023;.	2.58005	4.24	HRR	Yes	YES	7	13	4	FBgn0264895	Promoter	-	0	FBgn0264895_Promoter
FBti0019134	2L	7959095	7960450	DNA	TIR	TcMar-Pogo	pogo	8	0.170213	GIM-012;COR-018;TEN-015;RAL-375;MUN-008;COR-025;A7;ISO-1	1351;1309;1356;1350;1353;1356;1359;1355	0.605;0.586;0.607;0.605;0.606;0.607;0.609;.	8.67836	4.24	HRR	Yes	YES	2	5	1	FBgn0085450	Intron	-	0	FBgn0085450_Intron
FBti0019144	2L	10138214	10143384	RNA	LINE	R1	Rt1b	14	0.297872	GIM-012;RAL-091;AKA-018;ORE;B6;TOM-008;COR-018;RAL-177;TOM-007;MUN-008;A1;RAL-855;A5;ISO-1	5017;5017;4953;5018;5015;5013;4583;5015;5017;5017;5015;5015;5017;5013;5170	0.981;0.981;0.969;0.981;0.981;0.98;0.896;0.981;0.981;0.981;0.981;0.981;0.981;0.98;.	9.49928	4.005	HRR	Yes	YES	7	7	0	FBgn0265002	Intron	-	0	FBgn0265002_Intron
FBti0019153	2L	11897168	11900029	RNA	LINE	Jockey	BS2	13	0.276596	RAL-426;COR-023;AKA-018;ORE;A6;B6;B4;MUN-008;STO-022;A3;LUN-007;A7;ISO-1	2806;2872;2871;2872;2872;2872;2869;2869;2872;2870;2867;2870;2861	0.583;0.597;0.597;0.597;0.597;0.597;0.596;0.596;0.597;0.597;0.596;0.597;.	1.99368	3.55	HRR	Yes	YES	6	6	1	FBgn0264815	Intron	-	0	FBgn0264815_Intron
FBti0019158	2L	12763895	12764039	RNA	LINE	Jockey	BS	5	0.106383	AKA-018;TEN-015;A7;ISO-1;MUN-015	144;142;145;144;144	0.027;0.027;0.027000000000000003;0.027;.	3.04915	3.21	HRR	Yes	YES	1	3	1	FBgn0032456	Intron	+	0	FBgn0032456_Intron
FBti0019164	2L	13036300	13036480	RNA	LINE	Jockey	BS2	29	0.617021	ORE;A6;B6;B4;JUT-008;AB8;MUN-013;A3;STO-022;AKA-018;JUT-011;COR-018;RAL-177;A1;SLA-001;RAL-059;MUN-015;KIE-094;GIM-024;RAL-737;LUN-007;A5;B1;RAL-426;COR-023;TOM-007;MUN-016;ISO-1;LUN-004	183;183;183;183;183;183;183;183;183;183;183;183;183;183;183;186;181;183;183;183;174;183;183;169;183;183;183;180;183	0.038;0.038;0.038;0.038;0.038;0.038;0.038;0.038;0.038;0.038;0.038;0.038;0.038;0.038;0.038;0.039;0.038;0.038;0.038;0.038;0.036;0.038;0.038;0.035;0.038;0.038;0.038;.;0.038	2.93188	3.08	HRR	Yes	YES	11	17	1	FBgn0262160	Intron	-	0	FBgn0262160_Intron
FBti0019165	2L	13242015	13244341	RNA	LINE	Jockey	BS	31	0.659574	B6;B4;B3;JUT-008;AB8;MUN-013;STO-022;JUT-011;COR-018;TEN-015;RAL-177;A4;A1;SLA-001;A7;MUN-015;KIE-094;COR-014;RAL-737;LUN-007;A5;COR-025;B1;RAL-091;TOM-008;RAL-176;TOM-007;MUN-016;RAL-855;ISO-1;LUN-004	2326;1684;2326;2326;2326;2326;2325;2325;2347;2326;2325;9366;2326;2326;2326;2326;2325;2323;2330;2327;2326;2113;2326;2328;2325;2330;2326;2326;2326;2326;2326	0.43700000000000006;0.317;0.43700000000000006;0.437;0.43700000000000006;0.437;0.437;0.437;0.441;0.437;0.437;1.761;0.43700000000000006;0.437;0.43700000000000006;0.437;0.437;0.437;0.438;0.437;0.43700000000000006;0.397;0.43700000000000006;0.438;0.437;0.438;0.437;0.437;0.437;.;0.437	0.938201	2.99	HRR	Yes	YES	10	17	4	FBgn0032494	3UTR	+	243	FBgn0032494_3UTR
FBti0019170	2L	13560515	13565210	RNA	LINE	Jockey	F-element	14	0.297872	COR-023;AKA-018;ORE;GIM-024;JUT-008;COR-014;A4;A1;MUN-016;RAL-059;MUN-013;A3;LUN-007;ISO-1	4694;4693;4683;4694;4691;4662;4694;4651;4695;4689;4686;4693;4684;4694;4695	0.992;0.992;0.989;0.992;0.991;0.985;0.992;0.983;0.992;0.991;0.99;0.992;0.99;0.992;.	3.63553	2.85	HRR	Yes	YES	4	9	1	FBgn0259984	Intron	+	0	FBgn0259984_Intron
FBti0019174	2L	14618937	14619298	RNA	LINE	Jockey	jockey	9	0.191489	RAL-426;COR-023;RAL-091;A6;JUT-011;B3;JUT-008;AKA-017;ISO-1	345;5002;253;5001;2979;344;2776;346;361	0.069;0.9940000000000001;0.05;0.994;0.592;0.068;0.552;0.069;.	3.7528	2.265	HRR	Yes	YES	4	4	1	FBgn0003016	Intron	-	0	FBgn0003016_Intron
FBti0019194	2L	17912012	17914134	DNA	TIR	TcMar-Pogo	pogo	6	0.12766	RAL-177;RAL-737;RAL-855;AB8;LUN-007;ISO-1	2124;2008;2006;2124;2121;2122	0.951;0.899;0.898;0.951;0.95;.	1.99368	0	LRR	Yes	YES	4	1	1	FBgn0262960	3UTR	-	360	FBgn0262960_3UTR
FBti0019276	2R	6664234	6665968	DNA	TIR	TcMar-Tc1	S-element	43	0.914894	A2;ORE;A6;B6;B4;JUT-008;MUN-008;AB8;AKA-017;MUN-013;A3;STO-022;B2;GIM-012;AKA-018;JUT-011;COR-018;TEN-015;A4;A1;RAL-375;SLA-001;RAL-059;A7;MUN-015;KIE-094;GIM-024;RAL-737;LUN-007;COR-025;B1;RAL-426;COR-023;RAL-091;TOM-008;RAL-176;TOM-007;MUN-009;MUN-016;MUN-020;RAL-855;ISO-1;LUN-004	1630;1744;1664;1744;1744;1744;1745;1744;1744;1741;1630;1738;1744;1744;1596;1741;1743;1742;1744;1744;1740;1742;1744;1750;1743;1742;1744;1749;1744;1744;1744;1746;1744;1742;1745;1754;1743;1747;1744;1743;1736;1734;1742	0.898;0.961;0.917;0.961;0.961;0.961;0.961;0.961;0.961;0.959;0.898;0.958;0.961;0.961;0.879;0.959;0.96;0.96;0.961;0.961;0.959;0.96;0.961;0.9640000000000001;0.96;0.96;0.961;0.964;0.961;0.961;0.961;0.962;0.961;0.96;0.961;0.966;0.96;0.963;0.961;0.96;0.956;.;0.96	0.542321	0.225	HRR	Yes	YES	15	24	4	FBgn0284249	Intron	+	0	FBgn0284249_Intron
FBti0019322	3R	7349764	7355234	RNA	LTR	Gypsy	Micropia	32	0.680851	ORE;A6;B6;B4;JUT-008;MUN-008;AB8;MUN-013;A3;STO-022;B2;GIM-012;AKA-018;JUT-011;COR-018;TEN-015;RAL-177;RAL-375;RAL-059;MUN-015;KIE-094;GIM-024;COR-014;LUN-007;A5;COR-025;RAL-091;TOM-007;MUN-009;MUN-016;ISO-1;LUN-004	5388;2873;2525;5481;5481;5478;510;5388;5473;510;5480;5473;5480;5482;5449;5481;510;5387;507;5453;5472;5479;5477;5481;5482;9828;510;5480;5481;5482;5473;5470;5479	0.973;0.519;0.456;0.99;0.99;0.99;0.092;0.973;0.989;0.092;0.99;0.9890000000000001;0.99;0.99;0.984;0.99;0.092;0.973;0.092;0.985;0.988;0.99;0.989;0.99;0.99;1.775;0.092;0.99;0.99;0.99;0.989;.;0.99	0	0	LRR	Yes	YES	9	21	2	FBgn0262982	Promoter	-	0	FBgn0262982_Promoter
FBti0019332	3R	8043844	8048985	RNA	LINE	Jockey	BS	7	0.148936	RAL-426;COR-023;TEN-015;MUN-009;AB8;COR-025;ISO-1	5144;5115;5136;5146;5135;5135;5141	0.9670000000000001;0.961;0.965;0.967;0.965;0.965;.	1.95865	0	LRR	Yes	YES	2	4	1	FBgn0262362;FBgn0262363;FBgn0263596	Intron;Promoter	+	0	FBgn0262362_Intron;FBgn0262363_Promoter;FBgn0263596_Promoter
FBti0019340	3R	8707461	8709786	RNA	LINE	Jockey	jockey	5	0.106383	A1;SLA-001;AB8;A3;ISO-1	2328;2497;2328;1970;2325	0.46299999999999997;0.496;0.46299999999999997;0.391;.	0	0	LRR	Yes	YES	2	2	1	NA	Intergenic	NA	NA	NA
FBti0019344	3R	9278840	9284016	RNA	LINE	R1	Rt1a	13	0.276596	AKA-018;B6;TOM-008;TEN-015;RAL-177;TOM-007;A4;A1;SLA-001;STO-022;A3;COR-025;ISO-1	5164;5165;4727;5062;5154;5059;5064;5065;5031;5065;5063;5164;5176	0.95;0.95;0.869;0.931;0.948;0.93;0.9309999999999999;0.932;0.925;0.932;0.931;0.95;.	0.979327	0.43	HRR	Yes	YES	4	8	1	NA	Intergenic	NA	NA	NA
FBti0019345	3R	9319631	9319993	RNA	LINE	Jockey	jockey	6	0.12766	RAL-177;A1;MUN-016;MUN-013;ISO-1;MUN-015	5002;338;338;5004;4999;362	0.994;0.067;0.067;0.994;0.993;.	0.979327	0.43	HRR	Yes	YES	3	3	0	FBgn0037676	Intron	-	0	FBgn0037676_Intron
FBti0019354	3R	10804228	10811702	RNA	LTR	Gypsy	17_6	7	0.148936	AKA-018;RAL-176;RAL-737;A4;AB8;ISO-1;LUN-004	7474;514;7482;7490;7491;7474;7469	0.9620000000000001;0.066;0.963;0.964;0.964;.;0.961	0.979327	0.97	HRR	Yes	YES	3	2	2	FBgn0037836;FBgn0037837	3UTR;Promoter	-	0	FBgn0037836_Promoter;FBgn0037837_3UTR
FBti0019355	3R	10958085	10963254	RNA	LINE	R1	Rt1b	5	0.106383	GIM-012;ORE;SLA-001;A5;ISO-1	5017;533;4964;4949;650;5169	0.981;0.104;0.971;0.968;0.127;.	1.08814	1	HRR	Yes	YES	2	3	0	NA	Intergenic	NA	NA	NA
FBti0019360	3R	12022938	12025059	DNA	TIR	TcMar-Pogo	pogo	10	0.212766	ORE;A6;B6;COR-018;TEN-015;A4;A1;SLA-001;A5;ISO-1	2123;2123;2123;2123;2109;2123;2122;2121;2123;2121	0.951;0.951;0.951;0.951;0.944;0.951;0.95;0.95;0.951;.	0.652885	1.355	HRR	Yes	YES	5	4	1	NA	Intergenic	NA	NA	NA
FBti0019362	3R	12501196	12501801	DNA	TIR	TcMar-Tc1	S-element	44	0.93617	A2;ORE;A6;B6;B4;B3;JUT-008;MUN-008;AB8;AKA-017;MUN-013;A3;STO-022;B2;GIM-012;AKA-018;JUT-011;COR-018;TEN-015;RAL-177;A4;A1;RAL-375;SLA-001;RAL-059;A7;MUN-015;KIE-094;GIM-024;RAL-737;LUN-007;A5;COR-025;B1;RAL-426;COR-023;RAL-091;TOM-008;RAL-176;TOM-007;MUN-009;MUN-016;MUN-020;ISO-1	771;772;769;772;771;772;772;772;769;770;772;769;769;770;769;768;768;772;770;498;772;771;770;769;786;770;769;771;773;771;770;772;772;771;770;772;667;772;778;735;770;770;771;605	0.425;0.425;0.424;0.425;0.425;0.425;0.425;0.425;0.424;0.424;0.425;0.424;0.424;0.424;0.424;0.423;0.423;0.425;0.424;0.274;0.425;0.425;0.424;0.424;0.433;0.424;0.424;0.425;0.426;0.425;0.424;0.425;0.425;0.425;0.424;0.425;0.367;0.425;0.429;0.405;0.424;0.424;0.425;.	0.326442	1.505	HRR	Yes	YES	15	24	5	FBgn0051354	Promoter	+	0	FBgn0051354_Promoter
FBti0019370	3R	13712131	13712421	DNA	TIR	TcMar-Tc1	S-element	44	0.93617	A2;ORE;A6;B6;B4;B3;JUT-008;AB8;AKA-017;MUN-013;A3;STO-022;B2;GIM-012;AKA-018;JUT-011;COR-018;TEN-015;RAL-177;RAL-375;A1;SLA-001;RAL-059;A7;MUN-015;KIE-094;COR-014;RAL-737;LUN-007;A5;COR-025;B1;RAL-426;COR-023;RAL-091;TOM-008;RAL-176;TOM-007;MUN-009;MUN-016;MUN-020;RAL-855;ISO-1;LUN-004	294;312;312;312;294;294;294;312;294;312;312;294;294;312;294;294;294;312;294;2057;294;295;313;312;288;312;294;312;312;294;294;294;313;294;293;294;295;294;312;300;312;294;290;312	0.162;0.172;0.172;0.172;0.162;0.162;0.162;0.172;0.162;0.172;0.172;0.162;0.162;0.172;0.162;0.162;0.162;0.172;0.162;1.133;0.162;0.163;0.172;0.172;0.159;0.172;0.162;0.172;0.172;0.162;0.162;0.162;0.172;0.162;0.161;0.162;0.163;0.162;0.172;0.165;0.172;0.162;.;0.172	0.870513	1.84	HRR	Yes	YES	16	24	4	FBgn0040076;FBgn0040077	Promoter	-	0	FBgn0040076_Promoter;FBgn0040077_Promoter
FBti0019372	3R	14021702	14023463	DNA	TIR	TcMar-Tc1	S-element	15	0.319149	GIM-012;A2;ORE;GIM-024;B4;COR-014;MUN-008;MUN-016;RAL-059;AB8;AKA-017;MUN-013;A3;MUN-020;ISO-1	1774;1776;1776;1776;1776;1773;1781;1776;1778;1788;1775;254;1774;1776;1775;1761	0.977;0.9790000000000001;0.9790000000000001;0.979;0.9790000000000001;0.977;0.981;0.9790000000000001;0.98;0.985;0.978;0.14;0.977;0.979;0.978;.	7.50818	1.915	HRR	Yes	YES	5	9	1	FBgn0264493	Intron	-	0	FBgn0264493_Intron
FBti0019378	3R	15059337	15059465	RNA	LINE	Jockey	BS	16	0.340426	GIM-012;AKA-018;B6;TOM-008;JUT-008;TOM-007;COR-014;A4;SLA-001;MUN-009;AB8;AKA-017;MUN-013;MUN-020;ISO-1;MUN-015	128;128;128;128;128;129;128;128;128;128;128;113;128;128;128;128	0.024;0.024;0.024;0.024;0.024;0.024;0.024;0.024;0.024;0.024;0.024;0.021;0.024;0.024;0.024;.	3.91731	2.165	HRR	Yes	YES	2	12	2	FBgn0038282	Intron	-	0	FBgn0038282_Intron
FBti0019381	3R	15132112	15135106	RNA	LINE	Jockey	Doc6	8	0.170213	RAL-426;MUN-016;AB8;STO-022;A3;A5;B2;ISO-1	2993;2999;2993;2993;2999;2993;2999;2994	0.677;0.679;0.677;0.677;0.679;0.677;0.679;.	4.02612	2.185	HRR	Yes	YES	2	4	2	FBgn0261859	Promoter	-	0	FBgn0261859_Promoter
FBti0019386	3R	16189464	16189810	RNA	LTR	Gypsy	Invader4	26	0.553191	ORE;A6;B6;B4;B3;JUT-008;AB8;AKA-017;STO-022;B2;TEN-015;RAL-177;A4;SLA-001;MUN-015;KIE-094;LUN-007;A5;RAL-426;COR-023;RAL-091;TOM-007;MUN-009;MUN-016;RAL-855;ISO-1	346;346;346;346;346;346;346;346;346;346;323;346;346;346;346;346;346;346;346;346;346;346;346;346;346;346	0.111;0.111;0.111;0.111;0.111;0.111;0.111;0.111;0.111;0.111;0.104;0.111;0.111;0.111;0.111;0.111;0.111;0.111;0.111;0.111;0.111;0.111;0.111;0.111;0.111;.	1.30577	2.425	HRR	Yes	YES	9	13	4	FBgn0024491;FBgn0086370	5UTR;Intron;Promoter	+;-	0	FBgn0024491_5UTR;FBgn0024491_Promoter;FBgn0086370_Intron
FBti0019388	3R	17294727	17295089	RNA	LINE	Jockey	BS	5	0.106383	B6;RAL-177;MUN-009;RAL-855;ISO-1	363;360;365;356;362	0.068;0.068;0.069;0.067;.	0.544071	2.625	HRR	Yes	YES	4	1	0	NA	Intergenic	NA	NA	NA
FBti0019389	3R	17346744	17348235	RNA	LINE	Jockey	F-element	5	0.106383	B6;JUT-011;MUN-016;B2;ISO-1	1491;1570;1568;1569;1491	0.315;0.332;0.331;0.332;.	0.544071	2.625	HRR	Yes	YES	2	2	1	FBgn0038498	Intron	-	0	FBgn0038498_Intron
FBti0019400.c1	3R	19137125	19138864	DNA	TIR	TcMar-Tc1	Bari1	9	0.191489	KIE-094;B4;RAL-177;RAL-737;RAL-375;TOM-007;RAL-059;RAL-855;LUN-007	1728;1706;1684;1735;1723;1707;1686;1728;1736	0.9790000000000001;0.967;0.954;0.983;0.976;0.967;0.955;0.979;0.984	2.93798	2.895	HRR	Yes	YES	6	3	0	FBgn0038681	3UTR	+	0	FBgn0038681_3UTR
FBti0019404	3R	19744302	19749476	RNA	LINE	R1	Rt1a	5	0.106383	RAL-176;MUN-008;A1;ISO-1;LUN-004	5155;5056;5062;5174;5152	0.948;0.93;0.931;.;0.948	1.41458	2.97	HRR	Yes	YES	3	2	0	FBgn0024963	Intron	+	0	FBgn0024963_Intron
FBti0019410	3R	20506641	20507386	RNA	LINE	Jockey	BS	18	0.382979	A7;A6;JUT-011;RAL-176;RAL-177;RAL-737;A4;A1;MUN-009;MUN-016;RAL-059;MUN-020;AKA-017;RAL-855;A5;COR-025;B2;ISO-1	738;738;738;738;738;738;738;738;738;738;738;736;740;738;738;738;738;745	0.139;0.139;0.139;0.139;0.139;0.139;0.139;0.139;0.139;0.139;0.139;0.138;0.139;0.139;0.139;0.139;0.139;.	2.17628	3.055	HRR	Yes	YES	8	7	3	FBgn0038799	3UTR	-	7	FBgn0038799_3UTR
FBti0019415	3R	22234737	22236000	DNA	TIR	TcMar-Pogo	pogo	10	0.212766	RAL-426;A6;RAL-176;RAL-177;COR-014;TOM-007;A5;A7;ISO-1;LUN-004	1264;1256;1179;1263;1264;1268;1277;1263;1263;1264	0.5660000000000001;0.562;0.528;0.566;0.5660000000000001;0.568;0.572;0.566;.;0.566	3.80849	3.175	HRR	Yes	YES	5	4	1	FBgn0051163	Intron	+	0	FBgn0051163_Intron
FBti0019418	3R	23515588	23516689	DNA	TIR	P	1360	8	0.170213	GIM-024;B4;TOM-007;MUN-008;MUN-009;RAL-059;ISO-1;MUN-015	1103;1104;1107;1105;1102;1103;1103;1101	0.23800000000000002;0.238;0.239;0.238;0.238;0.238;0.238;.	1.63221	3.22	HRR	Yes	YES	3	5	0	FBgn0039081	Intron	-	0	FBgn0039081_Intron
FBti0019426	3R	24493333	24493483	RNA	LINE	Jockey	BS	5	0.106383	A6;A1;AB8;B2;ISO-1	162;164;162;164;150	0.03;0.031;0.03;0.031;.	5.87596	3.22	HRR	Yes	YES	3	0	2	NA	Intergenic	NA	NA	NA
FBti0019427	3R	24594690	24594874	DNA	TIR	TcMar-Pogo	pogo	5	0.106383	AKA-018;ORE;A1;AB8;ISO-1	183;185;186;185;184	0.08199999999999999;0.083;0.083;0.083;.	2.61154	3.22	HRR	Yes	YES	3	1	1	FBgn0263490	Intron	+	0	FBgn0263490_Intron
FBti0019430	3R	25324412	25328927	RNA	LINE	Jockey	Doc	40	0.851064	A6;B6;B4;B3;JUT-008;MUN-008;AB8;AKA-017;MUN-013;A3;STO-022;B2;GIM-012;AKA-018;JUT-011;COR-018;TEN-015;RAL-177;A4;A1;SLA-001;A7;MUN-015;KIE-094;GIM-024;RAL-737;LUN-007;A5;B1;RAL-426;COR-023;RAL-091;TOM-008;TOM-007;MUN-009;MUN-016;MUN-020;RAL-855;ISO-1;LUN-004	4530;4525;4526;4526;4535;4530;4526;4514;4523;4526;4523;4533;4526;4526;4521;4525;4517;4525;4530;4526;4529;4530;4526;4518;4520;4529;4529;4530;4526;4515;4526;4521;4525;4525;4525;4525;4513;4520;4515;4524	0.9470000000000001;0.946;0.946;0.946;0.948;0.947;0.946;0.944;0.945;0.946;0.945;0.948;0.946;0.946;0.945;0.946;0.944;0.946;0.9470000000000001;0.946;0.947;0.9470000000000001;0.946;0.944;0.945;0.947;0.947;0.9470000000000001;0.946;0.944;0.946;0.945;0.946;0.946;0.946;0.946;0.943;0.945;.;0.946	1.19696	3.21	HRR	Yes	YES	11	24	5	FBgn0045761	CDS;Intron	-	0	FBgn0045761_CDS;FBgn0045761_Intron
FBti0019443	3R	27791698	27794772	RNA	LINE	R1	Rt1b	16	0.340426	GIM-012;ORE;A6;JUT-011;TOM-008;JUT-008;TEN-015;TOM-007;A1;MUN-009;MUN-016;AB8;LUN-007;COR-025;B2;ISO-1	3074;3074;3074;3074;3073;3071;3072;4741;3074;3076;3075;3075;3073;3074;3074;3073;3074	0.601;0.601;0.601;0.601;0.601;0.601;0.601;0.927;0.601;0.601;0.601;0.601;0.601;0.601;0.601;0.601;.	4.35257	3.06	HRR	Yes	YES	4	10	2	FBgn0085382	Intron	-	0	FBgn0085382_Intron
FBti0019570	X	4731885	4736902	RNA	LINE	Jockey	jockey	5	0.106383	RAL-426;A2;JUT-008;RAL-855;ISO-1	5006;5009;5006;5004;5017	0.995;0.995;0.995;0.994;.	9.40343	3.27	HRR	Yes	YES	4	1	0	NA	Intergenic	NA	NA	NA
FBti0019576	X	4991057	4995780	RNA	LTR	Pao	roo	7	0.148936	RAL-091;RAL-177;MUN-009;RAL-059;STO-022;ISO-1;MUN-015	4719;7166;7163;4718;4741;7187;7164;4719;4714;7161;7161;4719;4723	0.498;0.757;0.756;0.498;0.501;0.759;0.757;0.498;0.498;0.756;0.756;0.498;.	5.24422	3.335	HRR	Yes	YES	4	3	0	FBgn0029740	Promoter	+	662	FBgn0029740_Promoter
FBti0019579	X	5338782	5339954	RNA	LINE	Jockey	jockey	5	0.106383	TEN-015;COR-014;MUN-009;COR-025;ISO-1	335;537;567;359;1172	0.067;0.107;0.113;0.071;.	9.85552	3.46	HRR	Yes	YES	1	4	0	FBgn0029761	Promoter	+	0	FBgn0029761_Promoter
FBti0019602	X	8031495	8035729	RNA	LINE	Jockey	Doc6	13	0.276596	COR-023;AKA-018;B4;COR-014;SLA-001;MUN-009;MUN-016;MUN-020;AKA-017;MUN-013;A3;RAL-855;ISO-1	4251;4246;4258;4251;4248;4244;4250;4243;4247;4159;4248;4248;4234	0.9620000000000001;0.961;0.963;0.9620000000000001;0.961;0.96;0.962;0.96;0.961;0.941;0.961;0.961;.	2.35086	4.06	HRR	Yes	YES	3	10	0	FBgn0029990	3UTR	-	13	FBgn0029990_3UTR
FBti0019604	X	8364905	8365235	RNA	LINE	Jockey	BS	22	0.468085	A6;B6;B4;AB8;MUN-013;B2;COR-018;A1;SLA-001;RAL-059;KIE-094;GIM-024;COR-014;COR-025;RAL-426;RAL-091;RAL-176;MUN-016;MUN-020;RAL-855;ISO-1;LUN-004	329;330;330;330;330;330;330;330;330;334;330;334;329;330;332;329;330;329;330;327;330;330	0.062;0.062;0.062;0.062;0.062;0.062;0.062;0.062;0.062;0.063;0.062;0.063;0.062;0.062;0.062;0.062;0.062;0.062;0.062;0.061;.;0.062	4.6113	4.1	HRR	Yes	YES	10	10	2	FBgn0015519	Intron	-	0	FBgn0015519_Intron
FBti0019609	X	9508193	9509631	RNA	LINE	Jockey	jockey	7	0.148936	ORE;TOM-007;A1;MUN-009;AB8;B2;ISO-1	1421;1421;641;1421;5006;1547;1438	0.282;0.282;0.127;0.282;0.995;0.307;.	7.32383	4.21	HRR	Yes	YES	3	2	2	FBgn0267253	Intron	-	0	FBgn0267253_Intron
FBti0019613	X	10101814	10102819	DNA	TIR	P	1360	5	0.106383	ORE;A4;RAL-855;B2;ISO-1	1009;1009;1009;1008;1005	0.218;0.218;0.218;0.218;.	4.15921	4.23	HRR	Yes	YES	3	0	2	FBgn0083940	Intron	+	0	FBgn0083940_Intron
FBti0019624	X	11268618	11270052	DNA	TIR	CMC-Transib	hopper	20	0.425532	A2;ORE;B6;JUT-008;AKA-017;MUN-013;GIM-012;JUT-011;A4;A1;RAL-375;RAL-059;A7;LUN-007;A5;RAL-176;TOM-007;MUN-009;MUN-020;ISO-1	1434;1434;1435;1434;1437;1435;1429;1433;1435;1434;1428;1443;1434;1434;1435;1437;1432;1429;1432;1434	0.987;0.987;0.988;0.987;0.989;0.988;0.983;0.986;0.988;0.987;0.983;0.993;0.987;0.987;0.988;0.989;0.986;0.983;0.986;.	7.50466	4.22	HRR	Yes	YES	8	10	2	FBgn0265595	Intron	-	0	FBgn0265595_Intron
FBti0019627	X	11571507	11571692	DNA	TIR	TcMar-Pogo	pogo	37	0.787234	A2;ORE;A6;B6;B4;JUT-008;MUN-008;AB8;AKA-017;MUN-013;A3;B2;GIM-012;JUT-011;COR-018;TEN-015;RAL-177;A4;A1;RAL-375;SLA-001;RAL-059;KIE-094;GIM-024;COR-014;RAL-737;LUN-007;COR-025;B1;RAL-426;COR-023;RAL-091;TOM-007;MUN-009;MUN-020;ISO-1;LUN-004	186;186;186;186;186;186;186;186;374;374;185;186;187;180;165;186;188;179;185;169;186;172;186;179;186;186;186;186;179;186;186;189;185;186;185;185;186	0.083;0.083;0.083;0.083;0.083;0.083;0.083;0.083;0.167;0.167;0.083;0.083;0.084;0.081;0.074;0.083;0.084;0.08;0.083;0.076;0.083;0.077;0.083;0.08;0.083;0.083;0.083;0.083;0.08;0.083;0.083;0.085;0.083;0.083;0.083;.;0.083	2.35086	4.2	HRR	Yes	YES	14	20	3	FBgn0027259;FBgn0030311	3UTR;Intron	+;-	0	FBgn0027259_3UTR;FBgn0030311_Intron
FBti0019632	X	12302018	12303258	RNA	LINE	Jockey	BS2	40	0.851064	A2;ORE;A6;B6;B4;JUT-008;MUN-008;AB8;MUN-013;A3;STO-022;B2;GIM-012;JUT-011;COR-018;A4;A1;RAL-375;SLA-001;RAL-059;MUN-015;KIE-094;GIM-024;COR-014;RAL-737;LUN-007;A5;COR-025;B1;RAL-426;COR-023;RAL-091;TOM-008;TOM-007;MUN-009;MUN-016;MUN-020;RAL-855;ISO-1;LUN-004	1248;1248;1247;1248;1248;1248;1247;1248;1248;1248;1246;1248;1249;1248;1247;1248;1248;1247;1248;1249;1248;1247;1247;1248;1248;1248;1248;1248;1248;1249;1248;1244;1249;1248;1248;1248;1248;1247;1240;1248	0.259;0.259;0.259;0.259;0.259;0.259;0.259;0.259;0.259;0.259;0.259;0.259;0.26;0.259;0.259;0.259;0.259;0.259;0.259;0.26;0.259;0.259;0.259;0.259;0.259;0.259;0.259;0.259;0.259;0.26;0.259;0.259;0.26;0.259;0.259;0.259;0.259;0.259;.;0.259	2.07961	4.145	HRR	Yes	YES	14	23	3	FBgn0267001	Intron	+	0	FBgn0267001_Intron
FBti0019647	X	19911386	19912560	RNA	LINE	R1	Rt1c	21	0.446809	A2;A6;B6;B4;B3;AB8;A3;B2;AKA-018;JUT-011;RAL-177;A4;A1;COR-014;A5;B1;COR-023;MUN-009;MUN-016;ISO-1;LUN-004	1241;1241;1303;1241;1301;1241;1243;1241;1241;1240;1304;1304;1239;1243;1241;1303;1243;1231;1291;1185;1242;1303;1243;1242;1299;1297;1300;1241;1174;1241	0.228;0.228;0.239;0.228;0.239;0.228;0.228;0.228;0.228;0.228;0.24;0.24;0.228;0.228;0.228;0.239;0.228;0.226;0.237;0.218;0.228;0.239;0.228;0.228;0.239;0.238;0.239;0.228;.;0.228	2.71253	1.625	HRR	Yes	YES	8	9	4	FBgn0267042	Promoter	-	270	FBgn0267042_Promoter
FBti0019647.c1	X	19911386	19912560	RNA	LINE	R1	Rt1c	9	0.191489	COR-023;AKA-018;A6;JUT-011;B3;RAL-177;A4;MUN-009;B1	1241;1240;1243;1240;1236;1243;1301;1244;1300	0.228;0.228;0.228;0.228;0.227;0.228;0.239;0.229;0.239	2.71253	1.625	HRR	Yes	YES	3	4	2	FBgn0267042	Promoter	-	270	FBgn0267042_Promoter
FBti0019649	X	20099988	20102992	RNA	LTR	Pao	3S18	39	0.829787	A2;ORE;A6;B6;B4;B3;MUN-008;AB8;AKA-017;STO-022;A3;B2;GIM-012;AKA-018;JUT-011;COR-018;TEN-015;RAL-177;A4;A1;RAL-375;RAL-059;A7;MUN-015;KIE-094;GIM-024;COR-014;RAL-737;COR-025;B1;COR-023;RAL-091;TOM-008;RAL-176;TOM-007;MUN-009;MUN-020;ISO-1;LUN-004	3184;3202;4375;3177;3227;3176;3270;3227;3236;3184;3183;3176;3164;3265;3208;3235;3209;2947;3209;3209;3264;2948;3147;2961;3216;3184;3025;4173;3196;3234;3010;3020;3007;3027;3030;3033;2994;3004;3184	0.516;0.519;0.7090000000000001;0.515;0.523;0.514;0.53;0.523;0.524;0.516;0.516;0.514;0.513;0.529;0.52;0.524;0.52;0.477;0.52;0.52;0.529;0.478;0.51;0.48;0.521;0.516;0.49;0.676;0.518;0.524;0.488;0.489;0.487;0.49;0.491;0.491;0.485;.;0.516	1.44668	1.55	HRR	Yes	YES	14	20	5	NA	Intergenic	NA	NA	NA
FBti0019650	X	20179750	20181475	RNA	LINE	R1	Rt1c	23	0.489362	A2;ORE;A6;B4;B3;AKA-017;A3;B2;AKA-018;JUT-011;RAL-177;A4;A1;A7;COR-014;RAL-737;A5;B1;COR-023;MUN-009;MUN-016;ISO-1;LUN-004	1743;1758;1758;1758;1758;1713;1744;1758;1758;1726;1759;1681;1726;1759;1758;1725;1725;1760;1758;1741;1758;1758;1758;1761;1755;1758;1725;1759;1759	0.32;0.32299999999999995;0.32299999999999995;0.32299999999999995;0.32299999999999995;0.315;0.32;0.32299999999999995;0.32299999999999995;0.317;0.323;0.309;0.317;0.323;0.32299999999999995;0.317;0.317;0.323;0.323;0.32;0.32299999999999995;0.32299999999999995;0.323;0.324;0.322;0.323;.;0.323;0.323	2.71253	1.51	HRR	Yes	YES	9	10	4	FBgn0067861	Promoter	-	113	FBgn0067861_Promoter
FBti0019650.c1	X	20179750	20181475	RNA	LINE	R1	Rt1c	7	0.148936	A7;AKA-018;JUT-011;B4;RAL-177;B1;B2	1758;1758;1749;1723;1759;1743;1758	0.32299999999999995;0.32299999999999995;0.321;0.317;0.323;0.32;0.32299999999999995	2.71253	1.51	HRR	Yes	YES	3	2	2	FBgn0067861	Promoter	-	113	FBgn0067861_Promoter
FBti0019651	X	20187625	20189335	RNA	LINE	R1	Rt1c	22	0.468085	A2;ORE;A6;B6;B4;B3;AKA-017;A3;B2;AKA-018;RAL-177;A4;A1;A7;COR-014;A5;B1;COR-023;MUN-009;MUN-016;ISO-1;LUN-004	1760;1758;1755;1757;1758;1710;1712;1758;1713;1760;1760;1758;1760;1758;1721;1726;1724;1736;1760;1761;1727;1725;1753;1758;1760;1725;1726;1754;1760;1727;1743;1710;1664	0.32299999999999995;0.32299999999999995;0.322;0.32299999999999995;0.32299999999999995;0.314;0.315;0.32299999999999995;0.315;0.323;0.32299999999999995;0.32299999999999995;0.32299999999999995;0.32299999999999995;0.316;0.317;0.317;0.319;0.32299999999999995;0.324;0.317;0.317;0.322;0.32299999999999995;0.32299999999999995;0.317;0.317;0.322;0.323;0.317;0.32;.;0.306	2.71253	1.51	HRR	Yes	YES	9	9	4	FBgn0052823	3UTR	-	106	FBgn0052823_3UTR
FBti0019651.c1	X	20187625	20189335	RNA	LINE	R1	Rt1c	9	0.191489	B6;B3;RAL-177;COR-014;A4;MUN-016;A3;A5;B2	1725;1725;1725;1758;1726;1758;1725;1725;1758	0.317;0.317;0.317;0.32299999999999995;0.317;0.32299999999999995;0.317;0.317;0.323	2.71253	1.51	HRR	Yes	YES	2	4	3	FBgn0052823	3UTR	-	106	FBgn0052823_3UTR
FBti0019651.c2	X	20187625	20189335	RNA	LINE	R1	Rt1c	5	0.106383	B3;RAL-177;A3;A5;B2	1758;1724;1725;1726;1758	0.32299999999999995;0.317;0.317;0.317;0.32299999999999995	2.71253	1.51	HRR	Yes	YES	1	2	2	FBgn0052823	3UTR	-	106	FBgn0052823_3UTR
FBti0019652	X	20195359	20197051	RNA	LINE	R1	Rt1c	9	0.191489	A2;AKA-018;B6;GIM-024;B4;RAL-737;A7;ISO-1;LUN-004	1754;1725;1727;1740;1725;1759;1761;1740;1692;1750	0.322;0.317;0.317;0.32;0.317;0.323;0.324;0.32;.;0.322	2.71253	1.51	HRR	Yes	YES	5	3	1	FBgn0052823	Promoter	-	133	FBgn0052823_Promoter
FBti0019653	X	20226132	20227857	RNA	LINE	R1	Rt1c	22	0.468085	JUT-008;MUN-008;AB8;AKA-017;MUN-013;STO-022;GIM-012;COR-018;TEN-015;SLA-001;RAL-059;KIE-094;RAL-737;LUN-007;COR-025;RAL-426;RAL-091;TOM-008;RAL-176;TOM-007;MUN-020;ISO-1	1756;1762;1758;1711;1763;1754;1724;1758;1759;1726;1764;1759;1758;1680;1761;1749;1764;1755;1758;1762;1742;1765;1761;752;1761;1750;1759;1760;1760;184;1759;1725	0.323;0.324;0.32299999999999995;0.314;0.324;0.322;0.317;0.323;0.323;0.317;0.324;0.323;0.323;0.309;0.324;0.321;0.324;0.322;0.323;0.324;0.32;0.324;0.324;0.138;0.324;0.322;0.323;0.323;0.323;0.034;0.323;.	2.71253	1.51	HRR	Yes	YES	6	15	1	FBgn0003654	3UTR	-	105	FBgn0003654_3UTR
FBti0019653.c1	X	20226132	20227857	RNA	LINE	R1	Rt1c	5	0.106383	RAL-091;KIE-094;COR-018;MUN-013;STO-022	1747;1726;1758;1681;1728	0.321;0.317;0.323;0.309;0.317	2.71253	1.51	HRR	Yes	YES	1	4	0	FBgn0003654	3UTR	-	105	FBgn0003654_3UTR
FBti0019657	X	20504180	20505642	DNA	TIR	CMC-Transib	transib2	27	0.574468	A2;B3;AB8;AKA-017;MUN-013;A3;B2;GIM-012;AKA-018;TEN-015;A1;SLA-001;RAL-059;A7;MUN-015;KIE-094;GIM-024;RAL-737;A5;COR-025;RAL-426;RAL-091;TOM-008;MUN-009;MUN-016;ISO-1;LUN-004	1469;1468;1466;1469;1468;1468;1468;1467;1467;1459;1468;1467;1480;1469;1470;1466;1467;1438;1468;1465;1465;1465;1466;1469;1467;1462;1470	0.512;0.512;0.511;0.512;0.512;0.512;0.512;0.512;0.512;0.509;0.512;0.512;0.516;0.512;0.513;0.511;0.512;0.502;0.512;0.511;0.511;0.511;0.511;0.512;0.512;.;0.513	2.80295	1.335	HRR	Yes	YES	7	16	4	FBgn0031118	Intron	-	0	FBgn0031118_Intron
FBti0019662	X	21033358	21033641	DNA	TIR	P	1360	22	0.468085	ORE;B6;B3;MUN-008;AB8;AKA-017;STO-022;AKA-018;JUT-011;COR-018;TEN-015;RAL-375;SLA-001;A7;MUN-015;KIE-094;RAL-426;COR-023;TOM-008;MUN-020;ISO-1;LUN-004	283;285;283;283;283;283;285;283;283;283;283;286;282;283;285;283;285;283;283;283;283;283	0.061;0.062;0.061;0.061;0.061;0.061;0.062;0.061;0.061;0.061;0.061;0.062;0.061;0.061;0.062;0.061;0.062;0.061;0.061;0.061;.;0.061	0.361671	0.975	HRR	Yes	YES	5	14	3	FBgn0031144	Promoter	-	409	FBgn0031144_Promoter
FBti0019663	X	21033642	21033774	RNA	LINE	R1	Rt1c	22	0.468085	ORE;B6;B3;MUN-008;AB8;AKA-017;STO-022;AKA-018;JUT-011;COR-018;TEN-015;RAL-375;SLA-001;A7;MUN-015;KIE-094;RAL-426;COR-023;TOM-008;MUN-020;ISO-1;LUN-004	854;954;856;867;851;856;862;856;1223;856;887;954;948;856;981;856;955;856;838;856;132;855	0.157;0.175;0.157;0.159;0.156;0.157;0.158;0.157;0.225;0.157;0.163;0.175;0.174;0.157;0.18;0.157;0.175;0.157;0.154;0.157;.;0.157	0.361671	0.975	HRR	Yes	YES	5	14	3	FBgn0031144	Promoter	-	693	FBgn0031144_Promoter
FBti0019664	X	21033804	21034498	RNA	LINE	R1	Rt1c	29	0.617021	ORE;A6;B6;B3;MUN-008;AB8;AKA-017;STO-022;AKA-018;JUT-011;COR-018;TEN-015;RAL-177;RAL-375;SLA-001;A7;MUN-015;KIE-094;COR-014;RAL-737;LUN-007;RAL-426;COR-023;RAL-091;TOM-008;TOM-007;MUN-020;ISO-1;LUN-004	854;1057;954;856;867;851;856;862;856;1223;856;887;993;954;1050;948;856;981;856;1057;1052;1051;955;856;1052;838;1057;856;694;855	0.157;0.19399999999999998;0.175;0.157;0.159;0.156;0.157;0.158;0.157;0.225;0.157;0.163;0.182;0.175;0.193;0.174;0.157;0.18;0.157;0.194;0.193;0.193;0.175;0.157;0.193;0.154;0.194;0.157;.;0.157	0.361671	0.975	HRR	Yes	YES	9	17	3	FBgn0031145	Promoter	+	0	FBgn0031145_Promoter
FBti0019666	X	21086202	21087156	RNA	LINE	Jockey	jockey	5	0.106383	ORE;A4;COR-025;ISO-1;MUN-015	935;2651;170;5010;954	0.18600000000000003;0.527;0.034;0.996;.	0.361671	0.975	HRR	Yes	YES	2	2	1	NA	Intergenic	NA	NA	NA
FBti0019668	X	21147467	21149113	RNA	LINE	R1	R1A1-element	40	0.851064	A2;ORE;A6;B6;B4;JUT-008;MUN-008;AB8;AKA-017;MUN-013;A3;STO-022;B2;GIM-012;JUT-011;COR-018;TEN-015;RAL-177;A4;A1;RAL-375;SLA-001;RAL-059;A7;MUN-015;KIE-094;GIM-024;COR-014;RAL-737;LUN-007;A5;COR-025;RAL-426;COR-023;TOM-007;MUN-009;MUN-016;MUN-020;ISO-1;LUN-004	1646;1646;1645;1641;1648;1545;1647;1647;1642;1270;1646;1645;1646;1646;1646;1649;1647;1547;1647;1646;1546;1648;1552;1646;1545;1648;1648;1603;1546;1081;1647;1648;1649;1646;1646;1645;1646;1647;1646;1645	0.307;0.307;0.307;0.306;0.308;0.288;0.308;0.308;0.307;0.237;0.307;0.307;0.307;0.307;0.307;0.308;0.308;0.289;0.308;0.307;0.289;0.308;0.29;0.307;0.288;0.308;0.308;0.299;0.289;0.202;0.308;0.308;0.308;0.307;0.307;0.307;0.307;0.308;.;0.307	0.904176	0.915	HRR	Yes	YES	12	24	4	FBgn0266647	Promoter	-	0	FBgn0266647_Promoter
FBti0019669.c1	X	21149114	21149852	RNA	LINE	R1	Rt1c	11	0.234043	AKA-018;A6;B3;COR-014;RAL-375;RAL-737;MUN-009;MUN-016;RAL-059;STO-022;A5	738;738;738;738;738;738;738;738;726;738;738	0.136;0.136;0.136;0.136;0.136;0.136;0.136;0.136;0.133;0.136;0.136	0.904176	0.915	HRR	Yes	YES	4	6	1	NA	Intergenic	NA	NA	NA
FBti0019670	X	21153842	21154736	DNA	TIR	TcMar-Tc1	mariner2	40	0.851064	A2;ORE;A6;B6;B4;B3;JUT-008;MUN-008;AB8;AKA-017;MUN-013;A3;STO-022;B2;GIM-012;AKA-018;JUT-011;COR-018;TEN-015;RAL-177;A4;A1;RAL-375;SLA-001;RAL-059;A7;KIE-094;GIM-024;COR-014;RAL-737;LUN-007;A5;COR-025;RAL-426;COR-023;TOM-007;MUN-009;RAL-855;ISO-1;LUN-004	1236;1236;1236;1236;1259;1010;1236;1241;1258;1228;1259;1236;1234;1236;1261;1259;1238;1244;1238;1259;1236;1231;1236;1227;1236;1256;1237;1236;1257;1253;1259;1237;1259;1240;1246;1234;1236;1242;1258;1234;1236;1234;1244;1233;894;1234	0.951;0.951;0.951;0.951;0.968;0.777;0.951;0.955;0.968;0.945;0.968;0.951;0.949;0.951;0.97;0.968;0.952;0.957;0.952;0.968;0.951;0.9470000000000001;0.951;0.944;0.951;0.966;0.952;0.951;0.967;0.964;0.968;0.952;0.968;0.954;0.958;0.9490000000000001;0.951;0.955;0.968;0.949;0.951;0.949;0.957;0.948;.;0.949	0.904176	0.915	HRR	Yes	YES	13	22	5	NA	Intergenic	NA	NA	NA
FBti0019670.c1	X	21153842	21154736	DNA	TIR	TcMar-Tc1	mariner2	8	0.170213	B6;TOM-007;RAL-737;A4;MUN-009;RAL-059;STO-022;LUN-007	1236;1236;1236;1241;1234;1234;1236;1234	0.951;0.951;0.951;0.955;0.949;0.949;0.951;0.949	0.904176	0.915	HRR	Yes	YES	3	4	1	NA	Intergenic	NA	NA	NA
FBti0019671	X	21158686	21160332	RNA	LINE	R1	R1A1-element	44	0.93617	A2;ORE;A6;B6;B4;B3;JUT-008;MUN-008;AB8;AKA-017;MUN-013;A3;STO-022;B2;GIM-012;AKA-018;JUT-011;COR-018;TEN-015;RAL-177;A4;A1;RAL-375;SLA-001;RAL-059;A7;MUN-015;KIE-094;GIM-024;COR-014;RAL-737;LUN-007;A5;COR-025;B1;RAL-426;COR-023;RAL-091;TOM-008;RAL-176;TOM-007;RAL-855;ISO-1;LUN-004	1646;1646;1646;1645;1646;1646;1545;1647;1646;1646;1647;1642;1641;1646;1646;1646;1646;1642;1641;1546;1641;1646;1640;1644;1546;1646;1545;1544;1545;1604;1544;1650;1646;1648;1646;1642;1646;1646;1642;1646;1645;1545;1646;1652	0.307;0.307;0.307;0.307;0.307;0.307;0.288;0.308;0.307;0.307;0.308;0.307;0.306;0.307;0.307;0.307;0.307;0.307;0.306;0.289;0.306;0.307;0.306;0.307;0.289;0.307;0.288;0.288;0.288;0.299;0.288;0.308;0.307;0.308;0.307;0.307;0.307;0.307;0.307;0.307;0.307;0.288;.;0.308	0.904176	0.915	HRR	Yes	YES	16	23	5	NA	Intergenic	NA	NA	NA
FBti0019671.c1	X	21158686	21160332	RNA	LINE	R1	R1A1-element	9	0.191489	AKA-018;A6;B6;B3;TOM-007;COR-014;A1;A5;COR-025	1646;1646;1646;1634;1642;1646;1646;1641;1642	0.307;0.307;0.307;0.305;0.307;0.307;0.307;0.306;0.307	0.904176	0.915	HRR	Yes	YES	3	5	1	NA	Intergenic	NA	NA	NA
FBti0019675	X	21172862	21173923	DNA	TIR	TcMar-Tc1	FB4	9	0.191489	ORE;GIM-024;B3;RAL-176;COR-014;MUN-009;RAL-059;B1;ISO-1	1060;1307;1066;1308;1302;1265;5810;1303;1062;1061	0.304;0.374;0.305;0.375;0.373;0.36200000000000004;1.665;0.373;0.304;.	0.904176	0.915	HRR	Yes	YES	5	3	1	NA	Intergenic	NA	NA	NA
FBti0019677	X	21254758	21255285	DNA	TIR	CMC-Transib	hopper	41	0.87234	A2;ORE;A6;B6;B4;B3;JUT-008;MUN-008;AB8;MUN-013;A3;STO-022;B2;AKA-018;JUT-011;TEN-015;RAL-177;A4;A1;RAL-375;SLA-001;RAL-059;A7;COR-014;RAL-737;LUN-007;A5;COR-025;B1;RAL-426;COR-023;RAL-091;TOM-008;RAL-176;TOM-007;MUN-009;MUN-016;MUN-020;RAL-855;ISO-1;LUN-004	529;527;528;530;528;528;528;498;528;527;527;527;382;521;527;527;525;498;534;527;526;527;529;523;526;528;528;526;528;523;527;523;527;528;527;526;525;528;523;527;524	0.364;0.363;0.363;0.365;0.363;0.363;0.363;0.343;0.363;0.363;0.363;0.363;0.263;0.359;0.363;0.363;0.361;0.34299999999999997;0.368;0.363;0.362;0.363;0.364;0.36;0.362;0.363;0.363;0.362;0.363;0.36;0.363;0.36;0.363;0.363;0.363;0.362;0.361;0.363;0.36;.;0.361	0.723341	0.84	HRR	Yes	YES	16	20	5	FBgn0052521	Intron	-	0	FBgn0052521_Intron
FBti0019771	2L	17335603	17336708	DNA	TIR	P	1360	14	0.297872	GIM-012;A2;B6;COR-018;TEN-015;COR-014;A4;A5;AKA-017;MUN-013;STO-022;LUN-007;B2;ISO-1	785;1106;785;1106;1105;1106;783;1106;785;1106;772;772;785;1105	0.16899999999999998;0.239;0.169;0.239;0.238;0.239;0.169;0.239;0.169;0.239;0.167;0.167;0.16899999999999998;.	1.17275	0.41	HRR	Yes	YES	3	9	2	NA	Intergenic	NA	NA	NA
FBti0019946	2R	6271414	6271821	RNA	LTR	Pao	rover	43	0.914894	A2;ORE;A6;B6;B3;JUT-008;MUN-008;AB8;AKA-017;MUN-013;A3;STO-022;B2;GIM-012;AKA-018;JUT-011;TEN-015;RAL-177;A4;A1;RAL-375;SLA-001;RAL-059;MUN-015;KIE-094;GIM-024;COR-014;RAL-737;LUN-007;A5;COR-025;B1;RAL-426;COR-023;RAL-091;TOM-008;TOM-007;MUN-009;MUN-016;MUN-020;RAL-855;ISO-1;LUN-004	392;392;234;319;319;392;234;319;319;319;319;7251;392;392;320;392;319;319;319;319;7182;7179;320;319;310;392;7263;392;319;319;322;319;319;392;394;392;319;319;319;7179;319;407;392	0.05;0.05;0.03;0.040999999999999995;0.040999999999999995;0.05;0.03;0.040999999999999995;0.041;0.041;0.040999999999999995;0.924;0.05;0.05;0.041;0.05;0.041;0.041;0.040999999999999995;0.040999999999999995;0.915;0.915;0.041;0.041;0.04;0.05;0.925;0.05;0.041;0.040999999999999995;0.041;0.040999999999999995;0.041;0.05;0.05;0.05;0.041;0.041;0.041;0.915;0.041;.;0.05	0	0.005	LRR	Yes	YES	14	25	4	NA	Intergenic	NA	NA	NA
FBti0019951	2R	6286204	6286765	RNA	LTR	Pao	GATE	42	0.893617	A2;ORE;A6;B6;B3;JUT-008;MUN-008;AB8;AKA-017;MUN-013;A3;STO-022;B2;GIM-012;JUT-011;COR-018;TEN-015;RAL-177;A4;A1;RAL-375;SLA-001;RAL-059;A7;MUN-015;KIE-094;GIM-024;COR-014;LUN-007;A5;COR-025;COR-023;RAL-091;TOM-008;RAL-176;TOM-007;MUN-009;MUN-016;MUN-020;RAL-855;ISO-1;LUN-004	570;570;540;570;570;570;540;570;570;570;570;570;570;570;570;570;570;570;570;570;569;569;570;570;570;570;570;570;570;570;570;570;569;570;569;570;570;570;570;570;561;570	0.062;0.062;0.059000000000000004;0.062;0.062;0.062;0.059;0.062;0.062;0.062;0.062;0.062;0.062;0.062;0.062;0.062;0.062;0.062;0.062;0.062;0.062;0.062;0.062;0.062;0.062;0.062;0.062;0.062;0.062;0.062;0.062;0.062;0.062;0.062;0.062;0.062;0.062;0.062;0.062;0.062;.;0.062	0	0.005	LRR	Yes	YES	12	25	5	NA	Intergenic	NA	NA	NA
FBti0019954	2R	6288402	6290407	DNA	TIR	MULE-NOF	NOF	40	0.851064	A2;ORE;B6;B3;AB8;AKA-017;MUN-013;A3;B2;GIM-012;AKA-018;JUT-011;COR-018;TEN-015;RAL-177;A4;A1;SLA-001;RAL-059;MUN-015;KIE-094;GIM-024;COR-014;RAL-737;LUN-007;A5;COR-025;B1;RAL-426;COR-023;RAL-091;TOM-008;RAL-176;TOM-007;MUN-009;MUN-016;MUN-020;RAL-855;ISO-1;LUN-004	2005;2005;2008;2003;2003;2003;2003;2005;2008;2008;2008;11482;2009;2006;2005;2003;2008;11487;1991;2003;2003;2008;1964;2008;11066;2003;2005;1965;2012;2010;2004;2008;1190;2002;2004;2008;2005;2002;2005;11481	0.38;0.38;0.381;0.38;0.38;0.38;0.38;0.38;0.381;0.381;0.381;2.176;0.381;0.38;0.38;0.38;0.381;2.177;0.377;0.38;0.38;0.381;0.372;0.381;2.097;0.38;0.38;0.37200000000000005;0.381;0.381;0.38;0.381;0.226;0.379;0.38;0.381;0.38;0.379;.;2.176	0	0.005	LRR	Yes	YES	13	23	4	NA	Intergenic	NA	NA	NA
FBti0019957	2R	6307146	6312166	RNA	LINE	Jockey	BS	38	0.808511	A2;ORE;B4;B3;MUN-008;AB8;MUN-013;A3;STO-022;B2;GIM-012;AKA-018;JUT-011;COR-018;RAL-177;A4;SLA-001;RAL-059;A7;MUN-015;KIE-094;GIM-024;COR-014;RAL-737;LUN-007;A5;COR-025;RAL-426;COR-023;RAL-091;TOM-008;TOM-007;MUN-009;MUN-016;MUN-020;RAL-855;ISO-1;LUN-004	5034;10123;5277;5034;5034;5034;5032;5034;5032;5034;5034;5052;5034;5029;5034;5085;4551;5028;5034;5277;5032;5034;5034;5036;5035;5033;5034;5033;5034;5034;10125;462;5034;5034;5034;5034;5033;5034;5020;5034	0.946;1.903;0.992;0.946;0.946;0.946;0.946;0.946;0.946;0.946;0.946;0.95;0.946;0.945;0.946;0.956;0.855;0.945;0.946;0.992;0.946;0.946;0.946;0.947;0.946;0.946;0.946;0.946;0.946;0.946;1.903;0.087;0.946;0.946;0.946;0.946;0.946;0.946;.;0.946	0	0.005	LRR	Yes	YES	10	23	5	NA	Intergenic	NA	NA	NA
FBti0019963	2R	6445573	6446109	RNA	LTR	Pao	GATE	43	0.914894	A2;ORE;B6;B3;JUT-008;MUN-008;AB8;AKA-017;MUN-013;A3;STO-022;B2;GIM-012;AKA-018;JUT-011;COR-018;TEN-015;RAL-177;A4;A1;RAL-375;SLA-001;RAL-059;MUN-015;KIE-094;GIM-024;COR-014;RAL-737;LUN-007;A5;COR-025;B1;RAL-426;COR-023;RAL-091;TOM-008;TOM-007;MUN-009;MUN-016;MUN-020;RAL-855;ISO-1;LUN-004	576;576;576;576;576;576;576;576;577;576;575;576;575;575;576;576;576;576;576;576;576;575;576;574;576;576;576;578;577;576;2667;576;576;575;575;576;576;576;576;576;574;576;536;576	0.063;0.063;0.063;0.063;0.063;0.063;0.063;0.063;0.063;0.063;0.063;0.063;0.063;0.063;0.063;0.063;0.063;0.063;0.063;0.063;0.063;0.063;0.063;0.063;0.063;0.063;0.063;0.063;0.063;0.063;0.291;0.063;0.063;0.063;0.063;0.063;0.063;0.063;0.063;0.063;0.063;0.063;.;0.063	0.216928	0.055	HRR	Yes	YES	13	26	4	NA	Intergenic	NA	NA	NA
FBti0019966	2R	6456092	6456304	DNA	TIR	TcMar-Tc1	S-element	25	0.531915	A2;ORE;B6;B3;A3;B2;AKA-018;JUT-011;TEN-015;RAL-177;A4;A1;SLA-001;RAL-059;KIE-094;LUN-007;A5;B1;RAL-426;COR-023;RAL-176;MUN-020;RAL-855;ISO-1;LUN-004	114;115;114;216;114;216;114;114;114;114;216;116;114;114;114;216;112;217;115;114;114;221;114;115;114;115;114;114;212;216;114	0.063;0.063;0.063;0.11900000000000001;0.063;0.11900000000000001;0.063;0.063;0.063;0.063;0.119;0.064;0.063;0.063;0.063;0.11900000000000001;0.062;0.12;0.063;0.063;0.063;0.122;0.063;0.063;0.063;0.063;0.063;0.063;.;0.119;0.063	0.216928	0.055	HRR	Yes	NO	11	11	3	NA	Intergenic	NA	NA	NA
FBti0019972	2R	6470819	6476295	RNA	LTR	Gypsy	Invader3	23	0.489362	ORE;AB8;AKA-017;MUN-013;STO-022;GIM-012;COR-018;RAL-375;RAL-059;A7;MUN-015;GIM-024;RAL-737;LUN-007;COR-025;RAL-426;COR-023;RAL-091;TOM-008;TOM-007;MUN-009;MUN-016;ISO-1	5469;5470;5434;5467;5433;5437;5459;5465;5445;5471;5446;5433;5470;5459;5458;5458;5433;5461;5470;4858;5459;5434;5471;5470;5476	0.981;0.981;0.975;0.98;0.974;0.975;0.979;0.98;0.977;0.981;0.977;0.974;0.981;0.979;0.979;0.979;0.974;0.979;0.981;0.871;0.979;0.975;0.981;0.981;.	0.976178	0.175	HRR	Yes	YES	7	14	2	NA	Intergenic	NA	NA	NA
FBti0019976	2R	8015706	8017666	DNA	TIR	TcMar-Tc1	FB4	5	0.106383	RAL-091;A4;A5;B1;ISO-1	245;1962;2733;2498;2725;312;1960	0.07;0.562;0.7829999999999999;0.716;0.781;0.089;.	0.433857	0.97	HRR	Yes	YES	3	1	1	FBgn0033250	Promoter	-	952	FBgn0033250_Promoter
FBti0019978	2R	8566089	8566980	DNA	TIR	P	1360	23	0.489362	B6;B4;MUN-008;STO-022;A3;JUT-011;TEN-015;RAL-177;RAL-375;A1;A7;MUN-015;KIE-094;LUN-007;COR-025;B1;COR-023;TOM-008;TOM-007;MUN-016;RAL-855;ISO-1;LUN-004	895;887;895;895;892;895;895;840;895;3473;895;895;894;895;897;895;840;895;895;895;895;891;894	0.193;0.191;0.193;0.193;0.192;0.193;0.193;0.181;0.193;0.749;0.193;0.193;0.193;0.193;0.194;0.193;0.181;0.193;0.193;0.193;0.193;.;0.193	1.30157	1.21	HRR	Yes	YES	8	14	1	FBgn0033302	5UTR	-	0	FBgn0033302_5UTR
FBti0019985	2R	9871090	9871523	RNA	LTR	Pao	roo	34	0.723404	A6;B6;B4;B3;MUN-008;AB8;AKA-017;MUN-013;A3;STO-022;GIM-012;AKA-018;JUT-011;COR-018;RAL-177;A4;A1;RAL-375;SLA-001;RAL-059;A7;MUN-015;KIE-094;GIM-024;RAL-737;LUN-007;RAL-426;RAL-091;TOM-008;RAL-176;TOM-007;MUN-020;ISO-1;LUN-004	427;427;434;434;434;430;9061;435;432;324;2223;434;9083;427;434;429;427;427;430;426;427;429;437;432;434;437;427;434;434;427;434;435;433;9119	0.045;0.045;0.046;0.046;0.046;0.045;0.957;0.046;0.046;0.034;0.235;0.046;0.959;0.045;0.046;0.045;0.045;0.045;0.045;0.045;0.045;0.045;0.046;0.046;0.046;0.046;0.045;0.046;0.046;0.045;0.046;0.046;.;0.963	1.08464	1.79	HRR	Yes	YES	12	18	4	FBgn0033458;FBgn0285962	5UTR;Intron;Promoter	+;-	0	FBgn0033458_5UTR;FBgn0033458_Promoter;FBgn0285962_Intron
FBti0020034	3L	4361048	4361901	DNA	TIR	TcMar-Tc1	FB4	5	0.106383	TOM-007;RAL-737;A1;RAL-855;ISO-1	431;1785;1768;157;1925;1767;151;853	0.12300000000000001;0.511;0.507;0.045;0.552;0.506;0.043;.	3.53052	3.325	HRR	Yes	YES	4	1	0	FBgn0035533	Intron	-	0	FBgn0035533_Intron
FBti0020036	3L	4773711	4774361	RNA	LINE	R1	Rt1a	6	0.12766	RAL-737;COR-014;MUN-009;MUN-020;AB8;ISO-1	533;632;533;533;533;650	0.098;0.116;0.098;0.098;0.098;.	2.21523	3.355	HRR	Yes	YES	2	3	1	FBgn0035574	Intron	+	0	FBgn0035574_Intron
FBti0020042	3L	5537783	5538058	RNA	LINE	Jockey	jockey	6	0.12766	KIE-094;TEN-015;TOM-007;AKA-017;ISO-1;LUN-004	250;2466;5004;5006;275;348	0.05;0.49;0.994;0.995;.;0.069	1.8691	3.39	HRR	Yes	YES	1	5	0	FBgn0035612	3UTR	-	354	FBgn0035612_3UTR
FBti0020046	3L	6040416	6042720	RNA	LINE	Jockey	Doc	11	0.234043	AKA-018;GIM-024;SLA-001;RAL-059;AB8;LUN-007;A5;B2;ISO-1;LUN-004;MUN-015	2303;2303;2305;2304;2310;2304;2302;2306;2304;2304;2302	0.48100000000000004;0.48100000000000004;0.482;0.482;0.483;0.482;0.481;0.482;0.48200000000000004;.;0.481	0.899936	3.4	HRR	Yes	YES	2	7	2	FBgn0250815	3UTR	+	282	FBgn0250815_3UTR
FBti0020057	3L	7130011	7130136	RNA	LINE	Jockey	BS	32	0.680851	A2;ORE;B6;B4;JUT-008;AB8;AKA-017;MUN-013;A3;STO-022;GIM-012;AKA-018;JUT-011;TEN-015;A4;SLA-001;RAL-059;A7;MUN-015;KIE-094;GIM-024;COR-014;RAL-737;LUN-007;A5;COR-025;B1;RAL-176;MUN-020;RAL-855;ISO-1;LUN-004	125;125;125;125;125;125;124;125;125;125;125;125;125;125;125;125;127;126;125;125;125;125;125;125;125;125;125;125;125;125;125;124	0.023;0.023;0.023;0.023;0.023;0.023;0.023;0.023;0.023;0.023;0.023;0.023;0.023;0.023;0.023;0.023;0.024;0.024;0.023;0.023;0.023;0.023;0.023;0.023;0.023;0.023;0.023;0.023;0.023;0.023;.;0.023	5.12271	3.39	HRR	Yes	YES	10	19	3	FBgn0250836	Promoter	+	0	FBgn0250836_Promoter
FBti0020083	3L	9571982	9572245	RNA	LINE	Jockey	jockey	7	0.148936	B6;TOM-008;TOM-007;LUN-007;A3;A7;ISO-1	252;253;335;2447;348;344;263	0.05;0.05;0.067;0.486;0.069;0.068;.	3.66897	3.205	HRR	Yes	YES	2	4	1	FBgn0261555	Intron	+	0	FBgn0261555_Intron
FBti0020086	3L	10060167	10067688	RNA	LTR	Gypsy	17_6	29	0.617021	ORE;B6;B4;B3;MUN-008;AB8;AKA-017;MUN-013;A3;GIM-012;AKA-018;COR-018;TEN-015;A4;A1;RAL-059;MUN-015;KIE-094;GIM-024;RAL-737;LUN-007;B1;COR-023;MUN-009;MUN-016;MUN-020;RAL-855;ISO-1;LUN-004	7502;7542;7498;7502;7521;5151;7497;7531;7506;7538;7535;7535;5747;7507;7462;4501;7504;7514;7493;7508;7525;7510;7504;7490;11054;7487;7488;514;7513;7521;7497;3604;7505	0.965;0.97;0.965;0.965;0.968;0.663;0.965;0.969;0.966;0.97;0.97;0.97;0.739;0.966;0.96;0.579;0.966;0.967;0.964;0.966;0.968;0.966;0.966;0.9640000000000001;1.422;0.963;0.963;0.066;0.967;.;0.965;0.464;0.966	1.03839	3.135	HRR	Yes	YES	9	17	3	FBgn0040823	Intron	+	0	FBgn0040823_Intron
FBti0020088	3L	11087112	11088845	DNA	TIR	TcMar-Tc1	S-element	9	0.191489	COR-023;A2;TOM-007;A4;MUN-013;LUN-007;B2;ISO-1;MUN-015	1744;1745;1744;1744;1730;109;1745;1744;1733	0.961;0.961;0.961;0.961;0.953;0.06;0.961;0.961;.	4.22278	2.975	HRR	Yes	YES	2	5	2	FBgn0020412	Intron	-	0	FBgn0020412_Intron
FBti0020089	3L	11105351	11106998	RNA	LINE	Jockey	BS2	17	0.361702	RAL-091;KIE-094;JUT-011;TOM-008;RAL-177;COR-014;RAL-737;A1;SLA-001;TOM-007;MUN-009;AB8;AKA-017;RAL-855;A3;ISO-1;MUN-015	1654;1652;1654;1653;1653;1654;1652;1652;1653;1653;1652;1603;1654;1654;1651;1652;1647	0.344;0.343;0.344;0.344;0.344;0.344;0.343;0.343;0.344;0.344;0.343;0.333;0.344;0.344;0.343;0.343;.	4.22278	2.975	HRR	Yes	YES	6	10	1	FBgn0052073	3UTR	-	11	FBgn0052073_3UTR
FBti0020091	3L	11277515	11278450	RNA	LINE	R1	Rt1a	41	0.87234	A2;ORE;A6;B6;B4;B3;JUT-008;AKA-017;MUN-013;A3;STO-022;B2;GIM-012;AKA-018;JUT-011;COR-018;TEN-015;RAL-177;A4;SLA-001;A7;MUN-015;KIE-094;GIM-024;COR-014;RAL-737;LUN-007;A5;COR-025;B1;COR-023;RAL-091;TOM-008;RAL-176;TOM-007;MUN-009;MUN-016;MUN-020;RAL-855;ISO-1;LUN-004	911;911;911;911;911;911;811;911;811;911;586;911;911;811;911;911;910;810;811;810;911;811;810;811;911;813;811;911;810;911;911;911;811;811;911;811;811;809;809;935;910	0.168;0.168;0.168;0.168;0.168;0.168;0.149;0.168;0.149;0.168;0.108;0.168;0.168;0.149;0.168;0.168;0.167;0.149;0.149;0.149;0.168;0.149;0.149;0.149;0.168;0.15;0.149;0.168;0.149;0.168;0.168;0.168;0.149;0.149;0.168;0.149;0.149;0.149;0.149;.;0.167	4.08433	2.935	HRR	Yes	YES	12	25	4	NA	Intergenic	NA	NA	NA
FBti0020096	3L	11864607	11865846	DNA	TIR	TcMar-Pogo	pogo	11	0.234043	GIM-012;COR-023;GIM-024;TOM-008;TEN-015;B1;A4;A1;LUN-007;B2;ISO-1	1240;1250;1238;1240;1240;1239;1242;1240;1237;1240;1239	0.555;0.56;0.554;0.555;0.555;0.555;0.556;0.555;0.554;0.555;.	1.66142	2.815	HRR	Yes	YES	3	6	2	FBgn0266100	Intron	-	0	FBgn0266100_Intron
FBti0020098	3L	12919336	12924506	RNA	LINE	R1	Rt1b	5	0.106383	MUN-016;RAL-059;MUN-013;B2;ISO-1	5008;5017;5021;5011;5170	0.979;0.981;0.982;0.98;.	2.63058	2.555	HRR	Yes	YES	2	2	1	NA	Intergenic	NA	NA	NA
FBti0020114	3L	14954422	14956032	DNA	TIR	CMC-Transib	transib2	32	0.680851	A2;ORE;A6;B6;B4;B3;JUT-008;AB8;AKA-017;MUN-013;STO-022;B2;GIM-012;AKA-018;TEN-015;A4;SLA-001;RAL-059;MUN-015;GIM-024;COR-014;RAL-737;LUN-007;A5;COR-025;TOM-007;MUN-009;MUN-016;MUN-020;RAL-855;ISO-1;LUN-004	1612;1615;1614;1613;1614;1615;1616;1612;1614;1614;1612;1615;1613;1615;1612;1610;1614;1620;1618;1614;1609;1608;1270;1610;1615;1615;1614;1613;1604;1611;1610;1612	0.562;0.563;0.563;0.563;0.563;0.563;0.564;0.562;0.563;0.563;0.562;0.563;0.563;0.563;0.562;0.562;0.563;0.565;0.564;0.563;0.561;0.561;0.443;0.562;0.563;0.563;0.563;0.563;0.559;0.562;.;0.562	0.346129	1.96	HRR	Yes	YES	9	19	4	NA	Intergenic	NA	NA	NA
FBti0020119	3L	15554974	15556705	DNA	TIR	TcMar-Tc1	S-element	37	0.787234	A6;B6;B3;JUT-008;MUN-008;AB8;AKA-017;MUN-013;A3;STO-022;B2;GIM-012;AKA-018;JUT-011;COR-018;TEN-015;SLA-001;A7;MUN-015;KIE-094;GIM-024;COR-014;RAL-737;A5;COR-025;B1;COR-023;RAL-091;TOM-008;RAL-176;TOM-007;MUN-009;MUN-016;MUN-020;RAL-855;ISO-1;LUN-004	737;737;735;1745;737;1745;735;1744;1745;1742;1745;1745;1742;1743;1746;1743;1741;1745;1744;1742;1743;1742;1744;737;1746;1546;1694;733;737;1754;1743;1745;1745;1736;1742;1731;736	0.406;0.406;0.405;0.961;0.406;0.961;0.405;0.961;0.961;0.96;0.961;0.961;0.96;0.96;0.962;0.96;0.959;0.961;0.961;0.96;0.96;0.96;0.961;0.406;0.962;0.852;0.933;0.404;0.406;0.966;0.96;0.961;0.961;0.956;0.96;.;0.406	1.24607	1.75	HRR	Yes	YES	8	25	4	FBgn0087035	Intron	+	0	FBgn0087035_Intron
FBti0020123	3L	16443902	16446186	RNA	LINE	Jockey	Doc	7	0.148936	GIM-012;AKA-018;COR-018;MUN-016;LUN-007;MUN-013;ISO-1	2282;2285;2283;2280;2289;2278;2284	0.477;0.478;0.477;0.477;0.478;0.476;.	3.32284	1.41	HRR	Yes	YES	1	6	0	FBgn0053158;FBgn0261799	Intron	+;-	0	FBgn0053158_Intron;FBgn0261799_Intron
FBti0020125	3L	16523336	16528459	RNA	LINE	Jockey	BS	10	0.212766	GIM-012;A6;COR-018;RAL-177;RAL-737;RAL-059;AB8;RAL-855;B2;ISO-1	5130;5130;5130;5132;5132;5129;5146;5116;5129;5123	0.9640000000000001;0.9640000000000001;0.9640000000000001;0.965;0.965;0.964;0.967;0.962;0.964;.	2.146	1.37	HRR	Yes	YES	6	2	2	FBgn0263131	Intron	-	0	FBgn0263131_Intron
FBti0020134	3L	17730906	17731510	RNA	LTR	Gypsy	mdg1	5	0.106383	RAL-176;RAL-177;RAL-375;A1;ISO-1	609;605;603;603;604	0.063;0.063;0.063;0.063;.	0.276903	0.87	HRR	Yes	YES	5	0	0	FBgn0052183	Intron	+	0	FBgn0052183_Intron
FBti0020136	3L	17737055	17738178	RNA	LTR	Gypsy	mdg1	5	0.106383	RAL-176;RAL-177;RAL-375;A1;ISO-1	5545;1112;5543;1113;1112;5535;5564;1115;1123	0.577;0.116;0.5770000000000001;0.11599999999999999;0.116;0.576;0.579;0.116;.	0.276903	0.87	HRR	Yes	YES	5	0	0	FBgn0052183	Intron	+	0	FBgn0052183_Intron
FBti0020137	3L	17799864	17801595	DNA	TIR	TcMar-Tc1	S-element	7	0.148936	GIM-012;GIM-024;COR-014;A4;A3;B2;ISO-1	1709;1741;1712;1740;1739;1738;1731	0.9420000000000001;0.9590000000000001;0.943;0.9590000000000001;0.958;0.958;.	0.276903	0.87	HRR	Yes	YES	1	4	2	FBgn0052190	Intron	-	0	FBgn0052190_Intron
FBti0020139	3L	17861829	17863485	DNA	TIR	CMC-Transib	hopper2	43	0.914894	A2;ORE;A6;B6;B4;B3;JUT-008;MUN-008;AB8;AKA-017;MUN-013;A3;STO-022;B2;GIM-012;AKA-018;JUT-011;COR-018;TEN-015;RAL-177;A4;A1;RAL-375;SLA-001;A7;MUN-015;KIE-094;GIM-024;COR-014;RAL-737;LUN-007;A5;COR-025;B1;RAL-091;TOM-008;RAL-176;MUN-009;MUN-016;MUN-020;RAL-855;ISO-1;LUN-004	1255;2031;1254;2035;2035;2032;2035;2030;2039;2039;2033;1754;2029;2032;2036;2032;2033;2032;2023;2031;2031;2035;1758;2033;2030;2025;2032;2039;2032;2033;2035;2031;2034;2031;2032;2030;2036;2032;2035;2023;2033;1656;2004	0.45299999999999996;0.733;0.45299999999999996;0.735;0.735;0.7340000000000001;0.735;0.733;0.736;0.736;0.734;0.633;0.732;0.7340000000000001;0.735;0.734;0.734;0.734;0.73;0.733;0.733;0.735;0.635;0.734;0.733;0.731;0.734;0.736;0.734;0.734;0.735;0.733;0.734;0.733;0.734;0.733;0.735;0.734;0.735;0.73;0.734;.;0.723	0.138452	0.82	HRR	Yes	YES	14	24	5	NA	Intergenic	NA	NA	NA
FBti0020146	3L	18189644	18190189	DNA	TIR	TcMar-Tc1	S-element	34	0.723404	A2;ORE;A6;B6;B3;JUT-008;MUN-008;AB8;MUN-013;STO-022;B2;GIM-012;AKA-018;JUT-011;COR-018;TEN-015;RAL-177;A4;A1;SLA-001;KIE-094;GIM-024;COR-014;LUN-007;B1;COR-023;RAL-091;RAL-176;MUN-009;MUN-016;MUN-020;RAL-855;ISO-1;LUN-004	557;557;557;557;557;558;557;557;557;556;557;557;557;556;557;555;557;557;557;556;555;557;555;557;557;557;556;559;558;557;552;556;545;556	0.307;0.307;0.307;0.307;0.307;0.307;0.307;0.307;0.307;0.306;0.307;0.307;0.307;0.306;0.307;0.306;0.307;0.307;0.307;0.306;0.306;0.307;0.306;0.307;0.307;0.307;0.306;0.308;0.307;0.307;0.304;0.306;.;0.306	1.79987	0.685	HRR	Yes	YES	11	19	4	NA	Intergenic	NA	NA	NA
FBti0020147.c1	3L	18469825	18471291	RNA	LTR	Gypsy	gypsy2	6	0.12766	RAL-091;LUN-007;STO-022;COR-025;A7;MUN-015	1463;1466;1465;1468;1467;1465	0.214;0.214;0.214;0.215;0.214;0.214	0.138452	0.545	HRR	Yes	YES	1	4	1	FBgn0028415	Promoter	-	0	FBgn0028415_Promoter
FBti0020149	3L	18514973	18520090	RNA	LINE	Jockey	BS	41	0.87234	A2;ORE;B6;B4;B3;JUT-008;MUN-008;AB8;AKA-017;MUN-013;A3;STO-022;B2;GIM-012;AKA-018;COR-018;TEN-015;RAL-375;A1;SLA-001;RAL-059;A7;MUN-015;KIE-094;GIM-024;RAL-737;LUN-007;A5;COR-025;B1;RAL-426;RAL-091;TOM-008;RAL-176;TOM-007;MUN-009;MUN-016;MUN-020;RAL-855;ISO-1;LUN-004	5123;5123;5123;5123;5123;5122;5125;5123;5120;5113;5122;5111;5123;5131;5125;5124;5120;5122;5113;5439;5130;5123;5128;5120;5118;5104;5127;5123;5121;5123;5127;5127;5127;5144;5123;5122;5112;5117;5120;5117;5121	0.963;0.963;0.963;0.963;0.963;0.963;0.963;0.963;0.962;0.961;0.963;0.961;0.963;0.964;0.963;0.963;0.962;0.963;0.961;1.022;0.964;0.963;0.964;0.962;0.962;0.959;0.964;0.963;0.963;0.963;0.964;0.964;0.964;0.967;0.963;0.963;0.961;0.962;0.962;.;0.963	1.31529	0.5	HRR	Yes	YES	14	23	4	NA	Intergenic	NA	NA	NA
FBti0020155	3L	18833837	18834940	DNA	TIR	P	1360	24	0.510638	ORE;B6;JUT-008;MUN-008;AB8;MUN-013;B2;JUT-011;A4;A1;RAL-375;RAL-059;A7;MUN-015;KIE-094;RAL-737;LUN-007;RAL-426;COR-023;RAL-176;MUN-009;MUN-016;ISO-1;LUN-004	1106;1106;1106;1102;1106;1107;1106;1105;1106;1106;1106;1110;1106;1106;1105;1105;1106;1106;1109;1160;1104;1106;1103;1103	0.239;0.239;0.239;0.238;0.239;0.239;0.239;0.238;0.239;0.239;0.239;0.24;0.239;0.239;0.238;0.238;0.239;0.239;0.239;0.25;0.238;0.239;.;0.238	1.03839	0.35	HRR	Yes	YES	9	11	4	FBgn0036816	Intron	-	0	FBgn0036816_Intron
FBti0020317	3R	7696150	7703338	RNA	LTR	Gypsy	gypsy1	8	0.170213	ORE;RAL-375;SLA-001;RAL-059;AB8;AKA-017;STO-022;ISO-1	7708;7718;7716;7713;7712;7699;7685;7733;7188	0.978;0.9790000000000001;0.979;0.979;0.979;0.977;0.975;0.981;.	0.108814	0	LRR	Yes	YES	4	3	1	NA	Intergenic	NA	NA	NA
FBti0020320	3R	7707820	7713635	RNA	LTR	Gypsy	Invader3	7	0.148936	ORE;RAL-375;RAL-059;AB8;AKA-017;STO-022;ISO-1	15385;20566;18371;9567;24145;9618;5815	2.759;3.688;3.295;1.716;4.33;1.725;.	0.108814	0	LRR	Yes	YES	4	2	1	NA	Intergenic	NA	NA	NA
FBti0020322	3R	7849700	7850806	DNA	TIR	P	1360	22	0.468085	B3;JUT-008;MUN-008;AB8;MUN-013;A3;STO-022;B2;TEN-015;RAL-177;RAL-375;GIM-024;RAL-737;COR-025;B1;RAL-091;TOM-008;RAL-176;TOM-007;MUN-009;MUN-016;ISO-1	1109;1108;1306;243;1109;1110;1109;1102;1109;1107;1105;1106;916;1108;1110;1110;1110;1109;7541;1108;1109;1109;1106	0.239;0.239;0.282;0.052;0.239;0.24;0.239;0.238;0.239;0.239;0.238;0.239;0.198;0.239;0.24;0.24;0.24;0.239;1.627;0.239;0.239;0.239;.	1.08814	0	LRR	Yes	YES	7	12	3	FBgn0085413	Intron	+	0	FBgn0085413_Intron
FBti0020323	3R	8894928	8896023	DNA	TIR	P	1360	24	0.510638	ORE;A6;MUN-008;AB8;AKA-017;STO-022;A3;B2;GIM-012;JUT-011;RAL-177;A4;A1;SLA-001;RAL-059;A7;KIE-094;COR-014;RAL-426;RAL-176;MUN-020;RAL-855;ISO-1;LUN-004	1098;1051;1095;1096;1095;1096;1095;951;1095;1095;1113;1086;1083;1095;1084;1097;1095;1095;1095;1102;1101;1095;1093;1095;1094	0.237;0.22699999999999998;0.23600000000000002;0.237;0.23600000000000002;0.237;0.23600000000000002;0.205;0.23600000000000002;0.236;0.24;0.234;0.23399999999999999;0.23600000000000002;0.234;0.237;0.23600000000000002;0.236;0.236;0.238;0.238;0.236;0.236;.;0.236	1.08814	0.28	HRR	Yes	YES	9	11	4	FBgn0262614	Intron	-	0	FBgn0262614_Intron
FBti0020328	3R	9304584	9311813	RNA	LTR	Gypsy	Stalker	5	0.106383	AKA-018;RAL-176;RAL-177;A1;ISO-1	7233;7228;7229;6246;7229	0.997;0.996;0.996;0.861;.	0.979327	0.43	HRR	Yes	YES	4	1	0	FBgn0037676	Intron	-	0	FBgn0037676_Intron
FBti0020330	3R	12468478	12469312	RNA	LTR	Copia	Copia2	41	0.87234	A2;A6;B6;B4;B3;JUT-008;MUN-008;AB8;AKA-017;MUN-013;A3;STO-022;B2;GIM-012;AKA-018;JUT-011;COR-018;TEN-015;RAL-177;A4;A1;RAL-375;RAL-059;A7;MUN-015;KIE-094;GIM-024;COR-014;LUN-007;A5;COR-025;B1;RAL-426;COR-023;RAL-091;TOM-008;RAL-176;TOM-007;MUN-009;ISO-1;LUN-004	11401;2187;3861;3542;646;630;7087;6348;10039;6648;2187;2559;1818;8119;2187;9876;2229;6657;3813;5247;6334;6658;2229;6738;11433;9873;635;3766;7087;5475;3374;2209;11240;11488;2177;6748;5040;10156;12615;5131;4212;9949;5490;5021;3805;9874;2187;8596;5041;5221;3703;5353;6462;630;6934;8588;6654;14709;2194;7007;834;5470;6650	2.501;0.48;0.847;0.777;0.142;0.138;1.555;1.392;2.202;1.4580000000000002;0.48;0.561;0.399;1.781;0.48;2.166;0.489;1.46;0.836;1.151;1.389;1.46;0.489;1.478;2.508;2.166;0.139;0.826;1.555;1.2009999999999998;0.74;0.485;2.465;2.52;0.478;1.48;1.106;2.228;2.767;1.125;0.924;2.182;1.204;1.101;0.835;2.166;0.48;1.886;1.106;1.145;0.812;1.174;1.417;0.138;1.521;1.884;1.46;3.226;0.481;1.537;.;1.2;1.459	0.652885	1.475	HRR	Yes	YES	13	23	5	FBgn0013277	Promoter	-	0	FBgn0013277_Promoter
FBti0020330.c1	3R	12468478	12469312	RNA	LTR	Copia	Copia2	28	0.595745	A6;B6;B3;JUT-008;MUN-008;AB8;AKA-017;MUN-013;A3;B2;GIM-012;AKA-018;JUT-011;COR-018;RAL-177;A4;A1;A7;GIM-024;COR-014;A5;COR-025;B1;RAL-091;RAL-176;TOM-007;MUN-009;LUN-004	7007;8054;7081;6348;2208;10167;1817;5402;8573;8594;5478;630;6479;608;635;3861;6461;8936;4177;3531;6477;3864;8642;3836;7094;4173;4176;2232	1.537;1.767;1.5530000000000002;1.392;0.484;2.23;0.399;1.185;1.88;1.885;1.202;0.138;1.421;0.133;0.139;0.847;1.4169999999999998;1.96;0.916;0.775;1.421;0.848;1.896;0.841;1.556;0.915;0.916;0.49	0.652885	1.475	HRR	Yes	YES	7	16	5	FBgn0013277	Promoter	-	0	FBgn0013277_Promoter
FBti0020330.c2	3R	12468478	12469312	RNA	LTR	Copia	Copia2	15	0.319149	GIM-012;AKA-018;B6;JUT-011;B3;RAL-176;RAL-177;COR-014;B1;A1;TOM-007;A3;A5;B2;LUN-004	2232;6477;4174;2248;4177;631;12830;634;3828;2232;1920;4173;6485;2583;2247	0.49;1.421;0.9159999999999999;0.493;0.916;0.138;2.814;0.139;0.84;0.49;0.42100000000000004;0.915;1.422;0.567;0.493	0.652885	1.475	HRR	Yes	YES	5	8	2	FBgn0013277	Promoter	-	0	FBgn0013277_Promoter
FBti0020330.c3	3R	12468478	12469312	RNA	LTR	Copia	Copia2	5	0.106383	GIM-012;RAL-177;COR-014;A5;LUN-004	4185;635;11812;3517;6976	0.918;0.139;2.591;0.7709999999999999;1.53	0.652885	1.475	HRR	Yes	YES	1	4	0	FBgn0013277	Promoter	-	0	FBgn0013277_Promoter
FBti0020332	3R	12469837	12470255	RNA	LTR	Gypsy	Invader1	12	0.255319	GIM-012;COR-023;AKA-018;JUT-008;RAL-177;RAL-375;RAL-059;MUN-020;RAL-855;COR-025;B1;ISO-1	2038;404;415;1806;425;1802;2009;2014;429;421;302;425;429;418	0.494;0.098;0.101;0.438;0.103;0.437;0.487;0.488;0.104;0.102;0.073;0.103;0.104;.	0.652885	1.475	HRR	Yes	YES	6	6	0	NA	Intergenic	NA	NA	NA
FBti0020335	3R	12472451	12472642	RNA	LTR	Gypsy	Invader1	7	0.148936	AKA-018;JUT-008;RAL-177;RAL-375;RAL-059;COR-025;ISO-1	2038;1806;425;1802;2009;2014;429;191	0.494;0.438;0.103;0.437;0.487;0.488;0.104;.	0.652885	1.475	HRR	Yes	YES	4	3	0	NA	Intergenic	NA	NA	NA
FBti0020345	3R	12476814	12477425	RNA	LTR	Copia	Copia2	43	0.914894	A2;A6;B6;B4;B3;JUT-008;MUN-008;AB8;AKA-017;MUN-013;A3;STO-022;B2;GIM-012;AKA-018;JUT-011;COR-018;TEN-015;RAL-177;A4;A1;RAL-375;RAL-059;A7;MUN-015;KIE-094;GIM-024;COR-014;RAL-737;LUN-007;A5;COR-025;B1;RAL-426;COR-023;RAL-091;TOM-008;RAL-176;TOM-007;MUN-009;RAL-855;ISO-1;LUN-004	11401;2187;3861;3542;646;630;7087;5010;1762;3390;6348;10039;6648;2187;2559;1818;8119;2187;9876;2229;6657;3813;5247;6334;6658;2229;6738;11433;9873;635;3766;7087;5475;3374;2209;11240;11488;2177;6748;1733;5040;10156;12615;5131;12546;4212;9949;173;5490;5021;3805;9874;2187;8596;5041;2229;5221;3703;5353;6462;630;6934;1665;8588;6654;14709;2194;7007;7685;611;5470;6650	2.501;0.48;0.847;0.777;0.142;0.138;1.555;1.099;0.386;0.744;1.392;2.202;1.4580000000000002;0.48;0.561;0.399;1.781;0.48;2.166;0.489;1.46;0.836;1.151;1.389;1.46;0.489;1.478;2.508;2.166;0.139;0.826;1.555;1.2009999999999998;0.74;0.485;2.465;2.52;0.478;1.48;0.38;1.106;2.228;2.767;1.125;2.752;0.924;2.182;0.038;1.204;1.101;0.835;2.166;0.48;1.886;1.106;0.489;1.145;0.812;1.174;1.417;0.138;1.521;0.365;1.884…	0.326442	1.505	HRR	Yes	YES	15	23	5	NA	Intergenic	NA	NA	NA
FBti0020349	3R	12478331	12478750	RNA	LTR	Gypsy	Invader1	40	0.851064	A2;ORE;A6;B6;B4;B3;JUT-008;MUN-008;AB8;AKA-017;MUN-013;A3;STO-022;B2;GIM-012;AKA-018;JUT-011;COR-018;TEN-015;A4;A1;RAL-375;RAL-059;GIM-024;COR-014;RAL-737;A5;COR-025;B1;RAL-426;COR-023;RAL-091;RAL-176;TOM-007;MUN-009;MUN-016;MUN-020;RAL-855;ISO-1;LUN-004	1780;1776;1780;418;418;418;418;417;1844;1803;1799;417;1780;1725;1777;418;1802;1776;1725;1800;418;1802;1779;415;1802;398;1817;412;1730;1802;418;1802;418;1940;432;1772;1801;1777;434;416;426;1802;1725;1780;1781;423;1800;397;419;425;1780;1778;1780;1778;1747;419;1800;429;434	0.43200000000000005;0.431;0.43200000000000005;0.10099999999999999;0.10099999999999999;0.10099999999999999;0.10099999999999999;0.101;0.447;0.437;0.436;0.101;0.43200000000000005;0.418;0.431;0.101;0.43700000000000006;0.431;0.418;0.436;0.101;0.43700000000000006;0.431;0.101;0.437;0.097;0.441;0.1;0.419;0.43700000000000006;0.10099999999999999;0.43700000000000006;0.10099999999999999;0.47;0.105;0.43;0.437…	0.326442	1.505	HRR	Yes	YES	15	21	4	NA	Intergenic	NA	NA	NA
FBti0020365	3R	12487909	12488251	RNA	LTR	Gypsy	Invader1	7	0.148936	GIM-012;GIM-024;B3;MUN-016;RAL-855;AKA-017;ISO-1	2044;393;427;419;2040;3504;342	0.496;0.095;0.104;0.102;0.495;0.85;.	0.326442	1.505	HRR	Yes	YES	2	4	1	NA	Intergenic	NA	NA	NA
FBti0020371	3R	12490738	12491159	RNA	LTR	Gypsy	Invader1	6	0.12766	B6;JUT-011;RAL-375;RAL-059;ISO-1;MUN-015	426;426;424;425;423;421	0.10300000000000001;0.103;0.103;0.103;0.103;.	0.326442	1.505	HRR	Yes	YES	4	2	0	NA	Intergenic	NA	NA	NA
FBti0020379	3R	12499770	12500190	RNA	LTR	Gypsy	Invader1	11	0.234043	A2;B6;JUT-011;COR-014;RAL-375;A1;RAL-737;MUN-009;STO-022;ISO-1;LUN-004	416;2033;416;2013;414;417;418;417;417;418;3599;420;417	0.10099999999999999;0.493;0.101;0.488;0.1;0.101;0.10099999999999999;0.101;0.101;0.101;0.873;.;0.101	0.326442	1.505	HRR	Yes	YES	6	5	0	NA	Intergenic	NA	NA	NA
FBti0020393	3R	30818868	30820372	DNA	TIR	P	1360	12	0.255319	ORE;B4;TOM-007;A1;MUN-009;RAL-059;RAL-855;MUN-013;COR-025;B1;ISO-1;LUN-004	1505;1507;1506;1507;1509;1508;1507;1507;1505;1446;1502;1504;1507	0.325;0.325;0.325;0.325;0.326;0.325;0.325;0.325;0.325;0.312;0.324;.;0.325	0.652885	0	LRR	Yes	YES	7	5	0	FBgn0027598	Intron	+	0	FBgn0027598_Intron
FBti0059671	3L	17730906	17738178	RNA	LTR	Gypsy	mdg1	5	0.106383	RAL-176;RAL-177;RAL-375;A1;ISO-1	1112;5545;609;5543;1113;605;603;1112;5535;603;5564;1115;7272	0.116;0.577;0.063;0.5770000000000001;0.11599999999999999;0.063;0.063;0.116;0.576;0.063;0.579;0.116;.	0.276903	0.87	HRR	Yes	YES	5	0	0	FBgn0052183	Intron	+	0	FBgn0052183_Intron
FBti0059672	3L	17731511	17737054	RNA	LTR	Gypsy	mdg1	5	0.106383	RAL-176;RAL-177;RAL-375;A1;ISO-1	5545;609;5543;605;603;5535;603;5564;5543	0.577;0.063;0.5770000000000001;0.063;0.063;0.576;0.063;0.579;.	0.276903	0.87	HRR	Yes	YES	5	0	0	FBgn0052183	Intron	+	0	FBgn0052183_Intron
FBti0059674	X	8927642	8928286	DNA	TIR	TcMar-Tc1	FB4	27	0.574468	A2;ORE;A6;B6;B4;JUT-008;MUN-008;AB8;STO-022;A3;B2;GIM-012;COR-018;RAL-177;RAL-375;RAL-059;GIM-024;LUN-007;A5;COR-025;B1;RAL-091;TOM-008;RAL-176;TOM-007;RAL-855;ISO-1	1714;1838;2255;1714;2084;3131;1714;2053;849;1782;2207;1716;1311;1692;2115;1732;1730;1020;972;2138;2052;1709;2356;1839;1714;1960;644	0.491;0.527;0.6459999999999999;0.491;0.597;0.897;0.491;0.588;0.243;0.511;0.632;0.492;0.376;0.485;0.606;0.496;0.496;0.292;0.27899999999999997;0.613;0.588;0.49;0.675;0.527;0.491;0.562;.	8.77051	4.165	HRR	Yes	YES	13	12	2	FBgn0261549	Intron	+	0	FBgn0261549_Intron
FBti0059687	X	8928711	8929849	DNA	TIR	TcMar-Tc1	FB4	27	0.574468	A2;ORE;A6;B6;B4;JUT-008;MUN-008;AB8;STO-022;A3;B2;GIM-012;COR-018;RAL-177;RAL-375;RAL-059;GIM-024;LUN-007;A5;COR-025;B1;RAL-091;TOM-008;RAL-176;TOM-007;RAL-855;ISO-1	1714;151;1838;2255;1714;2084;3131;1714;2053;849;1782;2207;1716;1311;1692;2115;1732;1730;1020;972;2138;429;2052;1709;2356;1839;1714;1960;1138	0.491;0.043;0.527;0.6459999999999999;0.491;0.597;0.897;0.491;0.588;0.243;0.511;0.632;0.492;0.376;0.485;0.606;0.496;0.496;0.292;0.27899999999999997;0.613;0.12300000000000001;0.588;0.49;0.675;0.527;0.491;0.562;.	8.77051	4.165	HRR	Yes	YES	13	12	2	FBgn0261549	Intron	+	0	FBgn0261549_Intron
FBti0059690	2R	6261996	6266449	RNA	LINE	Jockey	BS2	39	0.829787	A2;ORE;B6;B3;JUT-008;AB8;AKA-017;MUN-013;A3;STO-022;B2;GIM-012;AKA-018;JUT-011;COR-018;TEN-015;RAL-177;A4;A1;SLA-001;RAL-059;MUN-015;KIE-094;GIM-024;RAL-737;LUN-007;A5;COR-025;B1;RAL-426;COR-023;RAL-091;TOM-008;TOM-007;MUN-009;MUN-016;RAL-855;ISO-1;LUN-004	4746;4716;4746;4745;4746;4746;4744;4740;4746;4462;4746;4464;4749;4742;4467;4744;4741;4746;4746;4739;4463;4743;4704;4465;4465;4744;4746;4758;4746;4747;4467;4721;4464;4746;4740;4464;4743;4453;4744	0.986;0.98;0.986;0.986;0.986;0.986;0.986;0.985;0.986;0.927;0.986;0.928;0.987;0.986;0.928;0.986;0.985;0.986;0.986;0.985;0.928;0.986;0.978;0.928;0.928;0.986;0.986;0.989;0.986;0.987;0.928;0.981;0.928;0.986;0.985;0.928;0.986;.;0.986	0	0.005	LRR	Yes	YES	12	23	4	NA	Intergenic	NA	NA	NA
FBti0059691	2R	18358464	18372590	RNA	LINE	Jockey	jockey	5	0.106383	TEN-015;A4;MUN-020;A7;ISO-1	5001;1598;1317;340;14126	0.994;0.318;0.262;0.068;.	3.14546	3.74	HRR	Yes	YES	1	2	2	FBgn0285917	Promoter	-	169	FBgn0285917_Promoter
FBti0059696	X	19357045	19358423	DNA	TIR	TcMar-Tc1	FB4	9	0.191489	RAL-426;JUT-011;A1;MUN-020;STO-022;COR-025;B1;ISO-1;LUN-004	1371;1587;1378;1740;1378;1836;2259;1378;1611	0.393;0.455;0.395;0.499;0.395;0.526;0.647;.;0.462	6.51007	1.945	HRR	Yes	YES	4	5	0	FBgn0031016	Intron	+	0	FBgn0031016_Intron
FBti0059706	3R	8898276	8906382	RNA	LTR	Gypsy	297	5	0.106383	RAL-737;A1;AB8;STO-022;ISO-1	8112;2803;8112;373;8106	1.123;0.388;1.123;0.052;.	1.08814	0.28	HRR	Yes	YES	3	1	1	FBgn0262614	Intron	-	0	FBgn0262614_Intron
FBti0059710	X	4990099	4997254	RNA	LTR	Pao	roo	7	0.148936	RAL-091;RAL-177;MUN-009;RAL-059;STO-022;ISO-1;MUN-015	4719;7166;7163;4718;4741;7187;7164;4719;4714;7161;7161;4719;7155	0.498;0.757;0.756;0.498;0.501;0.759;0.757;0.498;0.498;0.756;0.756;0.498;.	5.24422	3.335	HRR	Yes	YES	4	3	0	FBgn0029740	Promoter	+	0	FBgn0029740_Promoter
FBti0059713	2L	14465640	14469047	RNA	LINE	Jockey	Doc	25	0.531915	ORE;A6;JUT-008;MUN-008;AKA-017;MUN-013;B2;JUT-011;COR-018;TEN-015;RAL-177;A4;RAL-375;SLA-001;A7;MUN-015;GIM-024;COR-014;LUN-007;B1;RAL-091;TOM-008;RAL-176;RAL-855;ISO-1	1970;1972;1971;1967;1966;1979;1972;1973;1975;1977;1971;1977;1969;1630;1972;1978;1972;1906;1969;1972;1839;1972;1982;1965;3407	0.41200000000000003;0.41200000000000003;0.412;0.411;0.411;0.414;0.41200000000000003;0.412;0.413;0.413;0.412;0.413;0.412;0.341;0.41200000000000003;0.413;0.412;0.398;0.412;0.41200000000000003;0.384;0.412;0.414;0.411;.	6.21558	2.385	HRR	Yes	YES	9	13	3	NA	Intergenic	NA	NA	NA
FBti0059717	3R	12473814	12474211	RNA	LTR	Gypsy	Invader1	19	0.404255	ORE;A6;B4;JUT-008;A3;GIM-012;AKA-018;RAL-177;RAL-375;RAL-059;A7;MUN-015;COR-025;B1;RAL-426;COR-023;TOM-008;MUN-020;ISO-1	414;430;426;418;418;2038;435;406;430;430;411;417;418;1806;425;1802;2009;2014;2014;426;420;429;418;389;418;429;417;2044;412;397	0.1;0.10400000000000001;0.10300000000000001;0.10099999999999999;0.10099999999999999;0.494;0.105;0.098;0.10400000000000001;0.104;0.1;0.101;0.101;0.438;0.103;0.437;0.487;0.488;0.488;0.10300000000000001;0.102;0.104;0.10099999999999999;0.094;0.101;0.104;0.101;0.496;0.1;.	0.652885	1.475	HRR	Yes	YES	9	9	1	NA	Intergenic	NA	NA	NA
FBti0059717.c1	3R	12473814	12474211	RNA	LTR	Gypsy	Invader1	9	0.191489	GIM-012;RAL-426;AKA-018;COR-023;A6;B4;MUN-020;A3;B1	418;418;418;417;417;418;418;418;418	0.10099999999999999;0.10099999999999999;0.10099999999999999;0.101;0.101;0.10099999999999999;0.101;0.101;0.101	0.652885	1.475	HRR	Yes	YES	4	5	0	NA	Intergenic	NA	NA	NA
FBti0059718	3R	12475405	12475803	RNA	LTR	Gypsy	Invader1	13	0.276596	GIM-012;RAL-426;AKA-018;GIM-024;COR-018;JUT-008;RAL-177;RAL-375;RAL-059;A3;COR-025;ISO-1;MUN-015	2038;418;411;389;1806;418;425;1802;2009;2014;2014;420;406;429;416;398	0.494;0.10099999999999999;0.1;0.094;0.438;0.101;0.103;0.437;0.487;0.488;0.488;0.102;0.098;0.104;0.101;.	0.326442	1.505	HRR	Yes	YES	5	8	0	NA	Intergenic	NA	NA	NA
FBti0059719.c1	3R	12476998	12477385	RNA	LTR	Gypsy	Invader1	12	0.255319	RAL-426;RAL-091;GIM-024;A6;B3;A1;MUN-009;AB8;A5;B2;LUN-004;MUN-015	1780;3071;1776;1802;1802;426;1774;106;1767;2047;1780;1800	0.43200000000000005;0.745;0.431;0.43700000000000006;0.43700000000000006;0.103;0.43;0.026000000000000002;0.428;0.496;0.432;0.436	0.326442	1.505	HRR	Yes	YES	4	5	3	NA	Intergenic	NA	NA	NA
FBti0059720	3R	12469667	12470922	RNA	LTR	Copia	Copia2	43	0.914894	A2;ORE;A6;B6;B4;B3;JUT-008;MUN-008;AB8;AKA-017;MUN-013;A3;STO-022;B2;GIM-012;AKA-018;JUT-011;COR-018;TEN-015;RAL-177;A4;A1;RAL-375;RAL-059;A7;MUN-015;KIE-094;GIM-024;COR-014;LUN-007;A5;COR-025;B1;RAL-426;COR-023;RAL-091;TOM-008;RAL-176;TOM-007;MUN-009;MUN-020;ISO-1;LUN-004	11401;4467;7519;10193;2187;3861;3542;646;630;7087;6348;10039;6648;2187;2559;1818;8119;2187;9876;4577;10898;2229;6657;3813;5247;6334;3856;404;6658;6195;2844;2229;6738;11433;9873;635;3766;7087;5475;3374;2209;11240;11488;2177;6748;5040;10156;12615;5131;4212;9949;5490;5021;3805;9874;2187;7685;4987;8596;5041;5221;3703;5353;6462;630;6934;8588;6654;14709;2194;7007;7687;7968;1255;5470;6650	2.501;0.98;1.649;2.2359999999999998;0.48;0.847;0.777;0.142;0.138;1.555;1.392;2.202;1.4580000000000002;0.48;0.561;0.399;1.781;0.48;2.166;1.004;2.39;0.489;1.46;0.836;1.151;1.389;0.846;0.089;1.46;1.359;0.624;0.489;1.478;2.508;2.166;0.139;0.826;1.555;1.2009999999999998;0.74;0.485;2.465;2.52;0.478;1.48;1.106;2.228;2.767;1.125;0.924;2.182;1.204;1.101;0.835;2.166;0.48;1.686;1.094;1.886;1.106;1.145;0.812…	0.652885	1.475	HRR	Yes	YES	14	24	5	FBgn0013277	Promoter	-	892	FBgn0013277_Promoter
FBti0059721	3R	12472390	12473289	RNA	LTR	Copia	Copia2	41	0.87234	A2;A6;B6;B4;B3;JUT-008;MUN-008;AB8;AKA-017;MUN-013;A3;STO-022;B2;GIM-012;AKA-018;JUT-011;COR-018;TEN-015;RAL-177;A4;A1;RAL-375;RAL-059;A7;MUN-015;KIE-094;GIM-024;COR-014;LUN-007;A5;COR-025;B1;RAL-426;COR-023;RAL-091;TOM-008;RAL-176;TOM-007;MUN-009;ISO-1;LUN-004	11401;2187;3861;3542;646;630;7087;6348;10039;6648;2187;2559;1818;8119;2187;9876;2229;6657;3813;5247;6334;6658;2229;6738;11433;9873;635;3766;7087;5475;3374;2209;11240;11488;2177;6748;5040;10156;12615;5131;4212;9949;5490;5021;3805;9874;2187;8596;5041;5221;3703;5353;6462;630;6934;8588;6654;14709;2194;7007;899;5470;6650	2.501;0.48;0.847;0.777;0.142;0.138;1.555;1.392;2.202;1.4580000000000002;0.48;0.561;0.399;1.781;0.48;2.166;0.489;1.46;0.836;1.151;1.389;1.46;0.489;1.478;2.508;2.166;0.139;0.826;1.555;1.2009999999999998;0.74;0.485;2.465;2.52;0.478;1.48;1.106;2.228;2.767;1.125;0.924;2.182;1.204;1.101;0.835;2.166;0.48;1.886;1.106;1.145;0.812;1.174;1.417;0.138;1.521;1.884;1.46;3.226;0.481;1.537;.;1.2;1.459	0.652885	1.475	HRR	Yes	YES	13	23	5	NA	Intergenic	NA	NA	NA
FBti0059722	3R	12475236	12476473	RNA	LTR	Copia	Copia2	41	0.87234	A2;A6;B6;B4;B3;JUT-008;MUN-008;AB8;AKA-017;MUN-013;A3;STO-022;B2;GIM-012;AKA-018;JUT-011;COR-018;TEN-015;RAL-177;A4;A1;RAL-375;RAL-059;A7;MUN-015;KIE-094;GIM-024;COR-014;LUN-007;A5;COR-025;B1;RAL-426;COR-023;RAL-091;TOM-008;RAL-176;TOM-007;MUN-009;ISO-1;LUN-004	11401;2187;3861;3542;646;630;7087;6348;10039;6648;2187;2559;1818;8119;2187;9876;2229;6657;3813;5247;6334;6658;2229;6738;11433;9873;635;3766;7087;5475;3374;2209;11240;11488;2177;6748;5040;10156;12615;5131;4212;9949;5490;5021;3805;9874;2187;8596;5041;6176;5221;3703;5353;6462;630;6934;8588;6654;14709;2194;7007;1237;5470;6650	2.501;0.48;0.847;0.777;0.142;0.138;1.555;1.392;2.202;1.4580000000000002;0.48;0.561;0.399;1.781;0.48;2.166;0.489;1.46;0.836;1.151;1.389;1.46;0.489;1.478;2.508;2.166;0.139;0.826;1.555;1.2009999999999998;0.74;0.485;2.465;2.52;0.478;1.48;1.106;2.228;2.767;1.125;0.924;2.182;1.204;1.101;0.835;2.166;0.48;1.886;1.106;1.355;1.145;0.812;1.174;1.417;0.138;1.521;1.884;1.46;3.226;0.481;1.537;.;1.2;1.459	0.326442	1.505	HRR	Yes	YES	13	23	5	NA	Intergenic	NA	NA	NA
FBti0059723	3R	12478162	12479420	RNA	LTR	Copia	Copia2	16	0.340426	GIM-012;RAL-426;COR-023;ORE;A6;B6;B3;RAL-176;TOM-007;RAL-375;A1;MUN-013;LUN-007;ISO-1;LUN-004;MUN-015	12895;5250;3473;14225;4927;3109;1788;2158;3393;2190;14010;5196;2560;4628;2384;9358;1258;3808;3357;1777;1026	2.8280000000000003;1.1520000000000001;0.762;3.12;1.081;0.682;0.392;0.473;0.7440000000000001;0.48;3.073;1.14;0.562;1.015;0.523;2.053;.;0.835;0.736;0.39;0.225	0.326442	1.505	HRR	Yes	YES	8	7	1	NA	Intergenic	NA	NA	NA
FBti0059725	3R	12497527	12499279	RNA	LTR	Copia	Copia2	22	0.468085	ORE;A6;B6;B4;B3;JUT-008;MUN-008;MUN-013;STO-022;JUT-011;A4;A1;RAL-375;RAL-059;MUN-015;A5;COR-025;TOM-008;RAL-176;TOM-007;ISO-1;LUN-004	12895;14225;784;784;784;664;6593;6555;784;785;4935;783;774;784;6583;784;8175;2365;664;664;6550;4808;3399;784;784;786;9358;1752;667;8164	2.8280000000000003;3.12;0.172;0.172;0.172;0.146;1.446;1.438;0.172;0.172;1.082;0.172;0.17;0.172;1.444;0.172;1.7930000000000001;0.519;0.146;0.146;1.4369999999999998;1.055;0.746;0.172;0.172;0.172;2.053;.;0.146;1.791	0.326442	1.505	HRR	Yes	YES	9	11	2	NA	Intergenic	NA	NA	NA
FBti0059727.c1	2R	6256173	6322173	RNA	LINE	R1	Rt1b	5	0.106383	RAL-091;COR-018;SLA-001;LUN-007;STO-022	1262;1265;1259;1261;1293	0.247;0.247;0.246;0.247;0.253	0	0.005	LRR	Yes	YES	1	4	0	FBgn0286511	3UTR	+	908	FBgn0286511_3UTR
FBti0059750	3R	12499587	12500860	RNA	LTR	Copia	Copia2	37	0.787234	A2;ORE;A6;B6;B4;B3;JUT-008;MUN-008;AB8;MUN-013;STO-022;B2;JUT-011;COR-018;TEN-015;RAL-177;A4;A1;RAL-375;SLA-001;RAL-059;A7;MUN-015;KIE-094;GIM-024;RAL-737;LUN-007;A5;COR-025;RAL-091;TOM-008;RAL-176;TOM-007;MUN-009;MUN-016;ISO-1;LUN-004	6217;18953;7727;12895;14225;7568;784;784;784;664;784;684;5507;7717;785;783;7793;7669;774;7687;2865;4461;16064;1376;5673;784;784;2365;6181;13868;664;1810;5504;664;4463;12641;5506;5506;5862;6162;13575;6114;6190;9337;4808;784;4757;791;784;786;9358;2275;1785;776;9154;6085;2969;7977;1273;667	1.364;4.157;1.695;2.8280000000000003;3.12;1.66;0.172;0.172;0.172;0.146;0.172;0.15;1.208;1.693;0.172;0.172;1.709;1.682;0.17;1.686;0.628;0.979;3.524;0.302;1.244;0.172;0.172;0.519;1.356;3.042;0.146;0.397;1.207;0.146;0.979;2.773;1.208;1.208;1.286;1.352;2.978;1.341;1.358;2.048;1.055;0.172;1.043;0.174;0.172;0.172;2.053;0.499;0.392;0.17;2.008;1.335;0.651;1.75;.;0.146	0.326442	1.505	HRR	Yes	YES	13	19	5	FBgn0051354	Promoter	+	651	FBgn0051354_Promoter
FBti0059751	3R	12490555	12497205	RNA	LTR	Copia	Copia2	12	0.255319	ORE;A6;B6;JUT-011;B3;RAL-176;TOM-007;RAL-375;RAL-059;MUN-013;ISO-1;MUN-015	12895;14225;1181;6550;1195;6592;7481;8155;6559;2027;9358;6650	2.8280000000000003;3.12;0.259;1.4369999999999998;0.262;1.446;1.641;1.789;1.439;0.445;2.053;.	0.326442	1.505	HRR	Yes	YES	7	4	1	NA	Intergenic	NA	NA	NA
FBti0059752	3R	12489061	12490214	RNA	LTR	Copia	Copia2	7	0.148936	ORE;A6;B3;TOM-007;A1;MUN-013;ISO-1	12895;14225;2924;1195;1655;9358;1153	2.8280000000000003;3.12;0.6409999999999999;0.262;0.363;2.053;.	0.326442	1.505	HRR	Yes	YES	4	2	1	NA	Intergenic	NA	NA	NA
FBti0059753	3R	12487740	12488907	RNA	LTR	Copia	Copia2	9	0.191489	GIM-012;ORE;A6;GIM-024;COR-018;TOM-007;RAL-855;AKA-017;ISO-1	12895;14225;9060;7247;4583;12828;6199;2962;9358;7552;950;8012;1167	2.8280000000000003;3.12;1.987;1.59;1.005;2.814;1.36;0.65;2.053;1.657;0.208;1.757;.	0.326442	1.505	HRR	Yes	YES	4	5	0	NA	Intergenic	NA	NA	NA
FBti0059754	3R	12482590	12485777	RNA	LTR	Copia	Copia2	7	0.148936	COR-023;ORE;A6;B4;TOM-008;TOM-007;ISO-1	12895;14225;17106;11480;6558;9358;3187	2.8280000000000003;3.12;3.752;2.518;1.438;2.053;.	0.326442	1.505	HRR	Yes	YES	4	3	0	NA	Intergenic	NA	NA	NA
FBti0059757	3R	12473630	12474881	RNA	LTR	Copia	Copia2	41	0.87234	A2;A6;B6;B4;B3;JUT-008;MUN-008;AB8;AKA-017;MUN-013;A3;STO-022;B2;GIM-012;AKA-018;JUT-011;COR-018;TEN-015;RAL-177;A4;A1;RAL-375;RAL-059;A7;MUN-015;KIE-094;GIM-024;COR-014;LUN-007;A5;COR-025;B1;RAL-426;COR-023;RAL-091;TOM-008;RAL-176;TOM-007;MUN-009;ISO-1;LUN-004	11401;2187;3861;3542;646;630;7087;6348;10039;6648;2187;2559;1818;8119;2187;9876;2229;6657;3813;5247;6334;6658;2229;6738;11433;9873;635;3766;7087;5475;3374;2209;11240;1753;11488;2177;1771;6748;5040;10156;12615;5131;4212;9949;5490;5021;3805;9874;2187;8596;5041;5834;5221;3703;5353;6462;630;6934;8588;6654;14709;2194;7007;1251;5470;6650	2.501;0.48;0.847;0.777;0.142;0.138;1.555;1.392;2.202;1.4580000000000002;0.48;0.561;0.399;1.781;0.48;2.166;0.489;1.46;0.836;1.151;1.389;1.46;0.489;1.478;2.508;2.166;0.139;0.826;1.555;1.2009999999999998;0.74;0.485;2.465;0.385;2.52;0.478;0.388;1.48;1.106;2.228;2.767;1.125;0.924;2.182;1.204;1.101;0.835;2.166;0.48;1.886;1.106;1.28;1.145;0.812;1.174;1.417;0.138;1.521;1.884;1.46;3.226;0.481;1.537;.;1.2;…	0.652885	1.475	HRR	Yes	YES	13	23	5	NA	Intergenic	NA	NA	NA
FBti0059759	3R	21609064	21611635	DNA	TIR	TcMar-Tc1	FB4	38	0.808511	ORE;B6;B4;B3;JUT-008;MUN-008;AB8;AKA-017;MUN-013;A3;STO-022;B2;GIM-012;AKA-018;COR-018;TEN-015;A4;A1;SLA-001;RAL-059;A7;MUN-015;GIM-024;COR-014;RAL-737;LUN-007;A5;COR-025;B1;TOM-008;RAL-176;TOM-007;MUN-009;MUN-016;MUN-020;RAL-855;ISO-1;LUN-004	2879;2595;308;2444;1832;2809;2790;1740;2264;1700;2718;1151;1675;1583;1689;2617;3068;2716;2136;3126;2727;1704;2736;309;2595;2414;1885;2949;2248;2349;1724;230;2255;2566;2843;2144;1893;1462;2726;2324;2547;2571;2816	0.825;0.7440000000000001;0.08800000000000001;0.7;0.525;0.805;0.799;0.499;0.649;0.487;0.779;0.33;0.48;0.454;0.484;0.75;0.879;0.778;0.612;0.8959999999999999;0.7809999999999999;0.488;0.784;0.08900000000000001;0.7440000000000001;0.692;0.54;0.845;0.644;0.673;0.494;0.066;0.646;0.735;0.815;0.614;0.542;0.419;0.781;0.666;0.73;.;0.807	0.979327	3.14	HRR	Yes	YES	10	23	5	FBgn0283499	Intron	-	0	FBgn0283499_Intron
FBti0059775	3R	7694632	7707819	RNA	LTR	Gypsy	Invader3	8	0.170213	ORE;RAL-375;SLA-001;RAL-059;AB8;AKA-017;STO-022;ISO-1	1076;15385;20566;1076;18371;1076;9567;24145;1073;1692;890;9618;1076;13187	0.193;2.759;3.688;0.193;3.295;0.193;1.716;4.33;0.192;0.303;0.16;1.725;0.193;.	0.108814	0	LRR	Yes	YES	4	3	1	FBgn0051146	3UTR	+	0	FBgn0051146_3UTR
FBti0059799	2R	18080942	18081860	DNA	TIR	hAT-hobo	H	29	0.617021	A6;B6;B4;B3;JUT-008;STO-022;A3;B2;GIM-012;AKA-018;JUT-011;COR-018;TEN-015;RAL-177;A4;SLA-001;A7;MUN-015;KIE-094;COR-014;RAL-737;LUN-007;B1;COR-023;TOM-008;TOM-007;MUN-016;MUN-020;ISO-1	918;920;920;920;919;920;919;920;920;918;915;921;918;917;920;915;920;918;919;920;919;922;920;920;920;920;920;908;918	0.305;0.306;0.306;0.306;0.305;0.306;0.305;0.306;0.306;0.305;0.304;0.306;0.305;0.305;0.306;0.304;0.306;0.305;0.305;0.306;0.305;0.306;0.306;0.306;0.306;0.306;0.306;0.302;.	4.44703	3.73	HRR	Yes	YES	7	18	4	FBgn0085415	Intron	+	0	FBgn0085415_Intron
FBti0059803	2R	18079657	18080181	RNA	LTR	Gypsy	gtwin	29	0.617021	A6;B6;B4;B3;JUT-008;STO-022;A3;B2;GIM-012;AKA-018;JUT-011;COR-018;TEN-015;RAL-177;A4;SLA-001;A7;MUN-015;KIE-094;COR-014;RAL-737;LUN-007;B1;COR-023;TOM-008;TOM-007;MUN-016;MUN-020;ISO-1	524;524;524;524;524;524;524;524;524;524;524;524;524;524;524;524;524;524;524;512;524;525;524;524;524;524;524;524;524	0.071;0.071;0.071;0.071;0.071;0.071;0.071;0.071;0.071;0.071;0.071;0.071;0.071;0.071;0.071;0.071;0.071;0.071;0.071;0.069;0.071;0.071;0.071;0.071;0.071;0.071;0.071;0.071;.	4.44703	3.73	HRR	Yes	YES	7	18	4	FBgn0085415	Intron	+	0	FBgn0085415_Intron
FBti0059805	3R	22348307	22348377	DNA	Helitron	INE-1	INE-1	41	0.87234	A2;ORE;A6;B6;B4;B3;JUT-008;MUN-008;AKA-017;MUN-013;A3;STO-022;B2;GIM-012;AKA-018;JUT-011;COR-018;TEN-015;RAL-177;A4;A1;RAL-375;SLA-001;RAL-059;A7;MUN-015;KIE-094;GIM-024;RAL-737;LUN-007;A5;COR-025;B1;RAL-426;COR-023;RAL-091;TOM-008;RAL-176;MUN-020;RAL-855;ISO-1	246;246;246;246;246;246;246;246;246;246;246;246;246;245;246;246;246;246;246;254;246;246;246;246;246;246;246;246;246;246;246;246;246;246;246;246;246;246;246;246;70	0.16;0.16;0.16;0.16;0.16;0.16;0.16;0.16;0.16;0.16;0.16;0.16;0.16;0.159;0.16;0.16;0.16;0.16;0.16;0.165;0.16;0.16;0.16;0.16;0.16;0.16;0.16;0.16;0.16;0.16;0.16;0.16;0.16;0.16;0.16;0.16;0.16;0.16;0.16;0.16;.	2.17628	3.18	HRR	Yes	YES	16	21	4	NA	Intergenic	NA	NA	NA
FBti0059831	2R	6386769	6391460	RNA	LINE	Jockey	F-element	16	0.340426	GIM-012;COR-023;GIM-024;B4;TOM-008;COR-018;RAL-176;COR-014;RAL-737;MUN-009;MUN-016;AKA-017;STO-022;A7;ISO-1;MUN-015	4628;4689;4684;4689;4692;4628;4696;4685;4691;4692;3565;4687;4627;4662;4689;4691	0.978;0.991;0.99;0.991;0.991;0.978;0.992;0.99;0.991;0.991;0.753;0.99;0.978;0.985;0.991;.	0.216928	0.055	HRR	Yes	YES	4	11	1	NA	Intergenic	NA	NA	NA
FBti0059832	2R	18487253	18487288	DNA	Helitron	INE-1	INE-1	9	0.191489	RAL-426;COR-023;A6;B6;JUT-011;SLA-001;MUN-009;RAL-855;ISO-1	117;194;192;132;117;117;192;192;35	0.171;0.284;0.281;0.193;0.171;0.171;0.281;0.281;.	3.25393	3.75	HRR	Yes	YES	5	4	0	FBgn0028496	Intron	-	0	FBgn0028496_Intron
FBti0059833	2R	6313028	6317719	RNA	LINE	Jockey	F-element	11	0.234043	GIM-012;RAL-426;COR-023;GIM-024;TOM-008;COR-018;COR-014;RAL-737;MUN-016;STO-022;ISO-1	3502;4694;4692;4692;4688;4693;3449;4689;4690;4692;4691	0.74;0.992;0.991;0.991;0.99;0.992;0.729;0.991;0.991;0.991;.	0.216928	0.055	HRR	Yes	YES	3	8	0	NA	Intergenic	NA	NA	NA
FBti0059851	2R	6323404	6324012	DNA	TIR	hAT-hobo	H	44	0.93617	A2;ORE;B6;B4;B3;JUT-008;MUN-008;AB8;AKA-017;MUN-013;A3;STO-022;B2;GIM-012;AKA-018;JUT-011;COR-018;TEN-015;RAL-177;A4;A1;RAL-375;SLA-001;A7;MUN-015;KIE-094;GIM-024;COR-014;RAL-737;LUN-007;A5;COR-025;B1;RAL-426;COR-023;RAL-091;TOM-008;TOM-007;MUN-009;MUN-016;MUN-020;RAL-855;ISO-1;LUN-004	721;720;721;720;718;724;723;720;720;718;720;720;721;720;720;721;719;694;720;720;721;722;720;720;717;720;720;704;720;720;720;723;720;720;719;720;720;720;720;720;723;719;720;608;721	0.24;0.239;0.24;0.239;0.239;0.241;0.24;0.239;0.239;0.239;0.239;0.239;0.24;0.239;0.239;0.24;0.239;0.231;0.239;0.239;0.24;0.24;0.239;0.239;0.238;0.239;0.239;0.234;0.239;0.239;0.239;0.24;0.239;0.239;0.239;0.239;0.239;0.239;0.239;0.239;0.24;0.239;0.239;.;0.24	0.216928	0.055	HRR	Yes	YES	13	26	5	NA	Intergenic	NA	NA	NA
FBti0059865	2R	6341353	6341526	DNA	TIR	P	1360	44	0.93617	A2;ORE;B6;B4;B3;JUT-008;MUN-008;AB8;AKA-017;MUN-013;A3;STO-022;B2;GIM-012;AKA-018;JUT-011;COR-018;TEN-015;RAL-177;A4;A1;RAL-375;SLA-001;RAL-059;A7;MUN-015;KIE-094;GIM-024;COR-014;RAL-737;LUN-007;A5;COR-025;B1;COR-023;RAL-091;TOM-008;TOM-007;MUN-009;MUN-016;MUN-020;RAL-855;ISO-1;LUN-004	417;417;417;417;417;416;418;417;417;418;417;417;417;418;418;417;417;417;417;417;417;416;418;417;417;415;417;418;417;418;417;417;416;417;418;420;417;416;415;418;417;417;173;417	0.09;0.09;0.09;0.09;0.09;0.09;0.09;0.09;0.09;0.09;0.09;0.09;0.09;0.09;0.09;0.09;0.09;0.09;0.09;0.09;0.09;0.09;0.09;0.09;0.09;0.09;0.09;0.09;0.09;0.09;0.09;0.09;0.09;0.09;0.09;0.091;0.09;0.09;0.09;0.09;0.09;0.09;.;0.09	0.216928	0.055	HRR	Yes	YES	13	26	5	NA	Intergenic	NA	NA	NA
FBti0059868	2R	6341778	6342193	DNA	TIR	P	1360	44	0.93617	A2;ORE;B6;B4;B3;JUT-008;MUN-008;AB8;AKA-017;MUN-013;A3;STO-022;B2;GIM-012;AKA-018;JUT-011;COR-018;TEN-015;RAL-177;A4;A1;RAL-375;SLA-001;RAL-059;A7;MUN-015;KIE-094;GIM-024;COR-014;RAL-737;LUN-007;A5;COR-025;B1;COR-023;RAL-091;TOM-008;TOM-007;MUN-009;MUN-016;MUN-020;RAL-855;ISO-1;LUN-004	415;415;415;415;415;415;415;415;415;415;402;415;414;415;415;415;415;415;415;415;415;415;415;418;415;415;414;415;415;415;415;414;415;402;415;394;415;415;415;415;415;415;415;415;415;415	0.09;0.09;0.09;0.09;0.09;0.09;0.09;0.09;0.09;0.09;0.087;0.09;0.089;0.09;0.09;0.09;0.09;0.09;0.09;0.09;0.09;0.09;0.09;0.09;0.09;0.09;0.089;0.09;0.09;0.09;0.09;0.089;0.09;0.087;0.09;0.085;0.09;0.09;0.09;0.09;0.09;0.09;0.09;0.09;.;0.09	0.216928	0.055	HRR	Yes	YES	13	26	5	NA	Intergenic	NA	NA	NA
FBti0059869	2R	6344735	6344839	RNA	LTR	Gypsy	Invader3	36	0.765957	A2;ORE;B6;B4;B3;AKA-017;MUN-013;A3;STO-022;B2;GIM-012;JUT-011;COR-018;RAL-177;A4;A1;RAL-375;SLA-001;A7;KIE-094;GIM-024;COR-014;RAL-737;LUN-007;A5;COR-025;B1;COR-023;RAL-091;TOM-008;MUN-009;MUN-016;MUN-020;RAL-855;ISO-1;LUN-004	14703;22744;40071;15575;23006;15336;16001;15770;17002;25779;4594;17168;2301;16266;14196;22502;42382;32598;2295;14752;21884;3986;22036;13101;19817;14276;10599;35333;17297;22652;16258;9304;7598;14364;14187;104;2297	12.429;19.226;33.872;13.165999999999999;19.447;12.964;13.526;13.331;14.372;21.791;3.883;14.512;1.945;13.75;12.0;19.021;35.826;27.555;1.94;12.47;18.499;3.369;18.627;11.074;16.751;12.068;8.959;29.866999999999997;14.621;19.148;13.743;7.865;6.423;12.142;11.992;.;1.942	0.216928	0.055	HRR	Yes	YES	12	20	4	NA	Intergenic	NA	NA	NA
FBti0059870	2R	6363000	6363112	RNA	LTR	Gypsy	Invader3	40	0.851064	A2;ORE;B6;B4;B3;JUT-008;AB8;AKA-017;MUN-013;A3;STO-022;B2;GIM-012;AKA-018;JUT-011;COR-018;TEN-015;RAL-177;A4;A1;RAL-375;SLA-001;RAL-059;A7;MUN-015;GIM-024;COR-014;RAL-737;LUN-007;A5;COR-025;B1;RAL-091;TOM-008;TOM-007;MUN-016;MUN-020;RAL-855;ISO-1;LUN-004	11464;1165;22744;3863;6583;4372;1139;4372;18857;3948;557;8705;4594;2526;3964;9675;4392;2301;4372;1643;3869;5494;3863;32598;2295;4379;18709;4348;6583;9417;3937;17759;3952;2679;1165;23457;4969;1166;22652;3963;4372;3938;14364;4940;112;5023;4391;2297	9.691;0.985;19.226;3.265;5.565;3.696;0.963;3.696;15.94;3.337;0.47100000000000003;7.358;3.883;2.135;3.351;8.178;3.713;1.945;3.696;1.389;3.27;4.644;3.265;27.555;1.94;3.702;15.815;3.675;5.565;7.96;3.328;15.012;3.341;2.265;0.985;19.828;4.2;0.986;19.148;3.35;3.696;3.329;12.142;4.176;.;4.246;3.712;1.942	0.216928	0.055	HRR	Yes	YES	13	22	5	NA	Intergenic	NA	NA	NA
FBti0059871	2R	6367022	6367145	RNA	LTR	Gypsy	Invader3	40	0.851064	A2;ORE;B6;B4;B3;JUT-008;AB8;AKA-017;MUN-013;A3;STO-022;B2;GIM-012;AKA-018;JUT-011;COR-018;TEN-015;RAL-177;A4;A1;RAL-375;SLA-001;RAL-059;A7;MUN-015;GIM-024;COR-014;RAL-737;LUN-007;A5;COR-025;B1;RAL-091;TOM-008;TOM-007;MUN-016;MUN-020;RAL-855;ISO-1;LUN-004	11464;1165;22744;3863;6583;4372;1139;4372;18857;3948;557;8705;4594;2526;3964;9675;4392;2301;4372;1643;3869;5494;3863;32598;2295;4379;18709;4348;6583;9417;3937;17759;3952;2679;1165;23457;4969;1166;22652;3963;4372;3938;14364;4940;123;4391;2297	9.691;0.985;19.226;3.265;5.565;3.696;0.963;3.696;15.94;3.337;0.47100000000000003;7.358;3.883;2.135;3.351;8.178;3.713;1.945;3.696;1.389;3.27;4.644;3.265;27.555;1.94;3.702;15.815;3.675;5.565;7.96;3.328;15.012;3.341;2.265;0.985;19.828;4.2;0.986;19.148;3.35;3.696;3.329;12.142;4.176;.;3.712;1.942	0.216928	0.055	HRR	Yes	YES	13	22	5	NA	Intergenic	NA	NA	NA
FBti0059872	2R	6369611	6369723	RNA	LTR	Gypsy	Invader3	22	0.468085	A2;ORE;B6;B3;AKA-017;B2;GIM-012;JUT-011;RAL-375;A1;SLA-001;RAL-059;GIM-024;COR-014;RAL-737;B1;COR-023;RAL-091;MUN-016;MUN-020;ISO-1;LUN-004	11464;22744;3342;8371;5676;18857;4594;5738;2301;3342;12992;32598;2295;18709;5708;17759;5737;7462;14799;5738;22652;5712;14364;112;2297	9.691;19.226;2.825;7.0760000000000005;4.798;15.94;3.883;4.85;1.945;2.825;10.982000000000001;27.555;1.94;15.815;4.825;15.012;4.85;6.308;12.51;4.85;19.148;4.828;12.142;.;1.942	0.216928	0.055	HRR	Yes	YES	10	10	2	NA	Intergenic	NA	NA	NA
FBti0059876	3R	7656573	7656629	DNA	Helitron	INE-1	INE-1	13	0.276596	GIM-012;A7;JUT-011;B1;TOM-007;MUN-008;A4;A1;STO-022;A3;A5;B2;ISO-1	522;519;521;522;522;519;520;550;521;521;521;519;56	0.764;0.76;0.763;0.764;0.764;0.76;0.7609999999999999;0.805;0.763;0.763;0.763;0.76;.	0.217628	0	LRR	Yes	YES	3	7	3	FBgn0051146	Promoter	+	619	FBgn0051146_Promoter
FBti0059881	2R	6374040	6374163	RNA	LTR	Gypsy	Invader3	22	0.468085	A2;ORE;B6;B3;AKA-017;B2;GIM-012;JUT-011;RAL-375;A1;SLA-001;RAL-059;GIM-024;COR-014;RAL-737;B1;COR-023;RAL-091;MUN-016;MUN-020;ISO-1;LUN-004	11464;22744;8371;5676;18857;4594;5738;2301;12992;32598;2295;18709;5708;17759;5737;7462;14799;5738;22652;5712;14364;123;2297	9.691;19.226;7.0760000000000005;4.798;15.94;3.883;4.85;1.945;10.982000000000001;27.555;1.94;15.815;4.825;15.012;4.85;6.308;12.51;4.85;19.148;4.828;12.142;.;1.942	0.216928	0.055	HRR	Yes	YES	10	10	2	NA	Intergenic	NA	NA	NA
FBti0059883	2R	6376629	6376741	RNA	LTR	Gypsy	Invader3	22	0.468085	A2;ORE;B6;JUT-008;AKA-017;B2;AKA-018;JUT-011;RAL-375;A1;SLA-001;RAL-059;KIE-094;COR-014;B1;RAL-426;RAL-091;RAL-176;MUN-009;MUN-020;ISO-1;LUN-004	11464;22744;8371;15107;18857;4594;805;2301;12992;15082;2295;15075;18709;3649;17759;14799;5148;22652;13144;2312;7685;14364;112;2297	9.691;19.226;7.0760000000000005;12.77;15.94;3.883;0.68;1.945;10.982000000000001;12.749;1.94;12.743;15.815;3.085;15.012;12.51;4.352;19.148;11.111;1.954;6.496;12.142;.;1.942	0.216928	0.055	HRR	Yes	YES	11	10	1	NA	Intergenic	NA	NA	NA
FBti0059891	3R	23020865	23020926	DNA	Helitron	INE-1	INE-1	27	0.574468	ORE;B6;B4;B3;AB8;MUN-013;A3;STO-022;JUT-011;COR-018;RAL-177;A4;A1;RAL-375;SLA-001;RAL-059;A7;KIE-094;COR-014;RAL-737;COR-025;RAL-426;RAL-091;TOM-007;MUN-016;RAL-855;ISO-1	121;121;121;121;121;121;121;121;113;121;121;121;121;121;121;121;121;121;121;121;121;121;121;121;121;121;61	0.177;0.177;0.177;0.177;0.177;0.177;0.177;0.177;0.165;0.177;0.177;0.177;0.177;0.177;0.177;0.177;0.177;0.177;0.177;0.177;0.177;0.177;0.177;0.177;0.177;0.177;.	2.93798	3.21	HRR	Yes	YES	12	11	4	FBgn0039039	3UTR	-	297	FBgn0039039_3UTR
FBti0059901	3R	7915828	7915889	DNA	Helitron	INE-1	INE-1	37	0.787234	A2;ORE;A6;B6;B4;B3;MUN-008;AB8;AKA-017;STO-022;A3;B2;GIM-012;AKA-018;JUT-011;COR-018;TEN-015;A4;A1;RAL-375;SLA-001;A7;KIE-094;GIM-024;COR-014;LUN-007;A5;COR-025;B1;RAL-426;RAL-091;TOM-008;TOM-007;MUN-009;MUN-020;ISO-1;LUN-004	719;719;719;719;719;707;719;512;719;719;719;717;717;717;717;719;719;719;717;719;719;717;717;717;717;719;719;719;719;719;719;717;719;719;717;61;719	1.053;1.053;1.053;1.053;1.053;1.035;1.053;0.75;1.053;1.053;1.053;1.05;1.05;1.05;1.05;1.053;1.053;1.053;1.05;1.053;1.053;1.05;1.05;1.05;1.05;1.053;1.053;1.053;1.053;1.053;1.053;1.05;1.053;1.053;1.05;.;1.053	0.761699	0	LRR	Yes	YES	11	21	5	FBgn0014931	Intron	+	0	FBgn0014931_Intron
FBti0059914	X	12115791	12115841	DNA	Helitron	INE-1	INE-1	36	0.765957	A2;ORE;A6;B6;B4;B3;MUN-008;AB8;AKA-017;MUN-013;A3;STO-022;B2;GIM-012;AKA-018;JUT-011;COR-018;TEN-015;A4;A1;RAL-375;SLA-001;A7;KIE-094;GIM-024;COR-014;LUN-007;A5;COR-025;B1;RAL-426;TOM-008;TOM-007;MUN-009;ISO-1;LUN-004	210;210;210;210;210;210;210;210;210;210;210;210;210;210;210;210;210;210;210;210;210;210;210;210;210;210;210;210;210;210;210;210;210;210;50;210	0.307;0.307;0.307;0.307;0.307;0.307;0.307;0.307;0.307;0.307;0.307;0.307;0.307;0.307;0.307;0.307;0.307;0.307;0.307;0.307;0.307;0.307;0.307;0.307;0.307;0.307;0.307;0.307;0.307;0.307;0.307;0.307;0.307;0.307;.;0.307	5.15381	4.155	HRR	Yes	YES	10	21	5	FBgn0267001	Intron	+	0	FBgn0267001_Intron
FBti0060001	X	3794814	3794952	DNA	Helitron	INE-1	INE-1	22	0.468085	A2;A6;B6;B4;B3;AB8;A3;B2;AKA-018;JUT-011;TEN-015;RAL-177;A4;A1;A7;COR-014;A5;RAL-426;MUN-016;MUN-020;ISO-1;LUN-004	216;214;214;216;214;214;214;214;214;214;216;216;174;216;214;216;214;216;214;216;138;216	0.316;0.313;0.313;0.316;0.313;0.313;0.313;0.313;0.313;0.313;0.316;0.316;0.255;0.316;0.313;0.316;0.313;0.316;0.313;0.316;.;0.316	2.71253	2.9	HRR	Yes	YES	8	9	5	FBgn0021738	5UTR;Intron	+	0	FBgn0021738_5UTR;FBgn0021738_Intron
FBti0060003	X	3803907	3804045	DNA	Helitron	INE-1	INE-1	24	0.510638	JUT-008;MUN-008;AKA-017;STO-022;MUN-013;GIM-012;COR-018;RAL-375;SLA-001;RAL-059;MUN-015;KIE-094;GIM-024;RAL-737;LUN-007;COR-025;COR-023;RAL-091;TOM-008;RAL-176;TOM-007;MUN-009;RAL-855;ISO-1	155;216;214;216;214;216;214;214;214;176;174;174;214;216;216;214;216;214;214;174;216;216;174;138	0.101;0.316;0.313;0.316;0.313;0.316;0.313;0.313;0.313;0.258;0.255;0.255;0.313;0.316;0.316;0.313;0.316;0.313;0.313;0.255;0.316;0.316;0.255;.	2.71253	2.9	HRR	Yes	YES	7	17	0	FBgn0264954	Intron	+	0	FBgn0264954_Intron
FBti0060076	X	15903202	15903367	DNA	Helitron	INE-1	INE-1	8	0.170213	RAL-426;GIM-024;B4;B1;RAL-737;RAL-375;B2;ISO-1	103;143;105;103;107;103;104;165	0.151;0.209;0.154;0.151;0.157;0.151;0.152;.	2.89336	3.4	HRR	Yes	NO	6	1	1	FBgn0003392	Intron	+	0	FBgn0003392_Intron
FBti0060098	X	20674168	20674714	DNA	Helitron	INE-1	INE-1	34	0.723404	A2;ORE;A6;B6;B4;B3;MUN-008;AB8;AKA-017;MUN-013;STO-022;B2;GIM-012;AKA-018;JUT-011;COR-018;TEN-015;RAL-177;A4;RAL-375;SLA-001;MUN-015;KIE-094;COR-014;LUN-007;A5;COR-025;RAL-426;COR-023;RAL-091;TOM-007;MUN-020;ISO-1;LUN-004	3008;4062;2610;5218;1506;3191;2447;2980;3599;1674;2935;4126;2215;2295;2873;2214;4253;2287;3402;2610;3528;2283;3530;2480;2875;4299;2276;3009;3061;2483;2276;1221;546;2084	4.404;5.947;3.821;7.64;2.205;4.672;3.583;4.363;5.269;2.451;4.297;6.041;3.243;3.36;4.206;3.242;6.227;3.348;4.981;3.821;5.165;3.343;5.168;3.631;4.209;6.294;3.332;4.406;4.482;3.635;3.332;1.788;.;3.051	1.26585	1.225	HRR	Yes	YES	10	20	4	FBgn0031128	Intron	-	0	FBgn0031128_Intron
FBti0060101	X	20674954	20675118	DNA	Helitron	INE-1	INE-1	34	0.723404	A2;ORE;A6;B6;B4;B3;MUN-008;AB8;AKA-017;MUN-013;STO-022;B2;GIM-012;AKA-018;JUT-011;COR-018;TEN-015;RAL-177;A4;RAL-375;SLA-001;MUN-015;KIE-094;COR-014;LUN-007;A5;COR-025;RAL-426;COR-023;RAL-091;TOM-007;MUN-020;ISO-1;LUN-004	3008;4062;2610;5218;1506;106;3191;2447;2980;3599;1674;106;2935;4126;2215;106;2295;2873;2214;4253;2287;3402;2610;3528;2283;3530;2480;2875;4299;2276;3009;3061;2483;2276;1221;164;2084	4.404;5.947;3.821;7.64;2.205;0.158;4.672;3.583;4.363;5.269;2.451;0.158;4.297;6.041;3.243;0.158;3.36;4.206;3.242;6.227;3.348;4.981;3.821;5.165;3.343;5.168;3.631;4.209;6.294;3.332;4.406;4.482;3.635;3.332;1.788;.;3.051	1.26585	1.225	HRR	Yes	YES	10	20	4	FBgn0031128	Intron	-	0	FBgn0031128_Intron
FBti0060206	3L	9439811	9440208	DNA	Helitron	INE-1	INE-1	44	0.93617	A2;ORE;B6;B4;B3;JUT-008;MUN-008;AB8;AKA-017;MUN-013;A3;STO-022;B2;GIM-012;AKA-018;JUT-011;COR-018;TEN-015;RAL-177;A4;RAL-375;SLA-001;RAL-059;A7;MUN-015;KIE-094;GIM-024;COR-014;RAL-737;A5;COR-025;B1;RAL-426;COR-023;RAL-091;TOM-008;RAL-176;TOM-007;MUN-009;MUN-016;MUN-020;RAL-855;ISO-1;LUN-004	392;401;401;401;401;401;422;425;401;402;401;125;401;125;422;401;401;420;401;409;222;427;401;425;401;125;222;417;401;125;392;401;125;401;401;401;401;125;401;401;125;422;401;125;427;271;427;222;401;125;125;394;401;125;401;125;413;222;397;401	0.574;0.5870000000000001;0.5870000000000001;0.5870000000000001;0.5870000000000001;0.587;0.618;0.622;0.587;0.589;0.5870000000000001;0.081;0.587;0.081;0.618;0.587;0.587;0.615;0.587;0.599;0.144;0.625;0.5870000000000001;0.622;0.587;0.081;0.144;0.611;0.5870000000000001;0.081;0.574;0.587;0.081;0.587;0.587;0.587;0.5870000000000001;0.081;0.587;0.5870000000000001;0.081;0.618;0.587;0.081;0.625;0.397;0.625;…	0.692259	3.215	HRR	Yes	YES	14	25	5	FBgn0035993;FBgn0260859	3UTR;Intron	-	0	FBgn0035993_3UTR;FBgn0260859_Intron
FBti0060208	3L	9446332	9446733	DNA	Helitron	INE-1	INE-1	44	0.93617	A2;ORE;A6;B6;B4;B3;JUT-008;MUN-008;AB8;AKA-017;MUN-013;A3;STO-022;B2;GIM-012;AKA-018;JUT-011;COR-018;TEN-015;RAL-177;RAL-375;SLA-001;RAL-059;A7;MUN-015;KIE-094;GIM-024;COR-014;RAL-737;A5;COR-025;B1;RAL-426;COR-023;RAL-091;TOM-008;RAL-176;TOM-007;MUN-009;MUN-016;MUN-020;RAL-855;ISO-1;LUN-004	262;262;402;262;262;262;262;262;262;402;402;262;262;262;262;262;262;402;402;262;262;402;263;402;262;262;262;262;262;402;262;262;262;262;262;262;262;262;262;262;262;262;401;402	0.384;0.384;0.589;0.384;0.384;0.384;0.384;0.384;0.384;0.589;0.589;0.384;0.384;0.384;0.384;0.384;0.384;0.589;0.589;0.384;0.384;0.589;0.385;0.589;0.384;0.384;0.384;0.384;0.384;0.589;0.384;0.384;0.384;0.384;0.384;0.384;0.384;0.384;0.384;0.384;0.384;0.384;.;0.589	0.692259	3.215	HRR	Yes	YES	15	25	4	FBgn0035995;FBgn0053926	3UTR;Promoter	+	0	FBgn0035995_Promoter;FBgn0053926_3UTR
FBti0060235	3L	9442938	9443274	RNA	LINE	Jockey	HeT-A	40	0.851064	A2;ORE;B6;B3;JUT-008;MUN-008;AB8;AKA-017;MUN-013;A3;STO-022;B2;GIM-012;AKA-018;JUT-011;COR-018;TEN-015;RAL-177;A4;RAL-375;SLA-001;RAL-059;A7;MUN-015;KIE-094;GIM-024;COR-014;RAL-737;A5;COR-025;COR-023;RAL-091;TOM-008;RAL-176;TOM-007;MUN-016;MUN-020;RAL-855;ISO-1;LUN-004	291;322;291;291;321;291;291;322;322;322;291;294;322;322;291;322;291;322;322;291;322;291;322;291;322;322;322;291;291;322;323;324;291;291;322;322;322;322;336;291	0.044000000000000004;0.048;0.044000000000000004;0.044000000000000004;0.048;0.044;0.044000000000000004;0.048;0.048;0.048;0.044;0.044000000000000004;0.048;0.048;0.044;0.048;0.044;0.048;0.048;0.044;0.048;0.044;0.048;0.044;0.048;0.048;0.048;0.044;0.044000000000000004;0.048;0.049;0.049;0.044;0.044;0.048;0.048;0.048;0.048;.;0.044	0.692259	3.215	HRR	Yes	YES	11	24	5	FBgn0035993;FBgn0053926;FBgn0260859	5UTR;Promoter	+;-	0	FBgn0035993_Promoter;FBgn0053926_5UTR;FBgn0053926_Promoter;FBgn0260859_Promoter
FBti0060245	3L	9812312	9812370	DNA	Helitron	INE-1	INE-1	44	0.93617	A2;ORE;A6;B6;B4;B3;MUN-008;AB8;AKA-017;MUN-013;A3;STO-022;B2;GIM-012;AKA-018;JUT-011;COR-018;TEN-015;RAL-177;A4;A1;RAL-375;SLA-001;RAL-059;A7;KIE-094;GIM-024;COR-014;LUN-007;A5;COR-025;B1;RAL-426;COR-023;RAL-091;TOM-008;RAL-176;TOM-007;MUN-009;MUN-016;MUN-020;RAL-855;ISO-1;LUN-004	323;323;319;323;323;320;323;323;323;320;323;323;320;323;323;323;324;324;323;324;323;323;323;324;323;323;323;320;323;320;323;324;323;323;323;323;324;324;324;320;320;323;58;320	0.473;0.473;0.467;0.473;0.473;0.469;0.473;0.473;0.473;0.469;0.473;0.473;0.469;0.473;0.473;0.473;0.474;0.474;0.473;0.474;0.473;0.473;0.473;0.474;0.473;0.473;0.473;0.469;0.473;0.469;0.473;0.474;0.473;0.473;0.473;0.473;0.474;0.474;0.474;0.469;0.469;0.473;.;0.469	1.10761	3.165	HRR	Yes	YES	15	24	5	FBgn0264489	Promoter	+	478	FBgn0264489_Promoter
FBti0060253	2R	6384156	6392884	RNA	LTR	Gypsy	Invader1	16	0.340426	GIM-012;COR-023;GIM-024;B4;TOM-008;RAL-176;COR-014;RAL-737;MUN-009;MUN-016;AB8;AKA-017;STO-022;A7;ISO-1;MUN-015	8678;9191;8741;8734;8740;8678;8750;8735;1425;2617;8741;2620;8738;8680;8716;8739;8728	2.104;2.229;2.12;2.118;2.119;2.104;2.122;2.118;0.346;0.635;2.12;0.635;2.119;2.105;2.113;2.119;.	0.216928	0.055	HRR	Yes	YES	4	10	2	NA	Intergenic	NA	NA	NA
FBti0060258	2R	6360178	6361893	RNA	LTR	Copia	Copia2	15	0.319149	GIM-012;COR-023;AKA-018;GIM-024;B4;TOM-008;COR-018;COR-014;RAL-737;MUN-009;MUN-016;AKA-017;MUN-013;STO-022;ISO-1	3239;3763;3776;3769;3770;221;3768;180;3770;3767;3770;3770;3769;154;3770;3769;1715	0.956;1.11;1.114;1.112;1.112;0.048;1.112;0.039;1.112;1.112;1.112;1.112;1.112;0.034;1.112;1.112;.	0.216928	0.055	HRR	Yes	YES	3	12	0	NA	Intergenic	NA	NA	NA
FBti0060260	2R	6367244	6368511	RNA	LTR	Copia	Copia2	18	0.382979	GIM-012;A7;ORE;B4;TOM-008;B3;COR-018;B1;RAL-737;A4;A1;TOM-007;RAL-059;AB8;LUN-007;A3;B2;ISO-1	1232;1267;1232;1232;1208;1206;1232;1267;1233;1232;1208;1234;1267;1266;1231;1208;1272;1232;1267	0.27;0.278;0.27;0.27;0.265;0.265;0.27;0.278;0.27;0.27;0.265;0.271;0.278;0.278;0.27;0.265;0.279;0.27;.	0.216928	0.055	HRR	Yes	YES	7	6	5	NA	Intergenic	NA	NA	NA
FBti0060261	2R	6374262	6375529	RNA	LTR	Copia	Copia2	39	0.829787	B6;B4;B3;JUT-008;MUN-008;AB8;AKA-017;MUN-013;STO-022;GIM-012;AKA-018;JUT-011;COR-018;TEN-015;RAL-177;RAL-375;A1;SLA-001;RAL-059;A7;MUN-015;KIE-094;GIM-024;COR-014;RAL-737;LUN-007;A5;COR-025;B1;RAL-426;COR-023;RAL-091;TOM-008;RAL-176;TOM-007;MUN-016;RAL-855;ISO-1;LUN-004	1232;1231;1232;1240;1240;1208;1267;1208;1208;1267;1208;1232;1267;1231;1233;1232;1240;1232;1214;1231;1268;1208;1267;1267;1267;1208;1243;1211;1232;1208;1271;1259;1244;1267;1233;1207;1267;1232;1267;1231	0.27;0.27;0.27;0.272;0.272;0.265;0.278;0.265;0.265;0.278;0.265;0.27;0.278;0.27;0.27;0.27;0.272;0.27;0.266;0.27;0.278;0.265;0.278;0.278;0.278;0.265;0.273;0.266;0.27;0.265;0.279;0.276;0.273;0.278;0.27;0.265;0.278;0.27;.;0.27	0.216928	0.055	HRR	Yes	YES	13	23	3	NA	Intergenic	NA	NA	NA
FBti0060263	2R	6382327	6383236	RNA	LTR	Copia	Copia2	14	0.297872	GIM-012;COR-023;GIM-024;TOM-008;COR-018;COR-014;RAL-737;MUN-009;MUN-016;AKA-017;MUN-013;STO-022;ISO-1;MUN-015	909;912;909;909;909;909;909;909;909;1267;909;909;909;909;909	0.199;0.2;0.199;0.199;0.199;0.199;0.199;0.199;0.199;0.278;0.199;0.199;0.199;0.199;.	0.216928	0.055	HRR	Yes	YES	2	12	0	NA	Intergenic	NA	NA	NA
FBti0060280	2R	6346949	6351596	RNA	LTR	Copia	1731	8	0.170213	GIM-012;COR-023;TOM-008;COR-018;RAL-737;MUN-013;ISO-1;MUN-015	4651;4647;4651;3564;4650;4648;4650;4649;4647	0.996;0.995;0.996;0.763;0.996;0.995;0.996;0.995;.	0.216928	0.055	HRR	Yes	YES	2	6	0	NA	Intergenic	NA	NA	NA
FBti0060289	2R	6292533	6293077	DNA	TIR	MULE-NOF	NOF	42	0.893617	A2;ORE;A6;B6;B3;MUN-008;AB8;AKA-017;MUN-013;A3;STO-022;B2;GIM-012;AKA-018;JUT-011;COR-018;TEN-015;RAL-177;A4;A1;SLA-001;RAL-059;MUN-015;KIE-094;GIM-024;COR-014;RAL-737;LUN-007;A5;COR-025;B1;RAL-426;COR-023;RAL-091;TOM-008;TOM-007;MUN-009;MUN-016;MUN-020;RAL-855;ISO-1;LUN-004	568;568;568;568;568;568;568;568;567;568;567;568;568;568;568;568;568;568;568;568;568;540;568;569;568;568;568;568;568;568;568;568;568;541;568;568;568;568;568;568;568;568;544;568	0.10800000000000001;0.10800000000000001;0.10800000000000001;0.10800000000000001;0.10800000000000001;0.108;0.10800000000000001;0.108;0.107;0.10800000000000001;0.107;0.108;0.10800000000000001;0.108;0.108;0.108;0.108;0.108;0.108;0.10800000000000001;0.10800000000000001;0.102;0.108;0.108;0.108;0.108;0.108;0.108;0.108;0.10800000000000001;0.108;0.108;0.10800000000000001;0.103;0.108;0.108;0.108;0.108;0.1…	0	0.005	LRR	Yes	YES	13	25	4	NA	Intergenic	NA	NA	NA
FBti0060291	2R	6550236	6550293	DNA	Helitron	INE-1	INE-1	17	0.361702	GIM-012;A7;KIE-094;GIM-024;B6;COR-023;RAL-091;B3;RAL-176;RAL-177;COR-014;MUN-009;MUN-020;AKA-017;LUN-007;B2;ISO-1	105;126;126;126;126;126;105;105;126;126;105;126;126;126;126;126;57	0.154;0.08199999999999999;0.082;0.08199999999999999;0.082;0.082;0.154;0.154;0.082;0.082;0.154;0.082;0.082;0.082;0.082;0.082;.	0.976178	0.175	HRR	Yes	YES	5	9	3	FBgn0086655	Intron	+	0	FBgn0086655_Intron
FBti0060294	3L	11104340	11104404	DNA	Helitron	INE-1	INE-1	43	0.914894	A2;ORE;A6;B6;B4;B3;JUT-008;MUN-008;AB8;AKA-017;MUN-013;A3;B2;GIM-012;AKA-018;JUT-011;COR-018;TEN-015;RAL-177;A4;A1;RAL-375;SLA-001;RAL-059;MUN-015;KIE-094;GIM-024;COR-014;RAL-737;LUN-007;A5;B1;RAL-426;COR-023;RAL-091;TOM-008;TOM-007;MUN-009;MUN-016;MUN-020;RAL-855;ISO-1;LUN-004	269;154;269;236;236;236;247;155;236;249;236;236;236;249;236;236;236;236;236;239;236;236;269;155;236;236;269;236;236;249;236;236;247;236;236;236;236;236;236;236;236;64;247	0.39399999999999996;0.225;0.39399999999999996;0.34600000000000003;0.34600000000000003;0.34600000000000003;0.362;0.227;0.34600000000000003;0.365;0.346;0.34600000000000003;0.34600000000000003;0.365;0.346;0.346;0.346;0.346;0.346;0.35;0.34600000000000003;0.346;0.394;0.227;0.346;0.346;0.394;0.346;0.346;0.365;0.34600000000000003;0.34600000000000003;0.362;0.346;0.346;0.346;0.346;0.346;0.346;0.346;0.346;…	4.22278	2.975	HRR	Yes	YES	15	24	4	FBgn0052071	Promoter	-	0	FBgn0052071_Promoter
FBti0060305	3R	23593292	23593418	DNA	Helitron	INE-1	INE-1	14	0.297872	A7;B4;TOM-008;B3;B1;COR-014;RAL-737;MUN-016;RAL-059;MUN-020;MUN-013;B2;ISO-1;LUN-004	177;308;177;177;308;309;308;308;308;177;257;308;177;308;126;308	0.259;0.451;0.259;0.259;0.451;0.452;0.451;0.451;0.451;0.259;0.376;0.451;0.259;0.451;.;0.451	5.33189	3.22	HRR	Yes	YES	5	6	3	FBgn0053337	Promoter	-	0	FBgn0053337_Promoter
FBti0060311	2R	6462842	6462951	RNA	LTR	Copia	Copia	27	0.574468	A2;B6;JUT-008;AB8;AKA-017;MUN-013;A3;B2;GIM-012;JUT-011;COR-018;RAL-177;A4;RAL-375;RAL-059;A7;MUN-015;A5;COR-025;B1;RAL-426;COR-023;TOM-008;MUN-009;RAL-855;ISO-1;LUN-004	138;138;138;138;138;138;138;138;138;138;138;120;138;120;120;138;138;138;138;138;138;138;138;138;120;109;138	0.026000000000000002;0.026000000000000002;0.026;0.026000000000000002;0.026;0.026;0.026000000000000002;0.026000000000000002;0.026;0.026;0.026;0.022;0.026000000000000002;0.022;0.022;0.026000000000000002;0.026;0.026000000000000002;0.026;0.026000000000000002;0.026;0.026;0.026;0.026;0.022;.;0.026	0.976178	0.175	HRR	Yes	YES	9	14	4	NA	Intergenic	NA	NA	NA
FBti0060312	2R	6411090	6415325	RNA	LINE	Jockey	Doc6	15	0.319149	GIM-012;RAL-426;COR-023;GIM-024;JUT-011;TOM-008;COR-018;COR-014;RAL-737;SLA-001;MUN-016;STO-022;B2;ISO-1;LUN-004	4227;4241;4239;4240;4235;4236;4232;4228;4237;4238;4232;4238;4235;4235;4240	0.956;0.96;0.959;0.959;0.958;0.958;0.957;0.957;0.959;0.959;0.957;0.959;0.958;.;0.959	0.216928	0.055	HRR	Yes	YES	3	11	1	NA	Intergenic	NA	NA	NA
FBti0060314	2R	20538364	20538405	DNA	Helitron	INE-1	INE-1	17	0.361702	GIM-012;A2;ORE;B6;TOM-008;COR-018;TEN-015;B1;TOM-007;A1;SLA-001;AB8;MUN-020;MUN-013;A5;B2;ISO-1	161;119;161;161;118;161;162;161;161;161;160;161;161;118;161;161;113;41	0.23600000000000002;0.265;0.23600000000000002;0.23600000000000002;0.263;0.23600000000000002;0.237;0.236;0.236;0.23600000000000002;0.234;0.23600000000000002;0.23600000000000002;0.263;0.236;0.236;0.252;.	3.79625	3.725	HRR	Yes	YES	6	9	2	FBgn0034513	3UTR	+	101	FBgn0034513_3UTR
FBti0060327	2R	6488634	6488733	DNA	TIR	P	1360	7	0.148936	RAL-426;TOM-007;AB8;MUN-013;A5;ISO-1;MUN-015	1752;1752;1753;1795;1765;1752;99	0.37799999999999995;0.378;0.378;0.387;0.381;0.378;.	0.976178	0.175	HRR	Yes	YES	2	4	1	NA	Intergenic	NA	NA	NA
FBti0060328	2R	6491281	6492460	DNA	TIR	P	1360	43	0.914894	A2;ORE;B6;B4;B3;AB8;AKA-017;MUN-013;A3;STO-022;B2;GIM-012;AKA-018;JUT-011;COR-018;TEN-015;RAL-177;A4;A1;RAL-375;SLA-001;RAL-059;A7;MUN-015;KIE-094;GIM-024;COR-014;RAL-737;LUN-007;A5;COR-025;B1;COR-023;RAL-091;TOM-008;RAL-176;TOM-007;MUN-009;MUN-016;MUN-020;RAL-855;ISO-1;LUN-004	1180;1180;107;6230;107;1181;1752;107;1752;1180;1178;1180;1179;1179;107;1179;1180;6327;1180;107;6231;1179;107;1079;1189;1179;1753;6333;1179;1178;1179;107;1795;1180;1180;1179;1180;1179;107;1752;1180;1179;1180;6322;1179;107	0.255;0.255;0.023;1.344;0.023;0.255;0.37799999999999995;0.023;0.378;0.255;0.254;0.255;0.254;0.254;0.023;0.254;0.255;1.365;0.255;0.023;1.345;0.254;0.023;0.233;0.257;0.254;0.378;1.367;0.254;0.254;0.254;0.023;0.387;0.255;0.255;0.254;0.255;0.254;0.023;0.378;0.255;0.254;0.255;1.364;.;0.023	0.976178	0.175	HRR	Yes	YES	14	24	5	NA	Intergenic	NA	NA	NA
FBti0060343	3R	24138573	24138639	DNA	Helitron	INE-1	INE-1	39	0.829787	A2;ORE;A6;B6;B4;B3;MUN-008;AB8;AKA-017;MUN-013;A3;STO-022;B2;GIM-012;AKA-018;JUT-011;COR-018;TEN-015;A4;A1;RAL-375;SLA-001;A7;KIE-094;GIM-024;COR-014;LUN-007;A5;COR-025;B1;RAL-426;COR-023;RAL-091;TOM-008;RAL-176;TOM-007;MUN-020;ISO-1;LUN-004	224;224;224;224;224;224;224;224;224;224;224;225;224;224;224;224;224;224;224;224;224;224;224;224;224;224;224;224;224;224;224;224;224;224;224;224;224;66;224	0.32799999999999996;0.32799999999999996;0.32799999999999996;0.32799999999999996;0.32799999999999996;0.32799999999999996;0.328;0.32799999999999996;0.328;0.328;0.32799999999999996;0.329;0.32799999999999996;0.328;0.328;0.328;0.328;0.328;0.32799999999999996;0.32799999999999996;0.328;0.328;0.32799999999999996;0.328;0.328;0.328;0.328;0.32799999999999996;0.328;0.32799999999999996;0.328;0.328;0.328;0.328…	1.84984	3.22	HRR	Yes	YES	12	22	5	FBgn0039154	Intron	+	0	FBgn0039154_Intron
FBti0060351	2L	13558440	13558488	DNA	Helitron	INE-1	INE-1	6	0.12766	RAL-091;A2;RAL-737;A5;A7;ISO-1	164;164;144;164;164;48	0.106;0.106;0.093;0.106;0.106;.	3.63553	2.85	HRR	Yes	YES	4	1	1	FBgn0259984	Intron	+	0	FBgn0259984_Intron
FBti0060363	2R	6422772	6427630	RNA	LTR	Gypsy	Invader6	42	0.893617	A2;ORE;B6;B4;B3;AB8;AKA-017;MUN-013;A3;STO-022;B2;GIM-012;AKA-018;JUT-011;COR-018;TEN-015;RAL-177;A4;A1;SLA-001;RAL-059;A7;MUN-015;KIE-094;GIM-024;COR-014;RAL-737;LUN-007;A5;COR-025;B1;RAL-426;COR-023;TOM-008;RAL-176;TOM-007;MUN-009;MUN-016;MUN-020;RAL-855;ISO-1;LUN-004	4911;515;4911;4917;4908;4917;4917;4914;4911;4906;4909;4884;4908;4909;1583;4883;6554;5066;4911;4911;4911;4917;4917;4916;4909;4884;4905;4887;4913;515;4888;4911;659;4911;4885;4884;4925;4917;4918;4885;4906;5065;4858;4909	0.9109999999999999;0.095;0.9109999999999999;0.912;0.91;0.912;0.912;0.911;0.9109999999999999;0.91;0.91;0.906;0.91;0.91;0.294;0.905;1.215;0.939;0.9109999999999999;0.9109999999999999;0.911;0.912;0.912;0.912;0.91;0.906;0.91;0.906;0.911;0.095;0.906;0.9109999999999999;0.122;0.911;0.906;0.906;0.913;0.912;0.912;0.906;0.91;0.939;.;0.91	0.216928	0.055	HRR	Yes	YES	13	24	5	NA	Intergenic	NA	NA	NA
FBti0060368	2L	13842517	13842580	RNA	LINE	Jockey	jockey	20	0.425532	A2;ORE;B6;B3;MUN-008;AKA-017;A3;GIM-012;AKA-018;TEN-015;A4;A1;A7;LUN-007;COR-025;B1;RAL-426;TOM-007;ISO-1;LUN-004	141;177;141;154;141;3088;154;152;131;141;2589;154;141;141;154;154;152;141;63;141	0.027999999999999997;0.035;0.027999999999999997;0.031;0.028;0.614;0.031;0.03;0.026;0.028;0.515;0.031;0.027999999999999997;0.028;0.031;0.031;0.03;0.028;.;0.028	2.22823	2.7	HRR	Yes	YES	7	10	3	FBgn0028509;FBgn0053307	Intron;Promoter	+;-	0	FBgn0028509_Intron;FBgn0053307_Promoter
FBti0060381	2R	6488849	6490886	RNA	LINE	Jockey	G6	41	0.87234	A2;ORE;A6;B6;B4;B3;MUN-008;AKA-017;STO-022;A3;B2;GIM-012;AKA-018;JUT-011;COR-018;TEN-015;RAL-177;A4;A1;RAL-375;SLA-001;RAL-059;A7;KIE-094;GIM-024;COR-014;RAL-737;LUN-007;COR-025;B1;RAL-426;COR-023;RAL-091;TOM-008;RAL-176;MUN-009;MUN-016;MUN-020;RAL-855;ISO-1;LUN-004	2020;2027;2017;2008;2017;2020;2013;2017;2021;2026;2020;2026;2020;2017;2026;2015;2009;2020;2008;2022;2016;2024;2026;2027;2026;2018;2022;2014;2024;2012;1417;2028;2024;2027;2017;2028;2025;2018;2003;2037;2016	0.983;0.986;0.982;0.977;0.982;0.983;0.98;0.982;0.983;0.986;0.983;0.986;0.983;0.982;0.986;0.981;0.978;0.983;0.977;0.984;0.981;0.985;0.986;0.986;0.986;0.982;0.984;0.98;0.985;0.9790000000000001;0.69;0.987;0.985;0.986;0.982;0.987;0.985;0.982;0.975;.;0.981	0.976178	0.175	HRR	Yes	YES	16	21	4	NA	Intergenic	NA	NA	NA
FBti0060383	3R	24506144	24506299	DNA	Helitron	INE-1	INE-1	44	0.93617	A2;ORE;A6;B6;B4;B3;JUT-008;MUN-008;AB8;AKA-017;MUN-013;A3;STO-022;B2;GIM-012;AKA-018;JUT-011;COR-018;TEN-015;RAL-177;A4;A1;RAL-375;RAL-059;MUN-015;KIE-094;GIM-024;COR-014;RAL-737;LUN-007;A5;COR-025;B1;RAL-426;COR-023;RAL-091;TOM-008;RAL-176;TOM-007;MUN-009;MUN-016;MUN-020;ISO-1;LUN-004	180;197;198;198;197;198;143;198;198;198;198;200;197;198;198;198;198;198;181;143;198;198;198;144;156;198;198;181;144;199;200;198;198;198;198;181;197;197;143;197;198;198;181;155;200	0.264;0.28800000000000003;0.29;0.29;0.28800000000000003;0.29;0.209;0.29;0.29;0.29;0.29;0.293;0.288;0.29;0.29;0.29;0.29;0.29;0.265;0.209;0.29;0.29;0.29;0.211;0.228;0.29;0.29;0.265;0.211;0.291;0.293;0.29;0.29;0.29;0.29;0.265;0.288;0.288;0.209;0.288;0.29;0.29;0.265;.;0.293	5.87596	3.22	HRR	Yes	YES	15	25	4	NA	Intergenic	NA	NA	NA
FBti0060455	3R	10417685	10417792	DNA	Helitron	INE-1	INE-1	38	0.808511	A2;A6;B6;B4;B3;JUT-008;MUN-008;AB8;AKA-017;STO-022;B2;GIM-012;AKA-018;COR-018;TEN-015;A4;A1;RAL-375;SLA-001;RAL-059;A7;KIE-094;GIM-024;RAL-737;A5;COR-025;B1;RAL-426;COR-023;RAL-091;TOM-008;RAL-176;TOM-007;MUN-009;MUN-020;RAL-855;ISO-1;LUN-004	102;103;103;103;103;103;103;103;103;103;103;103;103;103;103;103;103;103;103;103;103;103;103;103;103;103;103;103;103;103;103;103;103;103;103;103;107;103	0.149;0.151;0.151;0.151;0.151;0.151;0.151;0.151;0.151;0.151;0.151;0.151;0.151;0.151;0.151;0.151;0.151;0.151;0.151;0.151;0.151;0.151;0.151;0.151;0.151;0.151;0.151;0.151;0.151;0.151;0.151;0.151;0.151;0.151;0.151;0.151;.;0.151	0.544071	0.83	HRR	Yes	NO	14	19	5	FBgn0037816	Promoter	-	640	FBgn0037816_Promoter
FBti0060534	2L	12986941	12987220	DNA	TIR	hAT-hobo	H	31	0.659574	A2;A6;B6;B4;MUN-008;AB8;AKA-017;STO-022;B2;GIM-012;AKA-018;TEN-015;A4;A1;RAL-375;A7;MUN-015;COR-014;RAL-737;LUN-007;A5;COR-025;B1;COR-023;RAL-091;TOM-008;MUN-009;MUN-016;MUN-020;RAL-855;ISO-1	316;280;256;282;280;280;280;280;280;256;280;282;324;256;1904;280;130;279;280;280;280;256;256;280;280;256;256;280;280;280;279	0.105;0.09300000000000001;0.085;0.094;0.093;0.09300000000000001;0.093;0.093;0.09300000000000001;0.085;0.093;0.094;0.10800000000000001;0.085;0.633;0.09300000000000001;0.043;0.093;0.093;0.093;0.09300000000000001;0.085;0.085;0.093;0.093;0.085;0.085;0.093;0.093;0.093;.	1.29003	3.125	HRR	Yes	YES	11	16	4	NA	Intergenic	NA	NA	NA
FBti0060585	2L	634184	634245	DNA	Helitron	INE-1	INE-1	7	0.148936	RAL-426;A6;JUT-011;TOM-007;MUN-008;A5;ISO-1	217;217;217;217;218;217;61	0.318;0.318;0.318;0.318;0.319;0.318;.	1.4073	2.105	HRR	Yes	YES	3	4	0	NA	Intergenic	NA	NA	NA
FBti0060757	3L	12929767	12929892	DNA	Helitron	INE-1	INE-1	28	0.595745	A2;ORE;B6;B4;B3;MUN-008;AB8;AKA-017;MUN-013;A3;STO-022;B2;GIM-012;COR-018;A4;A1;SLA-001;A7;KIE-094;GIM-024;LUN-007;A5;COR-025;B1;TOM-008;TOM-007;ISO-1;LUN-004	126;126;126;126;126;126;126;126;126;126;126;126;126;126;126;126;126;126;126;126;126;126;126;126;126;126;125;126	0.184;0.184;0.184;0.184;0.184;0.184;0.184;0.184;0.184;0.184;0.184;0.184;0.184;0.184;0.184;0.184;0.184;0.184;0.184;0.184;0.184;0.184;0.184;0.184;0.184;0.184;.;0.184	2.63058	2.555	HRR	Yes	YES	7	16	5	NA	Intergenic	NA	NA	NA
FBti0060790	2L	14738268	14738313	DNA	Helitron	INE-1	INE-1	16	0.340426	GIM-012;AKA-018;KIE-094;B6;JUT-011;GIM-024;B4;B3;B1;TOM-007;A4;AKA-017;A3;A7;ISO-1;LUN-004	344;344;344;344;344;350;344;344;344;350;344;350;350;344;45;344	0.504;0.504;0.504;0.504;0.504;0.512;0.504;0.504;0.504;0.512;0.504;0.512;0.512;0.504;.;0.504	1.05548	2.21	HRR	Yes	YES	4	9	3	FBgn0028537	Promoter	-	0	FBgn0028537_Promoter
FBti0060839	2R	22357890	22357940	DNA	Helitron	INE-1	INE-1	18	0.382979	RAL-426;A2;ORE;B6;B3;TOM-007;A4;A1;RAL-375;AB8;AKA-017;MUN-013;A3;A5;COR-025;B1;ISO-1;LUN-004	190;190;190;191;190;191;190;191;190;190;191;190;191;190;192;190;50;191	0.278;0.278;0.278;0.28;0.278;0.28;0.278;0.28;0.278;0.278;0.28;0.278;0.28;0.278;0.281;0.278;.;0.28	0.976178	3.55	HRR	Yes	YES	8	7	3	FBgn0034720	Intron	-	0	FBgn0034720_Intron
FBti0060842	3L	13832074	13832129	DNA	Helitron	INE-1	INE-1	44	0.93617	A2;ORE;A6;B6;B4;B3;JUT-008;MUN-008;AB8;AKA-017;MUN-013;A3;STO-022;B2;GIM-012;AKA-018;JUT-011;COR-018;TEN-015;RAL-177;A4;A1;RAL-375;SLA-001;RAL-059;A7;MUN-015;COR-014;RAL-737;A5;COR-025;B1;RAL-426;COR-023;RAL-091;TOM-008;RAL-176;TOM-007;MUN-009;MUN-016;MUN-020;RAL-855;ISO-1;LUN-004	225;225;253;253;226;225;253;226;254;231;253;225;226;225;253;253;225;231;225;253;253;225;225;225;231;232;226;225;225;231;225;231;231;226;226;231;231;231;253;231;253;253;231;55;254	0.32899999999999996;0.32899999999999996;0.563;0.563;0.331;0.32899999999999996;0.563;0.331;0.5660000000000001;0.338;0.563;0.32899999999999996;0.331;0.32899999999999996;0.563;0.563;0.329;0.338;0.329;0.563;0.563;0.32899999999999996;0.32899999999999996;0.329;0.338;0.34;0.331;0.329;0.329;0.338;0.32899999999999996;0.338;0.33799999999999997;0.331;0.331;0.338;0.338;0.338;0.563;0.338;0.563;0.563;0.338;.;0…	1.24607	2.305	HRR	Yes	YES	16	23	5	NA	Intergenic	NA	NA	NA
FBti0060843	3L	13896388	13896438	DNA	Helitron	INE-1	INE-1	35	0.744681	A2;ORE;A6;B6;B4;B3;MUN-008;AB8;AKA-017;MUN-013;A3;STO-022;B2;GIM-012;AKA-018;JUT-011;COR-018;TEN-015;A4;A1;RAL-375;SLA-001;A7;KIE-094;GIM-024;COR-014;LUN-007;A5;B1;RAL-426;RAL-176;TOM-007;MUN-020;ISO-1;LUN-004	197;190;197;197;197;190;190;197;190;190;197;197;197;190;197;190;190;197;190;197;190;190;197;190;190;190;197;197;197;197;190;190;190;50;197	0.28800000000000003;0.278;0.28800000000000003;0.28800000000000003;0.28800000000000003;0.278;0.278;0.28800000000000003;0.278;0.278;0.28800000000000003;0.288;0.28800000000000003;0.278;0.288;0.278;0.278;0.288;0.278;0.28800000000000003;0.278;0.278;0.28800000000000003;0.278;0.278;0.278;0.288;0.28800000000000003;0.28800000000000003;0.288;0.278;0.278;0.278;.;0.288	1.24607	2.305	HRR	Yes	YES	11	19	5	FBgn0264006	Intron	-	0	FBgn0264006_Intron
FBti0060900	2L	15894093	15894263	DNA	Helitron	INE-1	INE-1	44	0.93617	A2;ORE;A6;B6;B3;JUT-008;MUN-008;AB8;AKA-017;MUN-013;A3;STO-022;B2;GIM-012;AKA-018;JUT-011;COR-018;RAL-177;A4;A1;RAL-375;SLA-001;RAL-059;A7;MUN-015;KIE-094;GIM-024;COR-014;RAL-737;LUN-007;A5;COR-025;B1;RAL-426;COR-023;RAL-091;TOM-008;TOM-007;MUN-009;MUN-016;MUN-020;RAL-855;ISO-1;LUN-004	195;195;195;195;195;131;195;195;195;195;195;195;195;195;195;195;152;131;195;195;195;195;131;152;195;131;195;195;195;152;152;152;195;152;195;195;195;197;195;195;195;195;195;131;170;195	0.28600000000000003;0.28600000000000003;0.28600000000000003;0.28600000000000003;0.28600000000000003;0.192;0.286;0.28600000000000003;0.286;0.286;0.28600000000000003;0.286;0.28600000000000003;0.286;0.286;0.286;0.099;0.192;0.28600000000000003;0.28600000000000003;0.286;0.286;0.192;0.099;0.28600000000000003;0.192;0.286;0.286;0.286;0.099;0.099;0.099;0.28600000000000003;0.099;0.28600000000000003;0.286;0…	0.23455	1.515	HRR	Yes	YES	14	25	5	FBgn0041183	Promoter	-	0	FBgn0041183_Promoter
FBti0060917	2L	16040641	16040682	DNA	Helitron	INE-1	INE-1	37	0.787234	A2;ORE;A6;B6;B4;B3;MUN-008;AB8;AKA-017;MUN-013;A3;STO-022;B2;GIM-012;AKA-018;JUT-011;COR-018;TEN-015;A4;A1;RAL-375;SLA-001;A7;KIE-094;GIM-024;COR-014;LUN-007;A5;COR-025;B1;RAL-426;TOM-008;TOM-007;MUN-009;MUN-020;ISO-1;LUN-004	113;113;113;113;113;113;113;113;113;113;113;113;113;113;113;113;113;113;113;113;113;113;113;113;113;113;113;113;113;113;113;113;113;113;113;41;113	0.165;0.165;0.165;0.165;0.165;0.165;0.165;0.165;0.165;0.165;0.165;0.165;0.165;0.165;0.165;0.165;0.165;0.165;0.165;0.165;0.165;0.165;0.165;0.165;0.165;0.165;0.165;0.165;0.165;0.165;0.165;0.165;0.165;0.165;0.165;.;0.165	0.4691	1.38	HRR	Yes	NO	10	22	5	FBgn0028644	3UTR	+	0	FBgn0028644_3UTR
FBti0060918	2L	16120109	16120182	DNA	Helitron	INE-1	INE-1	13	0.276596	GIM-012;A7;KIE-094;B3;TOM-007;MUN-008;A4;MUN-016;AB8;MUN-013;B2;ISO-1;LUN-004	143;143;143;143;138;143;138;143;138;143;143;73;138	0.209;0.209;0.209;0.209;0.20199999999999999;0.209;0.20199999999999999;0.209;0.202;0.209;0.209;.;0.202	0.70365	1.31	HRR	Yes	YES	1	7	5	NA	Intergenic	NA	NA	NA
FBti0061037	X	14314321	14314408	DNA	Helitron	INE-1	INE-1	24	0.510638	A2;ORE;A6;JUT-008;AKA-017;MUN-013;A3;B2;AKA-018;TEN-015;RAL-177;RAL-375;MUN-015;KIE-094;GIM-024;COR-025;COR-023;RAL-091;TOM-008;RAL-176;MUN-016;MUN-020;ISO-1;LUN-004	101;101;101;101;101;3482;101;101;101;101;3483;101;3364;101;3483;101;3493;3377;3483;101;3483;3493;87;3504	0.14800000000000002;0.14800000000000002;0.14800000000000002;0.148;0.148;5.098;0.14800000000000002;0.14800000000000002;0.148;0.148;5.1;0.148;4.925;0.148;5.1;0.148;5.114;4.944;5.1;0.148;5.1;5.114;.;5.13	2.17002	3.805	HRR	Yes	NO	8	15	1	FBgn0030563	3UTR	-	216	FBgn0030563_3UTR
FBti0061039	X	14317766	14317826	DNA	Helitron	INE-1	INE-1	44	0.93617	A2;ORE;A6;B6;B4;B3;MUN-008;AB8;AKA-017;MUN-013;A3;STO-022;B2;GIM-012;AKA-018;JUT-011;COR-018;TEN-015;RAL-177;A4;A1;RAL-375;A7;MUN-015;KIE-094;GIM-024;COR-014;RAL-737;LUN-007;A5;COR-025;B1;RAL-426;COR-023;RAL-091;TOM-008;RAL-176;TOM-007;MUN-009;MUN-016;MUN-020;RAL-855;ISO-1;LUN-004	290;290;366;290;290;290;290;366;290;3482;290;290;291;290;290;290;290;290;3483;290;290;368;290;3364;290;3483;290;366;366;290;290;290;290;3493;3377;3483;290;290;367;3483;3493;366;60;3504	0.425;0.425;0.536;0.425;0.425;0.425;0.425;0.536;0.425;5.098;0.425;0.425;0.426;0.425;0.425;0.425;0.425;0.425;5.1;0.425;0.425;0.539;0.425;4.925;0.425;5.1;0.425;0.536;0.536;0.425;0.425;0.425;0.425;5.114;4.944;5.1;0.425;0.425;0.537;5.1;5.114;0.536;.;5.13	2.17002	3.805	HRR	Yes	YES	15	24	5	FBgn0052598	Promoter	-	0	FBgn0052598_Promoter
FBti0061043	3R	12500947	12500980	RNA	LTR	Copia	Copia2	21	0.446809	ORE;A6;B6;B4;B3;MUN-008;MUN-013;STO-022;JUT-011;RAL-177;A4;A1;RAL-375;A5;COR-025;RAL-091;TOM-008;RAL-176;TOM-007;MUN-009;ISO-1	12895;14225;784;784;784;784;785;783;774;1376;784;784;2365;4808;784;791;784;786;9358;776;33	2.8280000000000003;3.12;0.172;0.172;0.172;0.172;0.172;0.172;0.17;0.302;0.172;0.172;0.519;1.055;0.172;0.174;0.172;0.172;2.053;0.17;.	0.326442	1.505	HRR	Yes	YES	10	9	2	FBgn0051354	Promoter	+	531	FBgn0051354_Promoter
FBti0061059	2R	6948454	6948972	DNA	Helitron	INE-1	INE-1	41	0.87234	A2;ORE;A6;B4;B3;JUT-008;MUN-008;AB8;AKA-017;MUN-013;A3;STO-022;B2;GIM-012;AKA-018;JUT-011;COR-018;TEN-015;RAL-177;A4;RAL-375;SLA-001;RAL-059;A7;KIE-094;GIM-024;COR-014;RAL-737;LUN-007;A5;COR-025;B1;RAL-426;COR-023;RAL-091;TOM-008;MUN-016;MUN-020;RAL-855;ISO-1;LUN-004	402;119;119;402;400;119;488;119;402;1852;119;119;402;119;402;402;119;488;378;119;119;400;489;119;401;402;119;402;119;285;119;401;119;400;400;119;119;400;402;119;119;399;519;488;119;402;119;402;119;399;490;286;510;402;119;119;400;1854;119;402;119;402;119;402;119;488;489;518;488	0.589;0.077;0.077;0.589;0.586;0.077;0.7140000000000001;0.077;0.589;2.712;0.077;0.077;0.589;0.077;0.589;0.589;0.077;0.714;0.5529999999999999;0.077;0.077;0.586;0.716;0.077;0.587;0.589;0.077;0.589;0.077;0.417;0.077;0.587;0.077;0.586;0.586;0.077;0.077;0.586;0.589;0.077;0.077;0.584;0.76;0.714;0.077;0.589;0.077;0.589;0.077;0.584;0.717;0.419;0.747;0.589;0.077;0.077;0.586;2.714;0.077;0.589;0.077;0.589;0.…	0.108464	0.395	HRR	Yes	YES	13	23	5	FBgn0053348;FBgn0053558;FBgn0066292	Intron;Promoter	+;-	0	FBgn0053348_Promoter;FBgn0053558_Intron;FBgn0066292_Intron
FBti0061068	2R	7021303	7021340	DNA	Helitron	INE-1	INE-1	5	0.106383	AKA-018;B3;AB8;MUN-013;ISO-1	2810;1544;1544;1543;37	4.114;2.261;2.261;2.259;.	1.84389	0.445	HRR	Yes	YES	1	2	2	FBgn0263656	CDS	+	561	FBgn0263656_CDS
FBti0061084	X	5672021	5672121	RNA	LINE	Jockey	jockey	13	0.276596	AKA-018;KIE-094;TEN-015;TOM-007;SLA-001;AKA-017;MUN-013;LUN-007;A5;COR-025;A7;ISO-1;LUN-004	100;100;100;100;100;100;100;100;100;100;100;100;100	0.02;0.02;0.02;0.02;0.02;0.02;0.02;0.02;0.02;0.02;0.02;.;0.02	3.25503	3.545	HRR	Yes	NO	1	11	1	FBgn0015794;FBgn0029785	Promoter	+;-	0	FBgn0015794_Promoter;FBgn0029785_Promoter
FBti0061119	X	15017993	15018073	DNA	Helitron	INE-1	INE-1	36	0.765957	A2;ORE;A6;B6;JUT-008;MUN-008;AB8;AKA-017;MUN-013;A3;STO-022;B2;GIM-012;AKA-018;JUT-011;COR-018;RAL-177;A4;A1;RAL-375;SLA-001;MUN-015;GIM-024;COR-014;LUN-007;A5;COR-025;B1;COR-023;RAL-176;TOM-007;MUN-009;MUN-016;MUN-020;ISO-1;LUN-004	109;109;109;109;109;109;109;109;109;109;109;109;109;109;109;109;109;109;109;109;109;109;109;109;109;109;109;109;109;109;109;109;109;109;80;109	0.16;0.16;0.16;0.16;0.16;0.16;0.16;0.16;0.16;0.16;0.16;0.16;0.16;0.16;0.16;0.16;0.16;0.16;0.16;0.16;0.16;0.16;0.16;0.16;0.16;0.16;0.16;0.16;0.16;0.16;0.16;0.16;0.16;0.16;.;0.16	1.71794	3.63	HRR	Yes	NO	10	23	3	FBgn0030600	Intron	-	0	FBgn0030600_Intron
FBti0061184	2R	7999289	7999450	DNA	Helitron	INE-1	INE-1	43	0.914894	A2;A6;B6;B4;B3;JUT-008;MUN-008;AB8;AKA-017;MUN-013;A3;STO-022;B2;GIM-012;AKA-018;JUT-011;COR-018;TEN-015;A4;RAL-375;SLA-001;RAL-059;A7;MUN-015;KIE-094;GIM-024;COR-014;RAL-737;LUN-007;A5;COR-025;B1;RAL-426;COR-023;TOM-008;RAL-176;TOM-007;MUN-009;MUN-016;MUN-020;RAL-855;ISO-1;LUN-004	147;135;135;147;147;147;147;147;147;147;147;147;147;147;147;147;147;147;147;147;147;147;147;162;147;162;147;147;147;147;162;147;162;147;200;147;147;147;147;147;162;145;161;147	0.215;0.201;0.201;0.215;0.215;0.215;0.215;0.215;0.215;0.215;0.215;0.215;0.215;0.215;0.215;0.215;0.215;0.215;0.215;0.215;0.215;0.215;0.215;0.242;0.215;0.242;0.215;0.215;0.215;0.215;0.242;0.215;0.242;0.215;0.299;0.215;0.215;0.215;0.215;0.215;0.242;0.212;.;0.215	0.542321	0.92	HRR	Yes	YES	12	26	5	FBgn0027788	Promoter	-	12	FBgn0027788_Promoter
FBti0061310	3L	14408198	14408255	DNA	Helitron	INE-1	INE-1	36	0.765957	A2;ORE;A6;B6;B4;B3;MUN-008;AB8;AKA-017;MUN-013;A3;STO-022;B2;GIM-012;AKA-018;JUT-011;COR-018;TEN-015;A4;A1;RAL-375;SLA-001;A7;KIE-094;GIM-024;COR-014;LUN-007;A5;COR-025;B1;RAL-426;TOM-008;RAL-176;TOM-007;ISO-1;LUN-004	159;159;159;159;159;159;159;159;159;159;159;159;159;159;159;159;159;159;159;159;158;159;159;159;159;159;159;159;159;159;159;159;159;159;57;159	0.233;0.233;0.233;0.233;0.233;0.233;0.233;0.233;0.233;0.233;0.233;0.233;0.233;0.233;0.233;0.233;0.233;0.233;0.233;0.233;0.231;0.233;0.233;0.233;0.233;0.233;0.233;0.233;0.233;0.233;0.233;0.233;0.233;0.233;.;0.233	0.899936	2.125	HRR	Yes	YES	11	20	5	FBgn0003459	Intron	-	0	FBgn0003459_Intron
FBti0061389	3L	15114676	15114738	DNA	Helitron	INE-1	INE-1	23	0.489362	A2;ORE;B6;B4;B3;MUN-008;AKA-017;A3;B2;GIM-012;JUT-011;COR-018;TEN-015;A7;KIE-094;COR-014;A5;B1;RAL-091;TOM-007;MUN-020;ISO-1;LUN-004	173;173;113;173;173;173;173;173;173;173;173;173;173;173;113;173;113;173;173;173;113;62;173	0.253;0.253;0.073;0.253;0.253;0.253;0.253;0.253;0.253;0.253;0.253;0.253;0.253;0.253;0.073;0.253;0.073;0.253;0.253;0.253;0.073;.;0.253	1.03839	1.89	HRR	Yes	YES	7	13	3	FBgn0036479	Intron	+	0	FBgn0036479_Intron
FBti0061393	3L	15172529	15172731	DNA	Helitron	INE-1	INE-1	41	0.87234	A2;ORE;A6;B6;B4;B3;MUN-008;AB8;AKA-017;MUN-013;A3;STO-022;B2;GIM-012;AKA-018;JUT-011;COR-018;TEN-015;RAL-177;A4;A1;RAL-375;SLA-001;A7;KIE-094;GIM-024;COR-014;LUN-007;A5;COR-025;B1;RAL-426;COR-023;TOM-008;RAL-176;TOM-007;MUN-009;MUN-016;MUN-020;ISO-1;LUN-004	195;211;211;195;198;195;195;211;195;195;195;211;195;195;211;195;211;195;195;211;195;195;211;195;195;195;195;195;211;211;195;195;195;195;195;195;195;195;195;202;211	0.28600000000000003;0.309;0.309;0.28600000000000003;0.29;0.28600000000000003;0.286;0.309;0.286;0.286;0.28600000000000003;0.309;0.28600000000000003;0.286;0.309;0.286;0.309;0.286;0.286;0.309;0.28600000000000003;0.286;0.309;0.28600000000000003;0.286;0.286;0.286;0.286;0.309;0.309;0.28600000000000003;0.286;0.286;0.286;0.286;0.286;0.286;0.286;0.286;.;0.309	1.03839	1.89	HRR	Yes	YES	12	24	5	NA	Intergenic	NA	NA	NA
FBti0061398	2L	16854994	16855063	RNA	LINE	Jockey	Doc	34	0.723404	A2;ORE;A6;B6;JUT-008;AB8;AKA-017;MUN-013;A3;STO-022;B2;GIM-012;AKA-018;TEN-015;RAL-177;RAL-375;A1;SLA-001;A7;KIE-094;COR-014;RAL-737;LUN-007;A5;COR-025;B1;RAL-426;TOM-008;RAL-176;TOM-007;MUN-016;RAL-855;ISO-1;LUN-004	458;2207;2195;2207;217;2173;2222;2158;2211;2170;458;2206;2206;2207;2148;149;2199;2164;458;149;2166;2183;2173;458;2206;2207;2206;2173;2173;2169;2157;288;69;2198	0.096;0.461;0.45899999999999996;0.461;0.045;0.45399999999999996;0.464;0.451;0.462;0.454;0.096;0.461;0.461;0.461;0.449;0.031;0.46;0.452;0.096;0.031;0.453;0.456;0.454;0.096;0.461;0.461;0.461;0.454;0.454;0.453;0.451;0.06;.;0.459	1.64185	0.8	HRR	Yes	YES	13	18	3	FBgn0051809	Intron	-	0	FBgn0051809_Intron
FBti0061399	2L	16857078	16857176	RNA	LINE	Jockey	Doc	27	0.574468	ORE;A6;B6;AB8;AKA-017;MUN-013;A3;STO-022;GIM-012;AKA-018;TEN-015;RAL-177;RAL-375;SLA-001;COR-014;RAL-737;LUN-007;COR-025;B1;RAL-426;RAL-091;TOM-008;RAL-176;TOM-007;MUN-016;ISO-1;LUN-004	2207;2195;2207;2173;2222;2158;2211;2170;2206;2206;2207;2148;2199;2164;2166;2183;2173;2206;2207;2206;101;2173;2173;2169;2157;98;2198	0.461;0.45899999999999996;0.461;0.45399999999999996;0.464;0.451;0.462;0.454;0.461;0.461;0.461;0.449;0.46;0.452;0.453;0.456;0.454;0.461;0.461;0.461;0.021;0.454;0.454;0.453;0.451;.;0.459	1.64185	0.8	HRR	Yes	YES	11	15	1	FBgn0051809	Intron	-	0	FBgn0051809_Intron
FBti0061430	2L	16855068	16855215	RNA	LINE	Jockey	Doc3	17	0.361702	A7;COR-023;A2;GIM-024;JUT-011;RAL-091;B4;COR-018;MUN-008;A4;MUN-009;RAL-059;MUN-020;A5;B2;ISO-1;MUN-015	2069;1838;1785;1802;2068;1806;1810;1806;1973;2069;1970;1962;2068;2109;1835;1835;1970;147	0.435;0.386;0.375;0.379;0.435;0.38;0.38;0.38;0.415;0.435;0.414;0.412;0.435;0.443;0.386;0.386;0.414;.	1.64185	0.8	HRR	Yes	YES	5	9	3	FBgn0051809	Intron	-	0	FBgn0051809_Intron
FBti0061504	3L	16170452	16170504	DNA	Helitron	INE-1	INE-1	9	0.191489	ORE;B3;TOM-007;COR-014;RAL-737;A1;MUN-016;A3;ISO-1	108;108;108;108;108;108;108;108;52	0.07;0.07;0.07;0.07;0.07;0.07;0.07;0.07;.	2.35368	1.53	HRR	Yes	NO	4	4	1	FBgn0053796	Promoter	-	0	FBgn0053796_Promoter
FBti0061509	2L	17567503	17567565	DNA	Helitron	INE-1	INE-1	19	0.404255	A2;A6;B6;B4;B3;AKA-017;A3;B2;GIM-012;COR-018;TEN-015;A7;COR-014;B1;COR-023;TOM-007;MUN-020;ISO-1;LUN-004	367;367;367;367;367;367;367;367;366;367;367;367;370;367;367;367;367;62;367	0.537;0.537;0.537;0.537;0.537;0.537;0.537;0.537;0.536;0.537;0.537;0.537;0.542;0.537;0.537;0.537;0.537;.;0.537	0.117275	0.245	HRR	Yes	YES	6	10	3	NA	Intergenic	NA	NA	NA
FBti0061526	2L	17783626	17783710	DNA	Helitron	INE-1	INE-1	11	0.234043	A2;ORE;A6;GIM-024;TOM-008;TEN-015;RAL-176;COR-014;MUN-008;LUN-007;ISO-1	105;105;4918;4948;105;105;104;105;104;105;84	0.068;0.068;7.2010000000000005;7.245;0.068;0.068;0.067;0.068;0.067;0.068;.	0.4691	0.08	HRR	Yes	NO	5	6	0	NA	Intergenic	NA	NA	NA
FBti0061527	2R	10022578	10022989	DNA	TIR	TcMar-Tc1	FB4	9	0.191489	RAL-426;COR-023;A2;A6;TEN-015;TOM-007;LUN-007;MUN-013;ISO-1	286;285;244;330;312;293;286;286;411	0.08199999999999999;0.08199999999999999;0.07;0.095;0.089;0.084;0.082;0.082;.	1.73543	1.88	HRR	Yes	YES	4	5	0	FBgn0022382	Intron	-	0	FBgn0022382_Intron
FBti0061563	2L	18159138	18159715	DNA	Helitron	INE-1	INE-1	42	0.893617	A2;ORE;A6;B6;B4;B3;JUT-008;MUN-008;AB8;AKA-017;MUN-013;A3;B2;GIM-012;AKA-018;JUT-011;COR-018;TEN-015;RAL-177;A4;A1;RAL-375;SLA-001;RAL-059;A7;MUN-015;KIE-094;GIM-024;COR-014;RAL-737;A5;COR-025;RAL-426;COR-023;RAL-091;TOM-008;RAL-176;MUN-016;MUN-020;RAL-855;ISO-1;LUN-004	563;562;562;562;562;607;562;563;562;589;562;562;562;562;530;562;582;562;562;562;562;529;562;610;562;586;562;562;562;530;562;562;510;562;562;562;562;562;578;531;577;562	0.8240000000000001;0.823;0.823;0.823;0.823;0.889;0.823;0.824;0.823;0.862;0.823;0.823;0.823;0.823;0.776;0.823;0.852;0.823;0.823;0.823;0.823;0.775;0.823;0.893;0.823;0.858;0.823;0.823;0.823;0.776;0.823;0.823;0.747;0.823;0.823;0.823;0.823;0.823;0.846;0.777;.;0.823	0.70365	0	LRR	Yes	YES	15	22	5	FBgn0032671	5UTR;Promoter	-	0	FBgn0032671_5UTR;FBgn0032671_Promoter
FBti0061564	2L	18177178	18177267	DNA	Helitron	INE-1	INE-1	27	0.574468	A2;ORE;B6;MUN-008;AKA-017;A3;B2;GIM-012;JUT-011;COR-018;A4;A1;RAL-375;SLA-001;RAL-059;A7;KIE-094;COR-014;LUN-007;A5;COR-025;B1;RAL-426;RAL-091;TOM-007;ISO-1;LUN-004	152;230;152;194;194;152;194;152;152;152;152;194;230;194;230;194;194;152;194;152;230;194;152;225;194;89;230	0.223;0.337;0.223;0.284;0.284;0.223;0.284;0.223;0.223;0.223;0.223;0.284;0.337;0.284;0.337;0.284;0.284;0.223;0.284;0.223;0.337;0.284;0.223;0.329;0.284;.;0.337	0.70365	0	LRR	Yes	YES	10	14	3	FBgn0261804	Intron	-	0	FBgn0261804_Intron
FBti0061565	2R	13676360	13676504	DNA	TIR	hAT-hobo	H	38	0.808511	A2;ORE;A6;B6;B4;B3;MUN-008;AB8;AKA-017;MUN-013;A3;STO-022;B2;GIM-012;AKA-018;JUT-011;COR-018;TEN-015;A4;A1;RAL-375;SLA-001;A7;KIE-094;GIM-024;COR-014;LUN-007;A5;COR-025;B1;RAL-426;COR-023;TOM-008;RAL-176;TOM-007;MUN-020;ISO-1;LUN-004	163;163;163;163;163;163;161;161;163;163;163;161;163;163;163;163;163;163;161;161;161;163;163;163;179;161;163;161;161;161;161;163;161;163;163;163;144;163	0.054000000000000006;0.054000000000000006;0.054000000000000006;0.054000000000000006;0.054000000000000006;0.054000000000000006;0.054;0.054000000000000006;0.054;0.054;0.054000000000000006;0.054;0.054000000000000006;0.054;0.054;0.054;0.054;0.054;0.054000000000000006;0.054000000000000006;0.054;0.054;0.054000000000000006;0.054;0.059;0.054;0.054;0.054000000000000006;0.054;0.054000000000000006;0.054;0.0…	2.82007	3.065	HRR	Yes	YES	11	22	5	FBgn0000633	Intron	+	0	FBgn0000633_Intron
FBti0061574	2L	18282997	18283073	DNA	Helitron	INE-1	INE-1	11	0.234043	GIM-012;AKA-018;ORE;A6;COR-014;RAL-375;AB8;LUN-007;COR-025;B2;ISO-1	128;124;128;125;124;124;124;128;124;128;76	0.187;0.182;0.187;0.183;0.182;0.182;0.182;0.187;0.182;0.187;.	0.4691	0	LRR	Yes	YES	4	5	2	NA	Intergenic	NA	NA	NA
FBti0061582	X	15481790	15482126	RNA	LINE	Jockey	BS2	40	0.851064	ORE;A6;B6;B4;JUT-008;MUN-008;AB8;AKA-017;MUN-013;A3;GIM-012;AKA-018;COR-018;TEN-015;RAL-177;A4;A1;RAL-375;SLA-001;RAL-059;A7;MUN-015;KIE-094;GIM-024;COR-014;RAL-737;A5;COR-025;B1;RAL-426;COR-023;RAL-091;TOM-008;RAL-176;MUN-009;MUN-016;MUN-020;RAL-855;ISO-1;LUN-004	346;346;346;346;363;346;346;346;363;346;346;346;346;346;346;346;346;346;346;249;346;356;346;346;346;363;346;346;346;346;346;346;346;346;363;363;346;363;336;346	0.07200000000000001;0.07200000000000001;0.07200000000000001;0.07200000000000001;0.075;0.072;0.07200000000000001;0.072;0.075;0.07200000000000001;0.072;0.072;0.072;0.072;0.072;0.07200000000000001;0.07200000000000001;0.072;0.072;0.052;0.07200000000000001;0.074;0.072;0.072;0.072;0.075;0.07200000000000001;0.072;0.07200000000000001;0.072;0.072;0.072;0.072;0.072;0.075;0.075;0.072;0.075;.;0.072	2.35086	3.52	HRR	Yes	YES	15	22	3	FBgn0030648	Promoter	+	0	FBgn0030648_Promoter
FBti0061592	X	15653364	15653431	DNA	Helitron	INE-1	INE-1	38	0.808511	A2;A6;B6;B4;B3;MUN-008;AB8;AKA-017;STO-022;B2;GIM-012;AKA-018;JUT-011;COR-018;TEN-015;A4;A1;RAL-375;SLA-001;KIE-094;COR-014;RAL-737;LUN-007;A5;COR-025;B1;RAL-426;COR-023;RAL-091;TOM-008;RAL-176;TOM-007;MUN-009;MUN-016;MUN-020;RAL-855;ISO-1;LUN-004	188;189;188;189;188;189;189;188;189;188;188;188;188;189;188;189;189;188;188;188;189;188;189;188;188;188;188;188;187;188;188;188;189;188;188;188;67;188	0.275;0.27699999999999997;0.275;0.27699999999999997;0.275;0.277;0.27699999999999997;0.275;0.277;0.275;0.275;0.275;0.275;0.277;0.275;0.27699999999999997;0.27699999999999997;0.275;0.275;0.275;0.277;0.275;0.277;0.275;0.275;0.275;0.275;0.275;0.274;0.275;0.275;0.275;0.277;0.275;0.275;0.275;.;0.275	5.15381	3.46	HRR	Yes	YES	13	21	4	NA	Intergenic	NA	NA	NA
FBti0061593	X	15655636	15655712	DNA	Helitron	INE-1	INE-1	30	0.638298	A2;ORE;A6;B6;B4;B3;MUN-008;AKA-017;STO-022;A3;B2;GIM-012;JUT-011;COR-018;TEN-015;A4;A1;RAL-375;A7;KIE-094;COR-014;A5;B1;RAL-426;COR-023;RAL-091;TOM-007;MUN-016;ISO-1;LUN-004	153;165;153;153;153;153;153;153;153;153;153;153;153;153;165;165;153;153;153;153;153;153;153;153;107;107;153;165;76;153	0.22399999999999998;0.242;0.22399999999999998;0.22399999999999998;0.22399999999999998;0.22399999999999998;0.224;0.224;0.22399999999999998;0.224;0.22399999999999998;0.224;0.224;0.224;0.242;0.242;0.22399999999999998;0.224;0.22399999999999998;0.224;0.224;0.22399999999999998;0.22399999999999998;0.224;0.157;0.157;0.224;0.242;.;0.224	5.15381	3.46	HRR	Yes	YES	11	15	4	NA	Intergenic	NA	NA	NA
FBti0061599	X	15835853	15835945	DNA	Helitron	INE-1	INE-1	44	0.93617	A2;ORE;A6;B6;B4;B3;JUT-008;MUN-008;AB8;AKA-017;MUN-013;A3;STO-022;B2;GIM-012;AKA-018;JUT-011;COR-018;TEN-015;RAL-177;A4;A1;RAL-375;SLA-001;RAL-059;A7;MUN-015;KIE-094;GIM-024;COR-014;A5;COR-025;B1;RAL-426;COR-023;RAL-091;TOM-008;RAL-176;TOM-007;MUN-016;MUN-020;RAL-855;ISO-1;LUN-004	1400;1400;1400;1400;1400;1400;1370;1402;1402;126;1370;1402;1402;1400;1400;1370;1402;1401;1369;1370;1370;1400;1400;1364;1372;126;1370;1397;1400;1375;1370;1400;1400;1400;1372;1371;1370;1370;1400;1370;1370;1374;92;1402	2.05;2.05;2.05;2.05;2.05;2.05;2.006;2.053;2.053;0.184;2.006;2.053;2.053;2.05;2.05;2.006;2.053;2.051;2.004;2.006;2.006;2.05;2.05;1.997;2.009;0.184;2.006;2.045;2.05;2.013;2.006;2.05;2.05;2.05;2.009;2.007;2.006;2.006;2.05;2.006;2.006;2.012;.;2.053	2.89336	3.4	HRR	Yes	YES	15	24	5	FBgn0000319	Promoter	-	0	FBgn0000319_Promoter
FBti0061613	X	6952116	6952273	RNA	LINE	Jockey	G5A	24	0.510638	A2;B4;JUT-008;AB8;AKA-017;MUN-013;A3;JUT-011;A1;MUN-015;KIE-094;GIM-024;COR-014;LUN-007;A5;B1;RAL-426;COR-023;RAL-091;TOM-008;MUN-009;MUN-020;ISO-1;LUN-004	181;181;181;181;181;181;181;181;181;181;181;181;181;181;181;181;181;181;181;181;181;181;157;181	0.064;0.064;0.064;0.064;0.064;0.064;0.064;0.064;0.064;0.064;0.064;0.064;0.064;0.064;0.064;0.064;0.064;0.064;0.064;0.064;0.064;0.064;.;0.064	4.70172	3.865	HRR	Yes	YES	7	16	1	FBgn0029922	Intron	+	0	FBgn0029922_Intron
FBti0061620	2R	8544031	8544059	DNA	Helitron	INE-1	INE-1	42	0.893617	A2;ORE;A6;B6;B4;B3;JUT-008;MUN-008;AB8;AKA-017;MUN-013;A3;STO-022;B2;AKA-018;JUT-011;COR-018;TEN-015;RAL-177;A4;A1;RAL-375;SLA-001;A7;MUN-015;KIE-094;GIM-024;COR-014;RAL-737;LUN-007;A5;COR-025;B1;RAL-426;COR-023;RAL-091;RAL-176;TOM-007;MUN-009;RAL-855;ISO-1;LUN-004	145;145;109;145;145;145;131;145;137;145;131;145;137;145;137;145;145;145;137;145;137;145;131;145;131;145;145;145;137;145;145;145;145;145;131;131;131;145;131;137;28;145	0.21600000000000003;0.21600000000000003;0.071;0.21600000000000003;0.21600000000000003;0.21600000000000003;0.192;0.216;0.204;0.216;0.192;0.21600000000000003;0.204;0.21600000000000003;0.204;0.216;0.216;0.216;0.204;0.21600000000000003;0.204;0.216;0.192;0.21600000000000003;0.192;0.216;0.216;0.216;0.204;0.216;0.21600000000000003;0.216;0.21600000000000003;0.216;0.192;0.192;0.192;0.216;0.192;0.204;.;0.2…	1.30157	1.21	HRR	Yes	YES	15	22	5	NA	Intergenic	NA	NA	NA
FBti0061642	2R	9237044	9237124	DNA	Helitron	INE-1	INE-1	25	0.531915	ORE;A6;B3;JUT-008;MUN-008;AKA-017;MUN-013;STO-022;B2;GIM-012;AKA-018;JUT-011;COR-018;RAL-177;SLA-001;GIM-024;COR-014;COR-025;RAL-426;COR-023;RAL-091;RAL-176;TOM-007;ISO-1;LUN-004	104;104;104;104;104;104;104;104;104;104;107;104;104;104;104;104;104;104;104;104;116;104;104;80;104	0.067;0.067;0.067;0.067;0.067;0.067;0.067;0.067;0.067;0.067;0.069;0.067;0.067;0.067;0.067;0.067;0.067;0.067;0.067;0.067;0.075;0.067;0.067;.;0.067	0.650785	1.535	HRR	Yes	NO	7	16	2	FBgn0010114;FBgn0033395	Intron;Promoter	+;-	0	FBgn0010114_Intron;FBgn0033395_Promoter
FBti0061644	X	16255077	16255148	DNA	Helitron	INE-1	INE-1	27	0.574468	A2;ORE;A6;B6;B3;MUN-008;AB8;AKA-017;STO-022;AKA-018;COR-018;TEN-015;RAL-177;A4;RAL-375;SLA-001;A7;GIM-024;COR-014;RAL-737;LUN-007;COR-025;B1;COR-023;RAL-176;MUN-009;ISO-1	894;889;114;894;896;114;880;115;903;902;114;115;114;880;897;894;114;114;114;887;894;897;887;114;880;880;71	1.3090000000000002;1.3019999999999998;0.16699999999999998;1.3090000000000002;1.3119999999999998;0.167;1.288;0.168;1.322;1.321;0.167;0.168;0.167;1.288;1.313;1.309;0.16699999999999998;0.167;0.167;1.299;1.309;1.313;1.2990000000000002;0.167;1.288;1.288;.	4.06879	3.27	HRR	Yes	YES	10	13	4	NA	Intergenic	NA	NA	NA
FBti0061666	2R	9705867	9706113	DNA	Helitron	INE-1	INE-1	44	0.93617	A2;ORE;A6;B6;B4;B3;JUT-008;MUN-008;AB8;MUN-013;A3;B2;GIM-012;AKA-018;JUT-011;COR-018;TEN-015;RAL-177;A4;A1;RAL-375;SLA-001;RAL-059;A7;MUN-015;KIE-094;GIM-024;COR-014;RAL-737;LUN-007;A5;COR-025;B1;RAL-426;COR-023;RAL-091;TOM-008;RAL-176;TOM-007;MUN-016;MUN-020;RAL-855;ISO-1;LUN-004	232;232;232;232;232;232;232;232;232;232;232;232;232;232;232;232;232;232;232;232;232;232;235;232;126;232;232;232;232;232;232;232;232;232;232;232;232;232;232;232;232;232;246;232	0.34;0.34;0.34;0.34;0.34;0.34;0.34;0.34;0.34;0.34;0.34;0.34;0.34;0.34;0.34;0.34;0.34;0.34;0.34;0.34;0.34;0.34;0.344;0.34;0.184;0.34;0.34;0.34;0.34;0.34;0.34;0.34;0.34;0.34;0.34;0.34;0.34;0.34;0.34;0.34;0.34;0.34;.;0.34	1.19311	1.71	HRR	Yes	YES	16	23	5	FBgn0033439;FBgn0260474	3UTR;Promoter	+	0	FBgn0033439_Promoter;FBgn0260474_3UTR
FBti0061894	3L	16237399	16237486	RNA	LINE	Jockey	jockey2	38	0.808511	ORE;A6;B6;B4;B3;JUT-008;MUN-008;AB8;MUN-013;A3;STO-022;GIM-012;AKA-018;JUT-011;TEN-015;RAL-177;A4;A1;RAL-375;SLA-001;RAL-059;MUN-015;KIE-094;COR-014;LUN-007;A5;COR-025;B1;COR-023;RAL-091;TOM-008;RAL-176;TOM-007;MUN-009;MUN-016;RAL-855;ISO-1;LUN-004	143;145;143;143;137;136;144;143;143;142;145;142;143;143;143;143;142;143;143;145;144;144;143;143;143;143;143;143;136;145;141;145;143;145;143;142;143;87;142	0.042;0.042;0.042;0.042;0.04;0.04;0.042;0.042;0.042;0.041;0.042;0.041;0.042;0.042;0.042;0.042;0.041;0.042;0.042;0.042;0.042;0.042;0.042;0.042;0.042;0.042;0.042;0.042;0.04;0.042;0.041;0.042;0.042;0.042;0.042;0.041;0.042;.;0.041	0.553807	1.49	HRR	Yes	YES	13	22	3	FBgn0263608	Promoter	+	0	FBgn0263608_Promoter
FBti0061980	2L	18444086	18444154	DNA	Helitron	INE-1	INE-1	33	0.702128	ORE;A6;B6;B3;MUN-008;AB8;MUN-013;A3;STO-022;B2;GIM-012;JUT-011;COR-018;TEN-015;RAL-177;RAL-375;SLA-001;A7;MUN-015;KIE-094;GIM-024;COR-014;A5;COR-025;RAL-426;COR-023;TOM-008;TOM-007;MUN-009;MUN-016;RAL-855;ISO-1;LUN-004	277;277;307;277;264;263;277;277;278;277;277;277;308;277;277;264;277;264;311;306;314;277;277;308;305;277;307;307;307;277;307;68;277	0.406;0.406;0.449;0.406;0.387;0.385;0.406;0.406;0.407;0.406;0.406;0.406;0.451;0.406;0.406;0.387;0.406;0.387;0.455;0.448;0.46;0.406;0.406;0.451;0.447;0.406;0.449;0.449;0.449;0.406;0.449;.;0.406	0.23455	0	LRR	Yes	YES	8	21	4	FBgn0261597	Promoter	-	0	FBgn0261597_Promoter
FBti0062104	3R	14706982	14707050	DNA	Helitron	INE-1	INE-1	32	0.680851	A2;ORE;A6;B6;B4;B3;MUN-008;AKA-017;STO-022;A3;B2;GIM-012;JUT-011;COR-018;TEN-015;A4;A1;RAL-375;SLA-001;A7;KIE-094;COR-014;LUN-007;A5;COR-025;B1;RAL-426;COR-023;RAL-091;TOM-007;ISO-1;LUN-004	199;199;199;199;199;199;199;199;199;199;199;199;199;199;199;199;199;199;199;199;199;199;199;199;199;199;199;199;199;199;68;199	0.29100000000000004;0.29100000000000004;0.29100000000000004;0.29100000000000004;0.29100000000000004;0.29100000000000004;0.291;0.291;0.29100000000000004;0.291;0.29100000000000004;0.291;0.291;0.291;0.291;0.29100000000000004;0.29100000000000004;0.291;0.291;0.29100000000000004;0.291;0.291;0.291;0.29100000000000004;0.291;0.29100000000000004;0.291;0.291;0.291;0.291;.;0.291	3.26442	2.09	HRR	Yes	YES	11	17	4	FBgn0262127	Intron	-	0	FBgn0262127_Intron
FBti0062193.c1	3R	15139566	15139843	DNA	TIR	TcMar-Tc1	Tc1-2	21	0.446809	ORE;A6;B6;B4;B3;JUT-008;MUN-008;STO-022;AKA-018;JUT-011;TEN-015;A4;A1;RAL-375;SLA-001;GIM-024;COR-014;B1;TOM-008;MUN-009;MUN-020	280;280;280;280;280;280;282;278;280;279;280;280;280;280;279;274;280;280;280;280;280	0.168;0.168;0.168;0.168;0.168;0.168;0.169;0.167;0.168;0.167;0.168;0.168;0.168;0.168;0.167;0.164;0.168;0.168;0.168;0.168;0.168	4.02612	2.185	HRR	Yes	YES	7	12	2	FBgn0038292	Promoter	+	0	FBgn0038292_Promoter
FBti0062243	3R	16004315	16004413	RNA	LINE	Jockey	G5	10	0.212766	A7;COR-023;A6;RAL-177;A1;MUN-009;MUN-020;STO-022;B2;ISO-1	114;114;114;114;114;114;114;114;114;98	0.023;0.023;0.023;0.023;0.023;0.023;0.023;0.023;0.023;.	0.761699	2.375	HRR	Yes	NO	4	4	2	FBgn0003507	3UTR	+	235	FBgn0003507_3UTR
FBti0062271	X	16888894	16888940	RNA	LINE	Jockey	jockey2	33	0.702128	ORE;A6;B6;B4;MUN-008;AB8;AKA-017;A3;B2;GIM-012;JUT-011;COR-018;RAL-177;A4;A1;RAL-375;A7;GIM-024;COR-014;RAL-737;LUN-007;A5;COR-025;B1;RAL-426;COR-023;TOM-008;RAL-176;TOM-007;MUN-020;RAL-855;ISO-1;LUN-004	189;189;189;189;189;189;189;189;189;189;189;189;189;189;189;189;189;189;189;189;189;189;189;189;189;189;189;189;189;189;189;46;189	0.055;0.055;0.055;0.055;0.055;0.055;0.055;0.055;0.055;0.055;0.055;0.055;0.055;0.055;0.055;0.055;0.055;0.055;0.055;0.055;0.055;0.055;0.055;0.055;0.055;0.055;0.055;0.055;0.055;0.055;0.055;.;0.055	5.15381	3.055	HRR	Yes	YES	13	16	4	FBgn0030804	Promoter	+	0	FBgn0030804_Promoter
FBti0062272	X	17167449	17167542	DNA	Helitron	INE-1	INE-1	7	0.148936	ORE;B6;RAL-177;A4;RAL-375;AB8;ISO-1	111;111;111;111;111;111;93	0.07200000000000001;0.07200000000000001;0.07200000000000001;0.072;0.07200000000000001;0.072;.	0.994594	2.94	HRR	Yes	NO	5	0	2	FBgn0000163	Intron	+	0	FBgn0000163_Intron
FBti0062275	2R	10420277	10420352	DNA	Helitron	INE-1	INE-1	39	0.829787	A2;ORE;A6;B6;B4;B3;JUT-008;MUN-008;AKA-017;MUN-013;A3;STO-022;B2;GIM-012;AKA-018;JUT-011;COR-018;TEN-015;RAL-177;RAL-375;A1;SLA-001;A7;KIE-094;COR-014;RAL-737;LUN-007;A5;COR-025;B1;RAL-426;COR-023;RAL-091;TOM-007;MUN-009;MUN-020;RAL-855;ISO-1;LUN-004	275;275;273;273;273;273;273;273;275;117;273;273;274;275;117;273;273;273;117;275;273;273;273;273;273;274;273;273;273;273;274;275;274;275;275;275;117;75;273	0.40299999999999997;0.40299999999999997;0.4;0.4;0.4;0.4;0.4;0.4;0.403;0.175;0.4;0.4;0.401;0.403;0.175;0.4;0.4;0.4;0.175;0.40299999999999997;0.4;0.4;0.4;0.4;0.4;0.401;0.4;0.4;0.4;0.4;0.401;0.403;0.401;0.403;0.403;0.403;0.175;.;0.4	1.95236	2.04	HRR	Yes	YES	14	22	3	FBgn0033519	3UTR	-	63	FBgn0033519_3UTR
FBti0062279	X	17143816	17143910	RNA	LINE	Jockey	BS	13	0.276596	A7;KIE-094;GIM-024;B4;COR-018;B1;MUN-009;MUN-016;AKA-017;STO-022;B2;ISO-1;LUN-004	148;148;148;148;148;148;148;148;148;148;148;94;148	0.027999999999999997;0.028;0.028;0.027999999999999997;0.028;0.027999999999999997;0.028;0.028;0.027999999999999997;0.028;0.028;.;0.028	0.994594	2.94	HRR	Yes	YES	3	8	2	FBgn0002590;FBgn0002709;FBgn0028581	Intron;Promoter	-	0	FBgn0002590_Intron;FBgn0002709_Promoter;FBgn0028581_Promoter
FBti0062281	2R	10426173	10426300	DNA	TIR	hAT-hobo	H	35	0.744681	A2;ORE;A6;B6;B4;JUT-008;MUN-008;AKA-017;MUN-013;STO-022;B2;GIM-012;AKA-018;JUT-011;COR-018;RAL-177;A4;RAL-375;SLA-001;A7;MUN-015;KIE-094;GIM-024;COR-014;RAL-737;LUN-007;COR-025;B1;RAL-426;COR-023;RAL-176;MUN-009;RAL-855;ISO-1;LUN-004	127;127;127;127;127;127;128;127;127;127;127;127;127;127;127;127;127;127;127;127;128;127;127;127;127;112;127;127;127;127;127;127;127;127;127	0.042;0.042;0.042;0.042;0.042;0.042;0.043;0.042;0.042;0.042;0.042;0.042;0.042;0.042;0.042;0.042;0.042;0.042;0.042;0.042;0.043;0.042;0.042;0.042;0.042;0.037;0.042;0.042;0.042;0.042;0.042;0.042;0.042;.;0.042	1.95236	2.04	HRR	Yes	YES	13	19	3	FBgn0033521	3UTR	-	581	FBgn0033521_3UTR
FBti0062299	X	17622411	17622464	DNA	Helitron	INE-1	INE-1	12	0.255319	GIM-012;RAL-426;A2;JUT-011;B4;TEN-015;MUN-008;A4;SLA-001;AB8;COR-025;ISO-1	220;220;220;224;220;220;220;224;220;220;220;53	0.322;0.322;0.322;0.32799999999999996;0.322;0.322;0.322;0.32799999999999996;0.322;0.322;0.322;.	1.44668	2.74	HRR	Yes	YES	4	6	2	FBgn0030850	3UTR	-	758	FBgn0030850_3UTR
FBti0062303	2R	10940136	10940197	DNA	Helitron	INE-1	INE-1	42	0.893617	A2;ORE;A6;B6;B4;B3;MUN-008;AB8;AKA-017;MUN-013;A3;STO-022;B2;GIM-012;AKA-018;JUT-011;TEN-015;RAL-177;RAL-375;A1;SLA-001;RAL-059;A7;MUN-015;KIE-094;RAL-737;LUN-007;A5;COR-025;B1;RAL-426;COR-023;RAL-091;TOM-008;RAL-176;TOM-007;MUN-009;MUN-016;MUN-020;RAL-855;ISO-1;LUN-004	393;387;393;387;387;393;387;387;356;387;373;387;387;387;387;387;393;342;387;387;387;387;393;342;387;414;387;404;385;387;410;387;393;387;387;387;404;342;375;387;61;387	0.575;0.5670000000000001;0.575;0.5670000000000001;0.5670000000000001;0.575;0.567;0.5670000000000001;0.521;0.567;0.546;0.567;0.5670000000000001;0.567;0.567;0.567;0.575;0.501;0.5670000000000001;0.567;0.567;0.567;0.575;0.501;0.567;0.606;0.567;0.5920000000000001;0.564;0.5670000000000001;0.6;0.567;0.575;0.567;0.567;0.567;0.592;0.501;0.549;0.567;.;0.567	3.14546	2.23	HRR	Yes	YES	16	22	4	FBgn0033574	3UTR	-	0	FBgn0033574_3UTR
FBti0062311	2R	10795312	10795444	DNA	TIR	TcMar-Tc1	FB4	9	0.191489	RAL-426;RAL-091;A6;RAL-177;COR-014;A4;AKA-017;MUN-013;ISO-1	135;135;135;135;135;134;135;138;132	0.039;0.039;0.039;0.039;0.039;0.038;0.039;0.04;.	3.25393	2.15	HRR	Yes	YES	5	3	1	FBgn0053144	Intron	-	0	FBgn0053144_Intron
FBti0062400	2R	11157914	11158053	DNA	Helitron	INE-1	INE-1	44	0.93617	A2;ORE;A6;B6;B4;B3;JUT-008;MUN-008;AB8;AKA-017;MUN-013;A3;STO-022;B2;GIM-012;AKA-018;TEN-015;RAL-177;A4;A1;RAL-375;SLA-001;RAL-059;A7;KIE-094;GIM-024;COR-014;RAL-737;LUN-007;A5;COR-025;B1;RAL-426;COR-023;RAL-091;TOM-008;RAL-176;TOM-007;MUN-009;MUN-016;MUN-020;RAL-855;ISO-1;LUN-004	155;139;155;141;154;149;139;155;155;149;149;155;155;141;141;155;154;149;155;154;141;155;153;152;152;155;152;155;155;154;152;154;155;155;155;149;155;149;155;155;155;141;139;154	0.22699999999999998;0.204;0.22699999999999998;0.20600000000000002;0.225;0.218;0.204;0.227;0.22699999999999998;0.218;0.218;0.22699999999999998;0.227;0.20600000000000002;0.206;0.227;0.225;0.218;0.22699999999999998;0.225;0.206;0.227;0.224;0.223;0.223;0.227;0.223;0.227;0.227;0.225;0.223;0.225;0.227;0.227;0.227;0.218;0.227;0.218;0.227;0.227;0.227;0.206;.;0.225	4.12164	2.3	HRR	Yes	YES	16	23	5	FBgn0033579	Intron	-	0	FBgn0033579_Intron
FBti0062554	3L	17834612	17834730	RNA	LINE	Jockey	BS2	40	0.851064	A2;ORE;A6;B6;B4;B3;JUT-008;MUN-008;AB8;AKA-017;MUN-013;A3;STO-022;B2;GIM-012;AKA-018;JUT-011;COR-018;TEN-015;A4;A1;RAL-375;SLA-001;RAL-059;MUN-015;KIE-094;RAL-737;LUN-007;A5;COR-025;B1;COR-023;RAL-091;TOM-007;MUN-009;MUN-016;MUN-020;RAL-855;ISO-1;LUN-004	143;144;143;144;144;144;144;144;144;144;144;144;143;144;143;143;144;144;143;144;144;143;144;143;144;143;144;144;144;144;144;143;144;142;144;144;144;143;118;143	0.03;0.03;0.03;0.03;0.03;0.03;0.03;0.03;0.03;0.03;0.03;0.03;0.03;0.03;0.03;0.03;0.03;0.03;0.03;0.03;0.03;0.03;0.03;0.03;0.03;0.03;0.03;0.03;0.03;0.03;0.03;0.03;0.03;0.03;0.03;0.03;0.03;0.03;.;0.03	0.138452	0.82	HRR	Yes	YES	13	23	4	FBgn0001134;FBgn0052188	Intron;Promoter	+;-	0	FBgn0001134_Intron;FBgn0052188_Promoter
FBti0062564	2R	16383201	16383298	DNA	Helitron	INE-1	INE-1	12	0.255319	RAL-091;ORE;B6;JUT-011;TOM-008;RAL-176;MUN-008;A4;RAL-375;RAL-855;MUN-013;ISO-1	103;103;100;103;103;100;103;100;103;100;100;97	0.22899999999999998;0.22899999999999998;0.146;0.229;0.229;0.146;0.229;0.146;0.229;0.146;0.146;.	3.14546	3.575	HRR	Yes	NO	7	4	1	FBgn0262816	3UTR	+	0	FBgn0262816_3UTR
FBti0062565	2R	16456322	16456377	DNA	Helitron	INE-1	INE-1	34	0.723404	ORE;A6;B6;B4;B3;MUN-008;AB8;AKA-017;MUN-013;B2;GIM-012;AKA-018;JUT-011;TEN-015;A4;RAL-375;SLA-001;A7;KIE-094;GIM-024;COR-014;LUN-007;A5;COR-025;B1;RAL-426;COR-023;TOM-008;TOM-007;MUN-009;MUN-016;MUN-020;ISO-1;LUN-004	317;316;317;317;305;317;317;317;317;317;317;317;317;317;317;305;316;304;317;317;317;317;317;317;316;317;305;317;317;317;317;305;55;305	0.46399999999999997;0.46299999999999997;0.46399999999999997;0.46399999999999997;0.447;0.464;0.46399999999999997;0.464;0.464;0.46399999999999997;0.464;0.464;0.464;0.464;0.46399999999999997;0.447;0.463;0.445;0.464;0.464;0.464;0.464;0.46399999999999997;0.464;0.46299999999999997;0.464;0.447;0.464;0.464;0.464;0.464;0.447;.;0.447	4.44703	3.585	HRR	Yes	YES	8	21	5	NA	Intergenic	NA	NA	NA
FBti0062569	3L	17869141	17869600	DNA	Helitron	INE-1	INE-1	43	0.914894	A2;ORE;A6;B6;B4;B3;JUT-008;MUN-008;AB8;AKA-017;MUN-013;STO-022;B2;GIM-012;AKA-018;JUT-011;COR-018;TEN-015;RAL-177;A4;A1;SLA-001;RAL-059;A7;MUN-015;KIE-094;GIM-024;COR-014;RAL-737;LUN-007;A5;COR-025;B1;RAL-426;RAL-091;TOM-008;TOM-007;MUN-009;MUN-016;MUN-020;RAL-855;ISO-1;LUN-004	1521;1521;1523;1521;1480;1480;1521;1480;1520;1480;1479;1480;1481;1521;1480;1520;1480;1521;1510;1517;1521;1521;1524;1480;1515;1521;1480;1525;1526;1521;1520;1521;1479;1517;1520;1520;1480;1521;1480;1521;1525;1522;1521;1521;1518;1480;1522;1519;459;1517	0.986;0.986;0.988;0.986;0.96;0.96;0.986;0.96;0.986;0.96;0.959;0.96;0.96;0.986;0.96;0.986;0.96;0.986;0.979;0.984;0.986;0.986;0.988;0.96;0.982;0.986;0.96;0.989;0.99;0.986;0.986;0.986;0.959;0.984;0.986;0.986;0.96;0.986;0.96;0.986;0.989;0.987;0.986;0.986;0.984;0.96;0.987;0.985;.;0.984	0.138452	0.82	HRR	Yes	YES	14	24	5	NA	Intergenic	NA	NA	NA
FBti0062569.c1	3L	17869141	17869600	DNA	Helitron	INE-1	INE-1	16	0.340426	RAL-426;TOM-008;COR-018;TEN-015;B1;TOM-007;MUN-008;SLA-001;MUN-009;AB8;MUN-020;RAL-855;A5;A7;LUN-004;MUN-015	1520;1480;1521;1519;1515;1509;1521;1521;1521;1514;1519;1521;1518;1523;1516;1518	0.986;0.96;0.986;0.985;0.982;0.9790000000000001;0.986;0.986;0.986;0.982;0.985;0.986;0.984;0.988;0.983;0.984	0.138452	0.82	HRR	Yes	YES	3	11	2	NA	Intergenic	NA	NA	NA
FBti0062643	3L	18122108	18122245	DNA	Helitron	INE-1	INE-1	43	0.914894	ORE;A6;B6;B3;MUN-008;AB8;AKA-017;MUN-013;A3;STO-022;B2;GIM-012;AKA-018;JUT-011;COR-018;TEN-015;RAL-177;A4;A1;RAL-375;SLA-001;RAL-059;A7;KIE-094;GIM-024;COR-014;RAL-737;LUN-007;A5;COR-025;B1;RAL-426;COR-023;RAL-091;TOM-008;RAL-176;TOM-007;MUN-009;MUN-016;MUN-020;RAL-855;ISO-1;LUN-004	140;140;140;140;140;140;140;140;140;140;140;140;140;140;140;140;140;140;140;140;140;140;140;140;140;140;140;140;140;140;140;140;140;140;140;140;140;140;140;140;140;137;140	0.205;0.205;0.205;0.205;0.205;0.205;0.205;0.205;0.205;0.205;0.205;0.205;0.205;0.205;0.205;0.205;0.205;0.205;0.205;0.205;0.205;0.205;0.205;0.205;0.205;0.205;0.205;0.205;0.205;0.205;0.205;0.205;0.205;0.205;0.205;0.205;0.205;0.205;0.205;0.205;0.205;.;0.205	1.79987	0.685	HRR	Yes	YES	14	24	5	FBgn0262100	Promoter	-	0	FBgn0262100_Promoter
FBti0062663	3L	18475877	18475939	DNA	Helitron	INE-1	INE-1	33	0.702128	ORE;B6;B4;JUT-008;AB8;AKA-017;MUN-013;STO-022;B2;GIM-012;AKA-018;COR-018;TEN-015;RAL-177;A4;RAL-375;SLA-001;RAL-059;GIM-024;COR-014;RAL-737;LUN-007;COR-025;B1;COR-023;RAL-091;TOM-008;RAL-176;MUN-009;MUN-016;MUN-020;RAL-855;ISO-1	104;104;104;104;104;104;104;104;104;104;104;104;104;104;104;104;104;104;104;104;104;104;104;104;104;104;104;104;104;104;104;104;104;62	0.155;0.155;0.155;0.155;0.155;0.155;0.155;0.155;0.155;0.155;0.155;0.155;0.155;0.155;0.155;0.155;0.155;0.155;0.155;0.155;0.155;0.155;0.155;0.155;0.155;0.155;0.155;0.155;0.155;0.155;0.155;0.155;0.155;.	0.138452	0.545	HRR	Yes	NO	12	18	3	NA	Intergenic	NA	NA	NA
FBti0062746	3L	18933429	18933497	DNA	Helitron	INE-1	INE-1	26	0.553191	A2;A6;B6;JUT-008;AB8;AKA-017;MUN-013;GIM-012;AKA-018;TEN-015;RAL-177;RAL-375;SLA-001;A7;KIE-094;COR-014;LUN-007;A5;COR-025;RAL-426;RAL-091;RAL-176;TOM-007;MUN-020;ISO-1;LUN-004	101;101;101;103;134;101;101;101;134;101;134;101;101;134;101;101;104;101;101;101;101;134;103;101;68;101	0.14800000000000002;0.14800000000000002;0.14800000000000002;0.151;0.087;0.148;0.148;0.148;0.087;0.148;0.087;0.148;0.148;0.087;0.148;0.148;0.152;0.14800000000000002;0.148;0.148;0.148;0.087;0.151;0.148;.;0.148	2.146	0.305	HRR	Yes	NO	9	15	2	FBgn0052204	Intron	-	0	FBgn0052204_Intron
FBti0062822	3R	12501802	12501962	DNA	TIR	TcMar-Tc1	S-element	44	0.93617	A2;ORE;A6;B6;B4;B3;JUT-008;MUN-008;AB8;AKA-017;MUN-013;A3;STO-022;B2;GIM-012;AKA-018;JUT-011;COR-018;TEN-015;RAL-177;A4;A1;RAL-375;SLA-001;RAL-059;A7;MUN-015;KIE-094;GIM-024;RAL-737;LUN-007;A5;COR-025;B1;RAL-426;COR-023;RAL-091;TOM-008;RAL-176;TOM-007;MUN-009;MUN-016;MUN-020;ISO-1	771;772;769;772;771;772;772;772;769;770;772;769;769;770;769;768;768;772;770;498;772;771;770;769;786;770;769;771;773;771;770;772;772;771;770;772;667;772;778;735;770;770;771;160	0.425;0.425;0.424;0.425;0.425;0.425;0.425;0.425;0.424;0.424;0.425;0.424;0.424;0.424;0.424;0.423;0.423;0.425;0.424;0.274;0.425;0.425;0.424;0.424;0.433;0.424;0.424;0.425;0.426;0.425;0.424;0.425;0.425;0.425;0.424;0.425;0.367;0.425;0.429;0.405;0.424;0.424;0.425;.	0.326442	1.505	HRR	Yes	YES	15	24	5	FBgn0051354	Promoter	+	0	FBgn0051354_Promoter
FBti0062825	X	19921573	19925613	RNA	LINE	Jockey	F-element	5	0.106383	RAL-426;TEN-015;A4;MUN-008;ISO-1	4039;4036;4040;4036;4037;4040	0.853;0.853;0.8540000000000001;0.853;0.853;.	2.71253	1.625	HRR	Yes	YES	2	2	1	FBgn0267044	Promoter	-	139	FBgn0267044_Promoter
FBti0062835	X	19820648	19820774	RNA	LINE	R1	Rt1b	44	0.93617	A2;ORE;A6;B6;B3;JUT-008;MUN-008;AB8;AKA-017;MUN-013;A3;STO-022;B2;GIM-012;AKA-018;JUT-011;COR-018;TEN-015;RAL-177;A4;A1;RAL-375;SLA-001;RAL-059;A7;MUN-015;KIE-094;GIM-024;COR-014;RAL-737;LUN-007;A5;COR-025;B1;RAL-426;COR-023;RAL-091;TOM-008;TOM-007;MUN-016;MUN-020;RAL-855;ISO-1;LUN-004	125;125;125;125;125;125;125;125;125;125;125;125;125;125;125;125;125;125;125;125;125;125;125;125;125;125;125;125;125;125;125;125;125;125;125;125;125;125;125;125;125;125;126;125	0.024;0.024;0.024;0.024;0.024;0.024;0.024;0.024;0.024;0.024;0.024;0.024;0.024;0.024;0.024;0.024;0.024;0.024;0.024;0.024;0.024;0.024;0.024;0.024;0.024;0.024;0.024;0.024;0.024;0.024;0.024;0.024;0.024;0.024;0.024;0.024;0.024;0.024;0.024;0.024;0.024;0.024;.;0.024	4.24963	1.675	HRR	Yes	YES	14	25	5	NA	Intergenic	NA	NA	NA
FBti0062854	3R	12588914	12589346	DNA	TIR	hAT-hobo	H	40	0.851064	A2;ORE;A6;B6;B4;B3;MUN-008;AB8;AKA-017;MUN-013;A3;STO-022;B2;GIM-012;AKA-018;JUT-011;COR-018;TEN-015;RAL-177;A4;A1;RAL-375;SLA-001;A7;KIE-094;GIM-024;COR-014;LUN-007;A5;COR-025;B1;COR-023;TOM-008;RAL-176;TOM-007;MUN-009;MUN-016;MUN-020;ISO-1;LUN-004	432;444;432;432;288;433;432;474;432;432;432;435;432;483;432;430;432;428;475;432;475;431;432;432;432;432;488;432;432;432;432;474;474;432;425;433;432;432;432;432	0.14400000000000002;0.14800000000000002;0.14400000000000002;0.14400000000000002;0.096;0.14400000000000002;0.144;0.158;0.144;0.144;0.14400000000000002;0.145;0.14400000000000002;0.161;0.144;0.143;0.144;0.142;0.158;0.14400000000000002;0.158;0.143;0.144;0.14400000000000002;0.144;0.144;0.162;0.144;0.14400000000000002;0.144;0.14400000000000002;0.158;0.158;0.144;0.141;0.144;0.144;0.144;.;0.144	2.50273	1.54	HRR	Yes	YES	11	24	5	FBgn0038063	Intron	-	0	FBgn0038063_Intron
FBti0062865	X	19921045	19921332	RNA	LTR	Gypsy	Stalker4	7	0.148936	RAL-426;A6;JUT-011;RAL-177;A4;B2;ISO-1	3427;3427;3432;3464;3455;7457;287	0.943;0.943;0.944;0.953;0.95;2.051;.	2.71253	1.625	HRR	Yes	YES	4	1	2	FBgn0267044	Promoter	-	0	FBgn0267044_Promoter
FBti0062867	X	19934902	19935189	RNA	LTR	Gypsy	Stalker4	25	0.531915	JUT-008;MUN-008;AB8;AKA-017;STO-022;GIM-012;COR-018;TEN-015;RAL-375;SLA-001;RAL-059;MUN-015;KIE-094;GIM-024;RAL-737;LUN-007;COR-025;RAL-426;RAL-091;TOM-008;RAL-176;TOM-007;MUN-020;RAL-855;ISO-1	3437;3466;3331;3428;3425;3475;3423;3427;3461;3460;3428;3468;3330;3426;3375;3446;3428;1096;3442;3429;3431;3465;3463;3435;3472;287	0.946;0.954;0.9159999999999999;0.943;0.942;0.956;0.942;0.943;0.952;0.952;0.943;0.954;0.916;0.943;0.928;0.948;0.943;0.302;0.947;0.943;0.944;0.953;0.953;0.945;0.955;.	2.71253	1.625	HRR	Yes	YES	8	16	1	FBgn0267046	Promoter	-	0	FBgn0267046_Promoter
FBti0062867.c1	X	19934902	19935189	RNA	LTR	Gypsy	Stalker4	8	0.170213	GIM-012;RAL-426;COR-018;JUT-008;TEN-015;RAL-737;RAL-855;LUN-007	3453;3470;3425;3416;3434;3431;3459;3471	0.95;0.955;0.942;0.94;0.945;0.944;0.952;0.955	2.71253	1.625	HRR	Yes	YES	3	5	0	FBgn0267046	Promoter	-	0	FBgn0267046_Promoter
FBti0062882	3R	18084422	18084557	DNA	Helitron	INE-1	INE-1	43	0.914894	A2;ORE;A6;B6;B4;B3;JUT-008;AB8;AKA-017;MUN-013;A3;STO-022;B2;GIM-012;AKA-018;COR-018;TEN-015;RAL-177;A4;A1;RAL-375;SLA-001;RAL-059;A7;MUN-015;KIE-094;GIM-024;COR-014;RAL-737;LUN-007;A5;COR-025;B1;RAL-426;COR-023;RAL-091;TOM-008;TOM-007;MUN-009;MUN-016;MUN-020;ISO-1;LUN-004	175;175;175;175;175;175;175;175;175;175;175;175;175;175;175;175;175;175;175;175;175;175;175;175;175;175;175;175;175;175;175;175;175;216;175;175;175;243;175;175;175;135;175	0.256;0.256;0.256;0.256;0.256;0.256;0.256;0.256;0.256;0.256;0.256;0.256;0.256;0.256;0.256;0.256;0.256;0.256;0.256;0.256;0.256;0.256;0.256;0.256;0.256;0.256;0.256;0.256;0.256;0.256;0.256;0.256;0.256;0.316;0.256;0.256;0.256;0.356;0.256;0.256;0.256;.;0.256	2.06747	2.755	HRR	Yes	YES	14	24	5	NA	Intergenic	NA	NA	NA
FBti0062888	X	19939446	19940236	RNA	LINE	Jockey	jockey	25	0.531915	B6;JUT-008;MUN-008;AB8;MUN-013;STO-022;GIM-012;COR-018;TEN-015;RAL-375;RAL-059;MUN-015;KIE-094;GIM-024;RAL-737;LUN-007;COR-025;RAL-426;RAL-091;TOM-008;RAL-176;TOM-007;MUN-020;RAL-855;ISO-1	786;793;787;793;786;786;786;793;793;778;793;786;786;793;793;793;785;786;785;788;785;783;779;793;789;786;791;795;790;792;789;793;793;792;794;791;790	0.156;0.158;0.156;0.158;0.156;0.156;0.156;0.158;0.158;0.155;0.158;0.156;0.156;0.158;0.158;0.158;0.156;0.156;0.156;0.157;0.156;0.156;0.155;0.158;0.157;0.156;0.157;0.158;0.157;0.157;0.157;0.158;0.158;0.157;0.158;0.157;.	2.71253	1.625	HRR	Yes	YES	9	15	1	FBgn0267047	Promoter	-	0	FBgn0267047_Promoter
FBti0062888.c1	X	19939446	19940236	RNA	LINE	Jockey	jockey	8	0.170213	KIE-094;TOM-008;JUT-008;RAL-737;RAL-855;MUN-013;STO-022;MUN-015	793;786;793;785;786;785;795;793	0.158;0.156;0.158;0.156;0.156;0.156;0.158;0.158	2.71253	1.625	HRR	Yes	YES	2	6	0	FBgn0267047	Promoter	-	0	FBgn0267047_Promoter
FBti0062927	X	19940261	19941435	RNA	LINE	R1	Rt1c	26	0.553191	JUT-008;MUN-008;AB8;AKA-017;MUN-013;STO-022;GIM-012;COR-018;TEN-015;RAL-375;SLA-001;RAL-059;MUN-015;KIE-094;GIM-024;RAL-737;LUN-007;COR-025;RAL-426;RAL-091;TOM-008;RAL-176;TOM-007;MUN-020;RAL-855;ISO-1	1254;1260;1242;1265;1242;1302;1245;1302;1242;1300;1235;1238;1232;1239;1300;1242;1239;1239;1241;1241;1302;1303;1301;1301;1315;939;1242;1241;1237;1294;1229;1242;1288;1301;1235;1241;1242;1235;1242;1240;1239;1241;1238;681;1238;1174	0.23;0.231;0.228;0.232;0.228;0.239;0.229;0.239;0.228;0.239;0.227;0.227;0.226;0.228;0.239;0.228;0.228;0.228;0.228;0.228;0.239;0.239;0.239;0.239;0.242;0.173;0.228;0.228;0.227;0.238;0.226;0.228;0.237;0.239;0.227;0.228;0.228;0.227;0.228;0.228;0.228;0.228;0.227;0.125;0.227;.	2.71253	1.625	HRR	Yes	YES	8	17	1	FBgn0267047	Promoter	-	268	FBgn0267047_Promoter
FBti0062927.c1	X	19940261	19941435	RNA	LINE	R1	Rt1c	10	0.212766	GIM-012;KIE-094;TOM-008;JUT-008;TOM-007;RAL-737;RAL-855;MUN-013;STO-022;MUN-015	1302;1301;1240;1299;1300;1300;1315;1241;1241;1237	0.239;0.239;0.228;0.239;0.239;0.239;0.242;0.228;0.228;0.227	2.71253	1.625	HRR	Yes	YES	2	8	0	FBgn0267047	Promoter	-	268	FBgn0267047_Promoter
FBti0062939	3R	18346692	18346729	DNA	Helitron	INE-1	INE-1	40	0.851064	A2;ORE;A6;B6;B4;B3;JUT-008;MUN-008;AB8;AKA-017;MUN-013;A3;STO-022;B2;GIM-012;AKA-018;JUT-011;COR-018;TEN-015;A4;A1;RAL-375;SLA-001;RAL-059;A7;KIE-094;GIM-024;COR-014;LUN-007;A5;COR-025;B1;RAL-426;COR-023;RAL-091;TOM-008;TOM-007;MUN-009;RAL-855;ISO-1	183;223;223;139;166;223;160;166;107;166;223;139;166;139;223;139;225;166;139;223;139;139;139;134;223;166;223;139;223;223;222;200;223;166;176;160;223;160;134;37	0.11900000000000001;0.145;0.145;0.204;0.243;0.145;0.234;0.243;0.157;0.243;0.145;0.204;0.243;0.204;0.145;0.204;0.146;0.243;0.204;0.145;0.204;0.204;0.204;0.087;0.145;0.243;0.145;0.204;0.145;0.145;0.144;0.293;0.145;0.243;0.258;0.234;0.145;0.234;0.087;.	3.80849	2.785	HRR	Yes	YES	13	22	5	FBgn0038606	Intron	-	0	FBgn0038606_Intron
FBti0062941	3R	18377793	18377977	DNA	Helitron	INE-1	INE-1	19	0.404255	A2;MUN-013;STO-022;AKA-018;JUT-011;TEN-015;A4;A1;RAL-375;SLA-001;RAL-059;COR-025;RAL-426;TOM-008;TOM-007;MUN-009;RAL-855;ISO-1;LUN-004	184;184;246;184;427;184;184;184;184;136;184;184;184;184;184;184;184;699;184;184	0.26899999999999996;0.269;0.16;0.269;0.277;0.269;0.26899999999999996;0.26899999999999996;0.269;0.199;0.269;0.269;0.269;0.269;0.269;0.269;0.269;1.023;.;0.269	1.5234	2.805	HRR	Yes	YES	7	11	1	FBgn0038610	3UTR	-	148	FBgn0038610_3UTR
FBti0062942	X	19949484	19949771	RNA	LTR	Gypsy	Stalker4	10	0.212766	AKA-018;GIM-024;A6;COR-014;MUN-009;AKA-017;A3;B1;ISO-1;LUN-004	3419;3428;3439;3487;3415;3413;3455;3428;287;3459	0.941;0.943;0.946;0.959;0.939;0.939;0.95;0.943;.;0.952	2.71253	1.625	HRR	Yes	YES	3	7	0	FBgn0267049	Promoter	-	0	FBgn0267049_Promoter
FBti0062943	X	19954219	19954506	RNA	LTR	Gypsy	Stalker4	26	0.553191	JUT-008;MUN-008;AB8;AKA-017;MUN-013;STO-022;GIM-012;COR-018;TEN-015;RAL-375;SLA-001;RAL-059;MUN-015;KIE-094;GIM-024;RAL-737;LUN-007;COR-025;RAL-426;RAL-091;TOM-008;RAL-176;TOM-007;MUN-020;RAL-855;ISO-1	3428;3476;3427;3429;3463;3424;3474;3479;3421;3383;3475;3480;3453;3476;3472;3464;3264;3468;177;3450;2856;3382;3461;3419;3429;3484;3477;969;3476;3417;3427;3471;3626;3432;143;3481;3479;3478;3423;3427;3427;3430;3276;3410;3472;3453;3413;2411;3336;370;3362;3472;287	0.943;0.956;0.943;0.943;0.953;0.942;0.956;0.957;0.941;0.931;0.956;0.957;0.95;0.956;0.955;0.953;0.898;0.954;0.024;0.949;0.786;0.93;0.952;0.941;0.943;0.958;0.957;0.267;0.956;0.94;0.943;0.955;0.998;0.944;0.019;0.958;0.957;0.957;0.942;0.943;0.943;0.944;0.901;0.938;0.955;0.95;0.939;0.663;0.918;0.137;0.925;0.955;.	2.71253	1.625	HRR	Yes	YES	8	17	1	FBgn0267050	Promoter	-	0	FBgn0267050_Promoter
FBti0062943.c1	X	19954219	19954506	RNA	LTR	Gypsy	Stalker4	15	0.319149	GIM-012;KIE-094;TOM-008;COR-018;JUT-008;RAL-176;TOM-007;RAL-737;MUN-008;AB8;MUN-020;STO-022;LUN-007;RAL-855;COR-025	3429;3474;3419;3470;3479;3477;3426;3464;3477;3476;143;3472;3469;3473;3470	0.943;0.956;0.941;0.955;0.957;0.957;0.943;0.953;0.957;0.956;0.019;0.955;0.954;0.955;0.955	2.71253	1.625	HRR	Yes	YES	3	11	1	FBgn0267050	Promoter	-	0	FBgn0267050_Promoter
FBti0062943.c2	X	19954219	19954506	RNA	LTR	Gypsy	Stalker4	8	0.170213	GIM-012;KIE-094;TOM-007;RAL-737;AB8;RAL-855;STO-022;COR-025	3417;3468;3482;3415;3458;3433;3469;3470	0.94;0.954;0.958;0.939;0.951;0.944;0.954;0.955	2.71253	1.625	HRR	Yes	YES	2	5	1	FBgn0267050	Promoter	-	0	FBgn0267050_Promoter
FBti0062959	X	18031261	18031365	DNA	Helitron	INE-1	INE-1	44	0.93617	A2;ORE;A6;B6;B4;B3;JUT-008;MUN-008;AB8;AKA-017;MUN-013;A3;STO-022;B2;GIM-012;AKA-018;JUT-011;COR-018;TEN-015;RAL-177;A4;A1;RAL-375;SLA-001;RAL-059;A7;MUN-015;KIE-094;GIM-024;COR-014;RAL-737;LUN-007;A5;COR-025;RAL-426;RAL-091;TOM-008;RAL-176;TOM-007;MUN-009;MUN-016;MUN-020;ISO-1;LUN-004	149;149;149;149;149;149;110;149;149;149;149;149;149;149;149;149;149;149;149;110;149;149;149;110;111;149;110;149;149;149;110;149;149;149;149;102;110;110;149;110;110;149;104;149	0.218;0.218;0.218;0.218;0.218;0.218;0.161;0.218;0.218;0.218;0.218;0.218;0.218;0.218;0.218;0.218;0.218;0.218;0.218;0.161;0.218;0.218;0.218;0.161;0.163;0.218;0.161;0.218;0.218;0.218;0.161;0.218;0.218;0.218;0.218;0.149;0.161;0.161;0.218;0.161;0.161;0.218;.;0.218	0.542506	2.57	HRR	Yes	YES	14	25	5	FBgn0003380	Intron	-	0	FBgn0003380_Intron
FBti0062961	X	18147010	18147064	DNA	Helitron	INE-1	INE-1	34	0.723404	A2;ORE;A6;B6;B4;B3;MUN-008;AB8;AKA-017;MUN-013;A3;STO-022;B2;GIM-012;AKA-018;JUT-011;COR-018;TEN-015;A4;A1;RAL-375;SLA-001;A7;KIE-094;GIM-024;COR-014;LUN-007;COR-025;B1;RAL-426;TOM-008;TOM-007;ISO-1;LUN-004	216;216;198;198;216;198;216;216;216;216;198;198;198;216;216;198;216;198;198;216;198;198;216;216;198;198;216;198;198;216;198;216;54;198	0.316;0.316;0.29;0.29;0.316;0.29;0.316;0.316;0.316;0.316;0.29;0.29;0.29;0.316;0.316;0.29;0.316;0.29;0.29;0.316;0.29;0.29;0.316;0.316;0.29;0.29;0.316;0.29;0.29;0.316;0.29;0.316;.;0.29	1.26585	2.52	HRR	Yes	YES	10	19	5	NA	Intergenic	NA	NA	NA
FBti0062964	X	20144154	20144204	RNA	LINE	I	I-element	42	0.893617	A2;ORE;A6;B6;B4;B3;JUT-008;AB8;AKA-017;MUN-013;A3;STO-022;B2;GIM-012;AKA-018;JUT-011;COR-018;TEN-015;A4;RAL-375;RAL-059;A7;MUN-015;KIE-094;GIM-024;COR-014;RAL-737;LUN-007;A5;COR-025;B1;RAL-426;COR-023;RAL-091;TOM-008;RAL-176;TOM-007;MUN-009;MUN-016;MUN-020;ISO-1;LUN-004	119;132;119;119;119;119;119;132;119;119;119;119;119;119;119;119;119;119;119;119;119;119;119;119;119;119;119;119;119;119;119;119;119;119;119;119;112;119;119;119;50;119	0.022000000000000002;0.024;0.022000000000000002;0.022000000000000002;0.022000000000000002;0.022000000000000002;0.022;0.024;0.022;0.022;0.022000000000000002;0.022;0.022000000000000002;0.022;0.022;0.022;0.022;0.022;0.022000000000000002;0.022;0.022;0.022000000000000002;0.022;0.022;0.022;0.022;0.022;0.022;0.022000000000000002;0.022;0.022000000000000002;0.022;0.022;0.022;0.022;0.022;0.021;0.022;0.022;…	2.71253	1.51	HRR	Yes	NO	13	24	5	FBgn0041626	Promoter	-	0	FBgn0041626_Promoter
FBti0063000	X	20365038	20365384	DNA	Helitron	INE-1	INE-1	43	0.914894	A2;ORE;A6;B6;B4;B3;JUT-008;MUN-008;AB8;AKA-017;MUN-013;A3;STO-022;B2;GIM-012;AKA-018;JUT-011;COR-018;TEN-015;A4;A1;RAL-375;SLA-001;A7;KIE-094;GIM-024;COR-014;LUN-007;A5;COR-025;B1;RAL-426;COR-023;RAL-091;TOM-008;RAL-176;TOM-007;MUN-009;MUN-016;MUN-020;RAL-855;ISO-1;LUN-004	150;150;150;350;158;150;162;150;150;334;150;158;150;150;163;150;345;150;150;346;346;150;150;342;342;150;342;150;150;150;342;341;150;150;150;150;150;162;150;341;150;346;150	0.33399999999999996;0.33399999999999996;0.33399999999999996;0.512;0.35200000000000004;0.33399999999999996;0.361;0.334;0.33399999999999996;0.489;0.334;0.35200000000000004;0.334;0.33399999999999996;0.363;0.334;0.505;0.334;0.334;0.507;0.507;0.334;0.334;0.501;0.501;0.334;0.501;0.334;0.33399999999999996;0.334;0.501;0.499;0.334;0.334;0.334;0.334;0.334;0.361;0.334;0.499;0.334;.;0.334	2.71253	1.395	HRR	Yes	YES	13	25	5	NA	Intergenic	NA	NA	NA
FBti0063001	X	20381434	20381689	DNA	Helitron	INE-1	INE-1	44	0.93617	A2;ORE;A6;B6;B3;JUT-008;MUN-008;AB8;AKA-017;MUN-013;A3;STO-022;B2;GIM-012;AKA-018;JUT-011;COR-018;TEN-015;RAL-177;A4;A1;RAL-375;SLA-001;RAL-059;A7;MUN-015;KIE-094;GIM-024;COR-014;LUN-007;A5;COR-025;B1;RAL-426;COR-023;RAL-091;TOM-008;RAL-176;TOM-007;MUN-009;MUN-016;MUN-020;ISO-1;LUN-004	370;7375;379;379;379;291;379;376;379;376;379;380;379;379;376;379;379;379;376;7375;379;379;376;375;379;376;379;376;379;377;379;380;268;379;379;379;376;376;379;376;375;376;255;379	0.542;10.798;0.555;0.555;0.555;0.426;0.555;0.551;0.555;0.551;0.555;0.556;0.555;0.555;0.551;0.555;0.555;0.555;0.551;10.798;0.555;0.555;0.551;0.549;0.555;0.551;0.555;0.551;0.555;0.552;0.555;0.556;0.392;0.555;0.555;0.555;0.551;0.551;0.555;0.551;0.549;0.551;.;0.555	2.71253	1.395	HRR	Yes	YES	13	26	5	NA	Intergenic	NA	NA	NA
FBti0063005	2R	11347588	11348812	DNA	Helitron	INE-1	INE-1	13	0.276596	GIM-012;B4;TOM-008;RAL-176;TOM-007;A1;AB8;MUN-020;LUN-007;A3;A5;B1;ISO-1	1206;109;109;1260;109;1295;109;109;1162;109;110;109;109;1224	1.766;0.16;0.16;1.845;0.16;1.896;0.16;0.16;1.7009999999999998;0.16;0.161;0.16;0.16;.	1.41003	2.37	HRR	Yes	NO	5	7	1	FBgn0010357	3UTR	+	194	FBgn0010357_3UTR
FBti0063006	2R	11351870	11353113	DNA	Helitron	INE-1	INE-1	8	0.170213	RAL-426;COR-023;KIE-094;JUT-011;RAL-737;RAL-855;COR-025;ISO-1	1306;1210;1256;1200;1298;1265;1277;1233;1243	1.912;1.772;1.839;1.757;1.9;1.852;1.87;1.805;.	1.41003	2.37	HRR	Yes	YES	4	4	0	FBgn0050031	3UTR	+	250	FBgn0050031_3UTR
FBti0063009	2R	11994636	11994728	DNA	Helitron	INE-1	INE-1	40	0.851064	ORE;A6;B6;B4;B3;JUT-008;MUN-008;AB8;AKA-017;MUN-013;STO-022;B2;GIM-012;AKA-018;JUT-011;COR-018;TEN-015;RAL-375;A1;SLA-001;RAL-059;A7;MUN-015;KIE-094;GIM-024;COR-014;RAL-737;LUN-007;COR-025;B1;RAL-426;RAL-091;TOM-008;RAL-176;MUN-009;MUN-016;MUN-020;RAL-855;ISO-1;LUN-004	113;113;123;113;113;113;113;113;113;113;113;113;120;113;113;113;113;113;113;113;113;113;113;113;113;113;113;113;112;113;113;113;113;113;113;113;113;113;92;113	0.252;0.252;0.18;0.252;0.252;0.252;0.252;0.252;0.252;0.252;0.252;0.252;0.176;0.252;0.252;0.252;0.252;0.252;0.252;0.252;0.252;0.252;0.252;0.252;0.252;0.252;0.252;0.252;0.249;0.252;0.252;0.252;0.252;0.252;0.252;0.252;0.252;0.252;.;0.252	2.92853	2.575	HRR	Yes	NO	14	22	4	NA	Intergenic	NA	NA	NA
FBti0063010	2L	3004458	3004518	DNA	Helitron	INE-1	INE-1	42	0.893617	A2;ORE;A6;B6;B4;B3;MUN-008;AB8;AKA-017;MUN-013;A3;STO-022;B2;GIM-012;AKA-018;JUT-011;COR-018;TEN-015;RAL-177;A4;A1;RAL-375;SLA-001;A7;KIE-094;GIM-024;COR-014;LUN-007;A5;COR-025;B1;RAL-426;COR-023;RAL-091;TOM-008;RAL-176;TOM-007;MUN-009;MUN-016;MUN-020;ISO-1;LUN-004	129;129;129;129;129;129;129;129;129;129;129;129;129;129;129;129;129;129;129;129;129;129;129;129;129;129;129;129;129;129;129;129;129;129;129;129;129;129;129;129;60;129	0.18899999999999997;0.18899999999999997;0.18899999999999997;0.18899999999999997;0.18899999999999997;0.18899999999999997;0.189;0.18899999999999997;0.189;0.189;0.18899999999999997;0.189;0.18899999999999997;0.189;0.189;0.189;0.189;0.189;0.189;0.18899999999999997;0.18899999999999997;0.189;0.189;0.18899999999999997;0.189;0.189;0.189;0.189;0.18899999999999997;0.189;0.18899999999999997;0.189;0.189;0.189…	1.05548	3.3	HRR	Yes	YES	13	24	5	FBgn0031488	Intron	+	0	FBgn0031488_Intron
FBti0063016	2R	12128266	12128312	DNA	Helitron	INE-1	INE-1	18	0.382979	GIM-012;A7;RAL-426;COR-023;A6;B6;JUT-011;B4;COR-018;TEN-015;B1;COR-014;TOM-007;AKA-017;A5;B2;ISO-1;LUN-004	189;189;189;189;189;189;189;189;189;189;189;189;189;187;189;189;46;189	0.12300000000000001;0.12300000000000001;0.12300000000000001;0.123;0.12300000000000001;0.123;0.123;0.123;0.123;0.12300000000000001;0.123;0.12300000000000001;0.12300000000000001;0.121;0.123;0.123;.;0.123	2.60314	2.64	HRR	Yes	YES	6	10	2	NA	Intergenic	NA	NA	NA
FBti0063026	2R	12390704	12390762	DNA	Helitron	INE-1	INE-1	31	0.659574	A2;A6;B6;B3;MUN-008;AKA-017;MUN-013;A3;STO-022;B2;GIM-012;AKA-018;JUT-011;COR-018;A4;RAL-375;SLA-001;A7;MUN-015;GIM-024;LUN-007;A5;COR-025;RAL-426;COR-023;TOM-007;MUN-009;MUN-016;MUN-020;RAL-855;ISO-1	192;192;192;192;189;192;192;192;192;180;192;192;192;192;192;192;194;192;192;192;192;192;204;192;1582;192;192;192;192;192;58	0.287;0.287;0.287;0.287;0.282;0.287;0.287;0.287;0.287;0.26899999999999996;0.287;0.287;0.287;0.287;0.287;0.287;0.29;0.287;0.287;0.287;0.287;0.287;0.304;0.287;2.316;0.287;0.287;0.287;0.287;0.287;.	3.36239	2.7	HRR	Yes	YES	7	20	4	FBgn0033726	3UTR	-	135	FBgn0033726_3UTR
FBti0063037	X	18843033	18843086	DNA	Helitron	INE-1	INE-1	44	0.93617	A2;ORE;A6;B6;B4;B3;JUT-008;MUN-008;AB8;AKA-017;MUN-013;A3;STO-022;B2;GIM-012;JUT-011;COR-018;TEN-015;RAL-177;A4;A1;RAL-375;SLA-001;RAL-059;A7;KIE-094;GIM-024;COR-014;LUN-007;A5;COR-025;B1;RAL-426;COR-023;RAL-091;TOM-008;RAL-176;TOM-007;MUN-009;MUN-016;MUN-020;RAL-855;ISO-1;LUN-004	312;312;312;312;312;312;312;282;312;312;312;282;312;312;312;312;312;312;312;312;312;312;312;312;444;312;312;312;312;312;312;312;312;312;313;312;312;312;312;444;312;312;53;312	0.457;0.457;0.457;0.457;0.457;0.457;0.457;0.413;0.457;0.457;0.457;0.413;0.457;0.457;0.457;0.457;0.457;0.457;0.457;0.457;0.457;0.457;0.457;0.457;0.65;0.457;0.457;0.457;0.457;0.457;0.457;0.457;0.457;0.457;0.458;0.457;0.457;0.457;0.457;0.65;0.457;0.457;.;0.457	1.89877	2.195	HRR	Yes	YES	15	24	5	FBgn0085451	Promoter	+	0	FBgn0085451_Promoter
FBti0063074	3L	5029435	5029493	DNA	Helitron	INE-1	INE-1	32	0.680851	A2;ORE;B6;B4;B3;MUN-008;AB8;AKA-017;STO-022;A3;B2;GIM-012;AKA-018;JUT-011;COR-018;TEN-015;A4;A1;RAL-375;SLA-001;A7;KIE-094;LUN-007;A5;B1;RAL-426;TOM-008;TOM-007;MUN-009;MUN-020;ISO-1;LUN-004	231;231;231;231;231;231;231;231;231;231;231;231;231;231;231;231;231;231;231;231;231;231;231;231;231;231;231;231;231;231;58;231	0.33799999999999997;0.33799999999999997;0.33799999999999997;0.33799999999999997;0.33799999999999997;0.338;0.33799999999999997;0.338;0.33799999999999997;0.338;0.33799999999999997;0.338;0.338;0.338;0.338;0.338;0.33799999999999997;0.33799999999999997;0.338;0.338;0.33799999999999997;0.338;0.338;0.33799999999999997;0.33799999999999997;0.338;0.338;0.338;0.338;0.338;.;0.338	5.05349	3.37	HRR	Yes	YES	9	18	5	FBgn0005775	Intron	-	0	FBgn0005775_Intron
FBti0063078	2L	5120301	5120402	DNA	Helitron	INE-1	INE-1	38	0.808511	A2;ORE;B6;B4;B3;MUN-008;AB8;MUN-013;A3;STO-022;B2;GIM-012;JUT-011;COR-018;RAL-177;A4;A1;RAL-375;SLA-001;RAL-059;A7;MUN-015;KIE-094;GIM-024;COR-014;LUN-007;A5;COR-025;RAL-426;COR-023;RAL-091;TOM-008;TOM-007;MUN-016;MUN-020;RAL-855;ISO-1;LUN-004	134;134;134;134;134;134;134;134;134;134;134;131;134;134;134;134;134;134;134;134;134;134;134;134;137;134;134;134;132;134;134;134;134;134;134;134;101;134	0.196;0.196;0.196;0.196;0.196;0.196;0.196;0.196;0.196;0.196;0.196;0.192;0.196;0.196;0.196;0.196;0.196;0.196;0.196;0.196;0.196;0.196;0.196;0.196;0.201;0.196;0.196;0.196;0.193;0.196;0.196;0.196;0.196;0.196;0.196;0.196;.;0.196	3.51825	3.955	HRR	Yes	YES	12	21	5	FBgn0261836	Intron	+	0	FBgn0261836_Intron
FBti0063170	2L	5608581	5608668	DNA	Helitron	INE-1	INE-1	13	0.276596	RAL-091;COR-018;RAL-177;COR-014;MUN-008;A4;A1;RAL-375;RAL-059;AB8;TOM-007;MUN-013;ISO-1	102;102;102;102;102;102;102;102;102;102;102;102;87	0.227;0.22699999999999998;0.227;0.227;0.227;0.22699999999999998;0.22699999999999998;0.227;0.227;0.227;0.227;0.227;.	2.11095	4.055	HRR	Yes	NO	6	5	2	FBgn0031725	Intron	-	0	FBgn0031725_Intron
FBti0063217	3L	12236687	12236826	DNA	Helitron	INE-1	INE-1	31	0.659574	A2;A6;B4;B3;AKA-017;MUN-013;A3;B2;GIM-012;JUT-011;COR-018;TEN-015;RAL-177;A4;SLA-001;A7;MUN-015;KIE-094;COR-014;COR-025;RAL-426;COR-023;RAL-091;RAL-176;TOM-007;MUN-009;MUN-016;MUN-020;RAL-855;ISO-1;LUN-004	164;164;154;154;154;154;154;164;154;154;183;154;154;154;154;154;162;164;154;164;154;154;164;164;154;154;164;154;154;139;164	0.24;0.24;0.225;0.225;0.225;0.225;0.225;0.24;0.225;0.225;0.268;0.225;0.225;0.225;0.225;0.225;0.237;0.24;0.225;0.24;0.225;0.225;0.24;0.24;0.225;0.225;0.24;0.225;0.225;.;0.24	1.59219	2.725	HRR	Yes	YES	9	18	4	FBgn0260941	Intron	-	0	FBgn0260941_Intron
FBti0063327	X	9678736	9679157	RNA	LINE	Jockey	TART-A	24	0.510638	JUT-008;AB8;MUN-013;STO-022;AKA-018;TEN-015;RAL-177;A4;A1;SLA-001;RAL-059;MUN-015;KIE-094;GIM-024;RAL-737;LUN-007;COR-025;TOM-008;RAL-176;MUN-009;MUN-016;MUN-020;RAL-855;ISO-1	298;326;298;613;326;607;305;762;764;764;305;298;613;319;298;765;764;294;305;305;300;305;305;421	0.022;0.024;0.022;0.046;0.024;0.045;0.023;0.057;0.057;0.057;0.023;0.022;0.046;0.024;0.022;0.057;0.057;0.022;0.023;0.023;0.022;0.023;0.023;.	3.16462	4.215	HRR	Yes	YES	7	15	2	FBgn0261617	CDS	-	0	FBgn0261617_CDS
FBti0063476	X	20480940	20481247	DNA	Helitron	INE-1	INE-1	8	0.170213	AKA-018;KIE-094;A6;B6;AKA-017;A3;ISO-1;LUN-004	321;325;321;321;321;321;307;321	0.47;0.47600000000000003;0.47;0.47;0.47;0.47;.;0.47	2.80295	1.335	HRR	Yes	YES	3	5	0	FBgn0031118	Intron	-	0	FBgn0031118_Intron
FBti0063532	X	20614832	20615191	DNA	Helitron	INE-1	INE-1	18	0.382979	RAL-426;KIE-094;ORE;A6;B6;JUT-011;B3;TOM-007;MUN-008;RAL-375;AKA-017;STO-022;A3;A5;COR-025;B2;ISO-1;LUN-004	361;362;351;362;361;361;351;362;351;362;350;362;362;361;351;362;359;351	0.529;0.53;0.514;0.53;0.529;0.529;0.514;0.53;0.514;0.53;0.512;0.53;0.53;0.529;0.514;0.53;.;0.514	3.43587	1.275	HRR	Yes	YES	6	10	2	FBgn0083981	Intron	-	0	FBgn0083981_Intron
FBti0063547	X	20673727	20673921	DNA	Helitron	INE-1	INE-1	41	0.87234	A2;ORE;A6;B6;B4;B3;JUT-008;MUN-008;AB8;AKA-017;MUN-013;STO-022;B2;GIM-012;AKA-018;JUT-011;COR-018;TEN-015;RAL-177;A4;RAL-375;SLA-001;MUN-015;KIE-094;GIM-024;COR-014;RAL-737;LUN-007;A5;COR-025;B1;RAL-426;COR-023;RAL-091;TOM-008;RAL-176;TOM-007;MUN-016;MUN-020;ISO-1;LUN-004	3008;4062;2610;5218;1506;3191;747;2447;2980;215;3599;1674;2935;4126;2215;2295;2873;2214;4253;2287;3402;2610;3528;2283;3530;746;2480;1254;2333;2875;4299;2276;230;3009;3061;730;2483;2854;1809;2276;1801;1221;194;2084	4.404;5.947;3.821;7.64;2.205;4.672;1.115;3.583;4.363;0.321;5.269;2.451;4.297;6.041;3.243;3.36;4.206;3.242;6.227;3.348;4.981;3.821;5.165;3.343;5.168;1.113;3.631;1.872;3.482;4.209;6.294;3.332;0.337;4.406;4.482;1.09;3.635;4.26;2.7;3.332;2.688;1.788;.;3.051	1.26585	1.225	HRR	Yes	YES	13	24	4	FBgn0031128	Intron	-	0	FBgn0031128_Intron
FBti0063551	X	20675451	20675645	DNA	Helitron	INE-1	INE-1	36	0.765957	A2;ORE;A6;B6;B4;B3;MUN-008;AB8;AKA-017;MUN-013;STO-022;B2;GIM-012;AKA-018;JUT-011;COR-018;TEN-015;RAL-177;A4;A1;RAL-375;SLA-001;MUN-015;KIE-094;COR-014;LUN-007;A5;COR-025;RAL-426;COR-023;RAL-091;TOM-008;TOM-007;MUN-020;ISO-1;LUN-004	3008;4062;2610;5218;1506;3191;2447;2980;3599;1674;2935;4126;2215;2295;2873;2214;4253;2287;3402;1221;2610;3528;2283;3530;2480;2875;4299;2276;3009;3061;203;2483;205;2276;1221;194;2084	4.404;5.947;3.821;7.64;2.205;4.672;3.583;4.363;5.269;2.451;4.297;6.041;3.243;3.36;4.206;3.242;6.227;3.348;4.981;1.788;3.821;5.165;3.343;5.168;3.631;4.209;6.294;3.332;4.406;4.482;0.303;3.635;0.306;3.332;1.788;.;3.051	1.26585	1.225	HRR	Yes	YES	11	21	4	FBgn0031128	Intron	-	0	FBgn0031128_Intron
FBti0063552	X	20675931	20676223	DNA	Helitron	INE-1	INE-1	38	0.808511	A2;ORE;A6;B6;B4;B3;JUT-008;MUN-008;AB8;AKA-017;MUN-013;STO-022;B2;GIM-012;AKA-018;JUT-011;COR-018;TEN-015;RAL-177;RAL-375;MUN-015;GIM-024;COR-014;RAL-737;LUN-007;A5;COR-025;B1;RAL-426;COR-023;RAL-091;TOM-008;RAL-176;TOM-007;MUN-016;MUN-020;ISO-1;LUN-004	3008;4062;2610;5218;1506;3191;1761;2447;2980;106;3599;1674;106;2935;4126;2215;2295;2873;2214;4253;130;2287;2610;2283;1427;2480;1429;2875;4299;2276;230;3009;3061;2483;3110;1429;2276;1427;1221;292;2084;138	4.404;5.947;3.821;7.64;2.205;4.672;2.578;3.583;4.363;0.158;5.269;2.451;0.158;4.297;6.041;3.243;3.36;4.206;3.242;6.227;0.194;3.348;3.821;3.343;2.089;3.631;2.092;4.209;6.294;3.332;0.337;4.406;4.482;3.635;4.553;2.092;3.332;2.089;1.788;.;3.051;0.206	1.26585	1.225	HRR	Yes	YES	13	22	3	FBgn0031128	Intron	-	0	FBgn0031128_Intron
FBti0063554	X	20676509	20676801	DNA	Helitron	INE-1	INE-1	38	0.808511	A2;ORE;A6;B6;B4;B3;JUT-008;MUN-008;AB8;AKA-017;MUN-013;STO-022;B2;GIM-012;AKA-018;JUT-011;COR-018;TEN-015;RAL-177;RAL-375;MUN-015;GIM-024;COR-014;RAL-737;LUN-007;A5;COR-025;B1;RAL-426;COR-023;RAL-091;TOM-008;RAL-176;TOM-007;MUN-016;MUN-020;ISO-1;LUN-004	3008;4062;2610;5218;1506;3191;1761;2447;2980;3599;1674;2935;4126;2215;2295;2873;2214;4253;2287;2610;2283;1427;2480;1429;2875;4299;2276;230;3009;3061;2483;3110;1429;2276;1427;1221;292;2084	4.404;5.947;3.821;7.64;2.205;4.672;2.578;3.583;4.363;5.269;2.451;4.297;6.041;3.243;3.36;4.206;3.242;6.227;3.348;3.821;3.343;2.089;3.631;2.092;4.209;6.294;3.332;0.337;4.406;4.482;3.635;4.553;2.092;3.332;2.089;1.788;.;3.051	1.26585	1.225	HRR	Yes	YES	13	22	3	FBgn0031128	Intron	-	0	FBgn0031128_Intron
FBti0063592	X	20777766	20777807	DNA	Helitron	INE-1	INE-1	14	0.297872	RAL-426;KIE-094;ORE;B6;JUT-011;B3;TOM-007;MUN-008;A4;LUN-007;A3;A5;ISO-1;LUN-004	140;140;140;140;140;140;140;140;140;140;140;140;41;140	0.205;0.205;0.205;0.205;0.205;0.205;0.205;0.205;0.205;0.205;0.205;0.205;.;0.205	0.271253	1.165	HRR	Yes	YES	4	8	2	FBgn0085387	Intron	-	0	FBgn0085387_Intron
FBti0063600	X	20856882	20857088	DNA	Helitron	INE-1	INE-1	40	0.851064	ORE;A6;B6;B4;B3;JUT-008;MUN-008;AB8;AKA-017;STO-022;A3;B2;GIM-012;AKA-018;JUT-011;TEN-015;RAL-177;A4;A1;RAL-375;SLA-001;RAL-059;A7;MUN-015;GIM-024;COR-014;RAL-737;LUN-007;A5;COR-025;B1;RAL-426;RAL-091;TOM-008;RAL-176;TOM-007;MUN-016;RAL-855;ISO-1;LUN-004	206;325;325;325;325;220;177;284;219;219;219;346;325;219;326;219;219;325;333;219;325;219;325;325;219;219;219;325;219;219;325;325;325;218;325;219;219;219;325;206;219	0.302;0.47600000000000003;0.47600000000000003;0.47600000000000003;0.47600000000000003;0.322;0.264;0.416;0.321;0.321;0.321;0.507;0.47600000000000003;0.321;0.477;0.321;0.321;0.476;0.488;0.321;0.476;0.321;0.476;0.47600000000000003;0.321;0.321;0.321;0.476;0.321;0.321;0.476;0.47600000000000003;0.476;0.319;0.476;0.321;0.321;0.321;0.476;.;0.321	1.08501	1.105	HRR	Yes	YES	15	20	5	FBgn0085387	Intron	-	0	FBgn0085387_Intron
FBti0063604	X	20890717	20890782	DNA	Helitron	INE-1	INE-1	33	0.702128	ORE;A6;B6;JUT-008;MUN-008;STO-022;A3;B2;GIM-012;AKA-018;JUT-011;TEN-015;RAL-177;A4;A1;RAL-375;SLA-001;RAL-059;MUN-015;GIM-024;COR-014;RAL-737;COR-025;B1;RAL-426;COR-023;TOM-008;TOM-007;MUN-009;MUN-020;RAL-855;ISO-1;LUN-004	100;100;100;100;101;101;101;100;100;100;101;100;101;101;101;101;100;101;100;100;101;101;101;101;101;100;101;100;101;101;101;65;100	0.146;0.146;0.146;0.146;0.148;0.14800000000000002;0.148;0.146;0.146;0.146;0.148;0.146;0.148;0.14800000000000002;0.14800000000000002;0.148;0.146;0.148;0.146;0.146;0.148;0.148;0.148;0.14800000000000002;0.148;0.146;0.148;0.146;0.148;0.148;0.148;.;0.146	1.08501	1.105	HRR	Yes	NO	12	19	2	FBgn0085387	Intron	-	0	FBgn0085387_Intron
FBti0063636	X	20956462	20956806	DNA	Helitron	INE-1	INE-1	42	0.893617	A2;ORE;A6;B6;B4;B3;JUT-008;MUN-008;AB8;AKA-017;STO-022;A3;GIM-012;AKA-018;JUT-011;COR-018;TEN-015;RAL-177;A4;A1;RAL-375;RAL-059;A7;MUN-015;COR-014;RAL-737;LUN-007;A5;COR-025;B1;RAL-426;COR-023;RAL-091;TOM-008;RAL-176;TOM-007;MUN-009;MUN-016;MUN-020;RAL-855;ISO-1;LUN-004	334;325;325;325;325;325;326;264;256;256;325;268;254;326;325;325;266;266;255;325;281;279;325;326;325;281;257;325;257;266;324;325;279;279;326;264;257;326;266;282;344;279	0.489;0.47600000000000003;0.47600000000000003;0.47600000000000003;0.47600000000000003;0.47600000000000003;0.477;0.394;0.382;0.382;0.47600000000000003;0.4;0.379;0.477;0.476;0.476;0.397;0.397;0.381;0.47600000000000003;0.419;0.416;0.47600000000000003;0.477;0.476;0.419;0.384;0.47600000000000003;0.384;0.397;0.474;0.476;0.416;0.416;0.477;0.394;0.384;0.477;0.397;0.421;.;0.416	5.06339	1.035	HRR	Yes	YES	16	22	4	NA	Intergenic	NA	NA	NA
FBti0063638	X	20996518	20996601	DNA	Helitron	INE-1	INE-1	11	0.234043	GIM-012;A2;ORE;A6;AKA-018;GIM-024;B3;RAL-375;AKA-017;MUN-013;ISO-1	112;112;112;112;112;112;112;112;112;112;83	0.073;0.073;0.073;0.073;0.073;0.073;0.073;0.073;0.073;0.073;.	5.06339	1.035	HRR	Yes	NO	5	5	1	NA	Intergenic	NA	NA	NA
FBti0063658	X	21088374	21088480	DNA	Helitron	INE-1	INE-1	26	0.553191	A2;ORE;A6;B6;B4;B3;MUN-008;AKA-017;MUN-013;A3;B2;GIM-012;JUT-011;COR-018;TEN-015;A7;MUN-015;COR-014;A5;B1;RAL-426;RAL-091;TOM-007;RAL-855;ISO-1;LUN-004	312;289;312;259;307;312;260;312;112;312;260;312;260;260;311;259;312;184;239;312;312;260;311;312;192;106;312	0.457;0.423;0.457;0.379;0.449;0.457;0.381;0.457;0.164;0.457;0.381;0.457;0.381;0.381;0.455;0.379;0.457;0.269;0.35;0.457;0.457;0.381;0.455;0.457;0.281;.;0.457	0.361671	0.975	HRR	Yes	YES	10	13	3	NA	Intergenic	NA	NA	NA
FBti0063678	X	19502475	19502972	DNA	TIR	TcMar-Tc1	FB4	35	0.744681	A2;ORE;A6;B6;B4;JUT-008;MUN-008;AB8;AKA-017;MUN-013;STO-022;B2;GIM-012;AKA-018;JUT-011;TEN-015;A4;A1;RAL-375;SLA-001;RAL-059;A7;KIE-094;GIM-024;RAL-737;A5;COR-025;B1;RAL-426;TOM-007;MUN-009;MUN-020;RAL-855;ISO-1;LUN-004	479;481;481;479;489;492;490;492;481;494;478;479;481;487;485;492;492;479;479;483;492;482;482;485;483;504;481;485;488;489;486;485;479;497;489	0.13699999999999998;0.138;0.138;0.13699999999999998;0.14;0.141;0.14;0.141;0.138;0.142;0.137;0.13699999999999998;0.138;0.14;0.139;0.141;0.141;0.13699999999999998;0.137;0.138;0.141;0.138;0.138;0.139;0.138;0.14400000000000002;0.138;0.139;0.14;0.14;0.139;0.139;0.137;.;0.14	2.07961	1.89	HRR	Yes	YES	13	18	4	FBgn0027621;FBgn0031023	Intron	+	0	FBgn0027621_Intron;FBgn0031023_Intron
FBti0063680	3L	6148652	6149079	DNA	Helitron	INE-1	INE-1	44	0.93617	A2;ORE;A6;B6;B4;B3;JUT-008;MUN-008;AB8;AKA-017;MUN-013;A3;B2;GIM-012;AKA-018;JUT-011;COR-018;TEN-015;RAL-177;A4;A1;RAL-375;SLA-001;MUN-015;KIE-094;GIM-024;COR-014;RAL-737;LUN-007;A5;COR-025;B1;RAL-426;COR-023;RAL-091;TOM-008;RAL-176;TOM-007;MUN-009;MUN-016;MUN-020;RAL-855;ISO-1;LUN-004	434;531;434;441;531;531;441;441;531;441;520;531;531;531;521;531;531;441;441;531;521;531;521;441;531;459;521;441;531;531;531;441;531;522;531;521;964;441;521;531;531;441;531;521;441;531;531;531;521;441;521;531;441;441;521;520;521;427;531	0.648;0.777;0.648;0.6579999999999999;0.777;0.777;0.6579999999999999;0.6579999999999999;0.777;0.658;0.761;0.777;0.777;0.777;0.763;0.777;0.777;0.6579999999999999;0.658;0.777;0.763;0.777;0.763;0.658;0.777;0.685;0.763;0.6579999999999999;0.777;0.777;0.777;0.658;0.777;0.764;0.777;0.763;1.411;0.658;0.763;0.777;0.777;0.658;0.777;0.763;0.6579999999999999;0.777;0.777;0.777;0.763;0.658;0.763;0.777;0.658;0.6…	1.31529	3.4	HRR	Yes	YES	15	25	4	FBgn0020644;FBgn0086900	Promoter	+;-	0	FBgn0020644_Promoter;FBgn0086900_Promoter
FBti0063688	3L	6135618	6136129	RNA	LINE	Jockey	G2	16	0.340426	AKA-018;JUT-011;B3;JUT-008;TOM-007;RAL-375;MUN-009;A5;AB8;MUN-013;A3;LUN-007;COR-025;A7;ISO-1;MUN-015	511;410;511;511;511;523;523;523;523;511;511;511;511;511;523;511	0.11699999999999999;0.094;0.11699999999999999;0.117;0.11699999999999999;0.12;0.12;0.12;0.12;0.117;0.117;0.11699999999999999;0.117;0.117;0.12;.	1.31529	3.4	HRR	Yes	YES	2	11	3	FBgn0020638	Promoter	-	0	FBgn0020638_Promoter
FBti0063711	2L	7257364	7257437	DNA	Helitron	INE-1	INE-1	27	0.574468	A6;B6;MUN-008;AB8;AKA-017;A3;B2;AKA-018;JUT-011;COR-018;TEN-015;RAL-177;A4;MUN-015;COR-014;RAL-737;LUN-007;COR-025;RAL-426;TOM-008;TOM-007;MUN-009;MUN-016;MUN-020;RAL-855;ISO-1;LUN-004	111;111;111;111;111;111;111;112;111;111;111;111;111;111;111;111;111;111;111;111;111;111;111;111;111;73;111	0.07200000000000001;0.07200000000000001;0.072;0.07200000000000001;0.072;0.07200000000000001;0.07200000000000001;0.073;0.072;0.072;0.072;0.072;0.07200000000000001;0.072;0.072;0.072;0.072;0.072;0.072;0.072;0.072;0.072;0.072;0.072;0.072;.;0.072	2.69733	4.225	HRR	Yes	NO	7	17	3	FBgn0010453;FBgn0051909	Intron;Promoter	+;-	0	FBgn0010453_Intron;FBgn0051909_Promoter
FBti0063729	X	19596132	19596669	RNA	LTR	Gypsy	gypsy12	39	0.829787	A2;ORE;B6;B4;B3;JUT-008;MUN-008;AB8;AKA-017;STO-022;A3;B2;GIM-012;AKA-018;JUT-011;TEN-015;A4;A1;RAL-375;SLA-001;RAL-059;A7;MUN-015;KIE-094;GIM-024;COR-014;RAL-737;LUN-007;A5;COR-025;B1;COR-023;TOM-008;TOM-007;MUN-009;MUN-016;MUN-020;ISO-1;LUN-004	680;681;680;680;763;680;680;684;680;680;680;934;680;680;680;680;680;680;680;680;776;778;680;680;680;680;680;932;680;680;680;681;680;680;680;680;680;537;680	0.066;0.066;0.066;0.066;0.07400000000000001;0.066;0.066;0.066;0.066;0.066;0.066;0.09;0.066;0.066;0.066;0.066;0.066;0.066;0.066;0.066;0.075;0.075;0.066;0.066;0.066;0.066;0.066;0.09;0.066;0.066;0.066;0.066;0.066;0.066;0.066;0.066;0.066;.;0.066	4.97297	1.84	HRR	Yes	YES	10	24	5	FBgn0285947	Promoter	+	363	FBgn0285947_Promoter
FBti0063732	X	19910571	19911361	RNA	LINE	Jockey	jockey	22	0.468085	A2;ORE;A6;B6;B4;B3;AB8;A3;B2;AKA-018;JUT-011;RAL-177;A4;A1;COR-014;A5;B1;COR-023;MUN-009;MUN-016;ISO-1;LUN-004	793;793;793;786;793;786;793;793;793;793;793;786;788;793;793;793;786;786;793;760;786;793;793;786;793;786;793;783;784;792;784;793;790;793	0.158;0.158;0.158;0.156;0.158;0.156;0.158;0.158;0.158;0.158;0.158;0.156;0.157;0.158;0.158;0.158;0.156;0.156;0.158;0.151;0.156;0.158;0.158;0.156;0.158;0.156;0.158;0.156;0.156;0.157;0.156;0.158;.;0.158	2.71253	1.625	HRR	Yes	YES	9	9	4	FBgn0267042	Promoter	-	0	FBgn0267042_Promoter
FBti0063732.c1	X	19910571	19911361	RNA	LINE	Jockey	jockey	9	0.191489	COR-023;AKA-018;A6;JUT-011;B3;RAL-177;A4;MUN-009;B1	793;793;797;794;793;793;786;793;784	0.158;0.158;0.158;0.158;0.158;0.158;0.156;0.158;0.156	2.71253	1.625	HRR	Yes	YES	3	4	2	FBgn0267042	Promoter	-	0	FBgn0267042_Promoter
FBti0063734	X	19915735	19916525	RNA	LINE	Jockey	jockey	15	0.319149	GIM-012;RAL-426;KIE-094;GIM-024;JUT-008;TOM-007;RAL-737;RAL-375;SLA-001;AB8;AKA-017;STO-022;LUN-007;COR-025;ISO-1	786;786;786;793;793;786;793;793;786;787;792;793;794;792;788;793;790	0.156;0.156;0.156;0.158;0.158;0.156;0.158;0.158;0.156;0.156;0.157;0.158;0.158;0.157;0.157;0.158;.	2.71253	1.625	HRR	Yes	YES	4	10	1	FBgn0267043	Promoter	-	0	FBgn0267043_Promoter
FBti0063747	3R	19128665	19128762	DNA	TIR	hAT-hobo	H	31	0.659574	A2;B6;JUT-008;MUN-008;AB8;STO-022;A3;B2;GIM-012;AKA-018;COR-018;RAL-177;A4;A1;RAL-375;SLA-001;A7;MUN-015;COR-014;RAL-737;LUN-007;A5;B1;RAL-426;COR-023;TOM-008;RAL-176;MUN-016;MUN-020;RAL-855;ISO-1	144;144;144;144;144;144;143;144;145;144;144;144;144;144;144;144;144;144;144;144;144;144;144;144;144;144;144;144;144;140;97	0.048;0.048;0.048;0.048;0.048;0.048;0.048;0.048;0.048;0.048;0.048;0.048;0.048;0.048;0.048;0.048;0.048;0.048;0.048;0.048;0.048;0.048;0.048;0.048;0.048;0.048;0.048;0.048;0.048;0.047;.	2.93798	2.895	HRR	Yes	YES	11	16	4	FBgn0038679	Intron	+	0	FBgn0038679_Intron
FBti0063758	2R	15309590	15309797	DNA	TIR	CMC-Transib	hopper2	42	0.893617	A2;A6;B6;B4;JUT-008;MUN-008;AB8;AKA-017;MUN-013;A3;STO-022;B2;GIM-012;AKA-018;JUT-011;COR-018;TEN-015;RAL-177;RAL-375;A1;SLA-001;A7;MUN-015;KIE-094;GIM-024;COR-014;RAL-737;LUN-007;A5;COR-025;B1;COR-023;RAL-091;TOM-008;RAL-176;TOM-007;MUN-009;MUN-016;MUN-020;RAL-855;ISO-1;LUN-004	207;185;207;207;207;207;207;207;185;207;207;207;207;207;207;207;207;207;207;207;207;207;207;207;207;207;185;207;207;207;207;207;207;207;207;207;207;207;207;185;207;207	0.075;0.067;0.075;0.075;0.075;0.075;0.075;0.075;0.067;0.075;0.075;0.075;0.075;0.075;0.075;0.075;0.075;0.075;0.075;0.075;0.075;0.075;0.075;0.075;0.075;0.075;0.067;0.075;0.075;0.075;0.075;0.075;0.075;0.075;0.075;0.075;0.075;0.075;0.075;0.067;.;0.075	1.30157	3.405	HRR	Yes	YES	13	26	3	FBgn0265194	Promoter	-	0	FBgn0265194_Promoter
FBti0063777	2L	8952710	8952753	DNA	Helitron	INE-1	INE-1	42	0.893617	A2;ORE;A6;B6;B4;B3;MUN-008;AB8;AKA-017;MUN-013;A3;STO-022;B2;GIM-012;AKA-018;JUT-011;COR-018;TEN-015;RAL-177;A4;A1;RAL-375;SLA-001;A7;KIE-094;GIM-024;COR-014;LUN-007;A5;COR-025;B1;RAL-426;COR-023;RAL-091;TOM-008;RAL-176;TOM-007;MUN-009;MUN-016;MUN-020;ISO-1;LUN-004	164;164;164;164;164;159;164;164;164;164;159;158;164;164;152;159;152;164;164;164;152;164;159;159;159;164;164;159;164;164;164;164;164;164;158;164;159;164;159;164;43;164	0.24;0.24;0.24;0.24;0.24;0.233;0.24;0.24;0.24;0.24;0.233;0.231;0.24;0.24;0.223;0.233;0.223;0.24;0.24;0.24;0.223;0.24;0.233;0.233;0.233;0.24;0.24;0.233;0.24;0.24;0.24;0.24;0.24;0.24;0.231;0.24;0.233;0.24;0.233;0.24;.;0.24	4.2219	4.195	HRR	Yes	YES	13	24	5	FBgn0032078	Promoter	-	495	FBgn0032078_Promoter
FBti0063791	2R	15855764	15855805	DNA	Helitron	INE-1	INE-1	37	0.787234	A2;ORE;A6;B6;B4;B3;MUN-008;AB8;AKA-017;MUN-013;A3;B2;GIM-012;AKA-018;JUT-011;COR-018;A4;A1;RAL-375;SLA-001;A7;KIE-094;GIM-024;COR-014;LUN-007;A5;COR-025;B1;RAL-426;COR-023;TOM-008;RAL-176;TOM-007;MUN-009;MUN-020;ISO-1;LUN-004	148;146;146;146;148;146;148;146;146;146;146;146;148;146;146;146;150;146;146;146;146;146;146;146;147;146;141;146;145;146;146;146;146;146;146;41;146	0.217;0.214;0.214;0.214;0.217;0.214;0.217;0.214;0.214;0.214;0.214;0.214;0.217;0.214;0.214;0.214;0.22;0.214;0.214;0.214;0.214;0.214;0.214;0.214;0.215;0.214;0.206;0.214;0.212;0.214;0.214;0.214;0.214;0.214;0.214;.;0.214	2.16928	3.505	HRR	Yes	YES	11	21	5	FBgn0034047	Promoter	+	0	FBgn0034047_Promoter
FBti0063802	3R	17120915	17120964	DNA	Helitron	INE-1	INE-1	27	0.574468	A2;ORE;A6;B6;B4;MUN-008;AB8;AKA-017;STO-022;A3;B2;GIM-012;AKA-018;JUT-011;COR-018;TEN-015;RAL-375;A7;KIE-094;GIM-024;COR-014;LUN-007;A5;RAL-426;TOM-007;ISO-1;LUN-004	306;319;312;300;312;312;312;300;312;312;312;321;321;300;312;321;312;312;309;321;321;321;312;320;321;49;312	0.44799999999999995;0.467;0.457;0.439;0.457;0.457;0.457;0.439;0.457;0.457;0.457;0.47;0.47;0.439;0.457;0.47;0.457;0.457;0.452;0.47;0.47;0.47;0.457;0.469;0.47;.;0.457	1.41458	2.595	HRR	Yes	YES	8	16	3	FBgn0014141;FBgn0261847	Intron;Promoter	+;-	0	FBgn0014141_Intron;FBgn0261847_Promoter
FBti0063856	3R	20343359	20343425	DNA	Helitron	INE-1	INE-1	38	0.808511	A2;ORE;A6;B6;B4;B3;MUN-008;AB8;AKA-017;MUN-013;A3;STO-022;B2;GIM-012;AKA-018;JUT-011;COR-018;TEN-015;RAL-177;A4;A1;SLA-001;A7;KIE-094;GIM-024;COR-014;A5;COR-025;B1;RAL-426;COR-023;RAL-091;TOM-008;TOM-007;MUN-009;MUN-020;ISO-1;LUN-004	266;266;275;285;285;282;282;275;282;274;285;267;282;266;275;266;266;280;191;266;266;282;282;266;275;266;266;189;275;285;273;266;266;282;266;266;66;266	0.389;0.389;0.40299999999999997;0.41700000000000004;0.41700000000000004;0.413;0.413;0.40299999999999997;0.413;0.401;0.41700000000000004;0.391;0.413;0.389;0.403;0.389;0.389;0.41;0.28;0.389;0.389;0.413;0.413;0.389;0.403;0.389;0.389;0.277;0.40299999999999997;0.417;0.4;0.389;0.389;0.413;0.389;0.389;.;0.389	13.0577	3.035	HRR	Yes	YES	11	22	5	FBgn0038789	Intron	+	0	FBgn0038789_Intron
FBti0063859	2R	5986150	5986239	DNA	Helitron	INE-1	INE-1	18	0.382979	RAL-426;A2;A6;B6;B4;JUT-008;RAL-176;RAL-177;RAL-737;MUN-008;A4;A1;RAL-059;AB8;RAL-855;A5;ISO-1;MUN-015	321;321;332;321;321;321;332;321;332;332;321;332;321;332;321;321;321;89	0.47;0.47;0.215;0.47;0.47;0.47;0.215;0.47;0.215;0.215;0.47;0.215;0.47;0.215;0.47;0.47;0.47;.	0	0	LRR	Yes	YES	12	4	2	FBgn0264959	Intron	+	0	FBgn0264959_Intron
FBti0063906	X	10939862	10939928	DNA	Helitron	INE-1	INE-1	8	0.170213	RAL-426;RAL-091;B3;RAL-737;RAL-375;MUN-009;RAL-855;ISO-1	257;257;175;175;175;233;175;66	0.376;0.376;0.256;0.256;0.256;0.341;0.256;.	3.97838	4.23	HRR	Yes	YES	6	1	1	FBgn0263705	Intron	+	0	FBgn0263705_Intron
FBti0063994	X	2426005	2426434	RNA	LINE	Jockey	G5A	43	0.914894	ORE;A6;B6;B3;JUT-008;AB8;AKA-017;MUN-013;A3;STO-022;B2;GIM-012;AKA-018;JUT-011;COR-018;TEN-015;RAL-177;A4;A1;RAL-375;SLA-001;RAL-059;A7;MUN-015;KIE-094;GIM-024;COR-014;RAL-737;LUN-007;A5;COR-025;RAL-426;COR-023;RAL-091;TOM-008;RAL-176;TOM-007;MUN-009;MUN-016;MUN-020;RAL-855;ISO-1;LUN-004	432;429;429;429;429;429;432;432;429;432;429;401;432;429;429;429;432;429;429;429;429;429;432;432;429;429;432;432;432;429;398;429;429;432;429;432;429;429;429;429;429;429;429	0.152;0.151;0.151;0.151;0.151;0.151;0.152;0.152;0.151;0.152;0.151;0.141;0.152;0.151;0.151;0.151;0.152;0.151;0.151;0.151;0.151;0.151;0.152;0.152;0.151;0.151;0.152;0.152;0.152;0.151;0.14;0.151;0.151;0.152;0.151;0.152;0.151;0.151;0.151;0.151;0.151;.;0.151	2.62211	2.34	HRR	Yes	YES	13	25	5	FBgn0052797	Promoter	-	0	FBgn0052797_Promoter
FBti0064074.c1	X	21156816	21156968	RNA	LINE	Jockey	jockey	14	0.297872	AKA-018;KIE-094;B3;RAL-737;A4;A1;RAL-375;SLA-001;RAL-059;AKA-017;STO-022;LUN-007;A5;COR-025	297;297;297;553;297;297;297;232;298;181;297;297;297;297	0.059000000000000004;0.059;0.059;0.11;0.059000000000000004;0.059000000000000004;0.059;0.046;0.059;0.036;0.059;0.059;0.059000000000000004;0.059	0.904176	0.915	HRR	Yes	YES	4	8	2	NA	Intergenic	NA	NA	NA
FBti0064090	X	21132964	21133122	DNA	Helitron	INE-1	INE-1	39	0.829787	ORE;A6;B4;JUT-008;MUN-008;AB8;MUN-013;A3;STO-022;B2;GIM-012;AKA-018;JUT-011;COR-018;TEN-015;RAL-177;A4;A1;RAL-375;SLA-001;RAL-059;A7;GIM-024;COR-014;RAL-737;LUN-007;A5;COR-025;RAL-426;COR-023;RAL-091;TOM-008;TOM-007;MUN-009;MUN-016;MUN-020;RAL-855;ISO-1;LUN-004	104;104;104;104;104;104;104;104;104;104;104;104;104;104;104;104;104;104;104;104;104;104;104;104;104;104;104;104;104;104;104;104;104;104;104;104;104;158;104	0.155;0.155;0.155;0.155;0.155;0.155;0.155;0.155;0.155;0.155;0.155;0.155;0.155;0.155;0.155;0.155;0.155;0.155;0.155;0.155;0.155;0.155;0.155;0.155;0.155;0.155;0.155;0.155;0.155;0.155;0.155;0.155;0.155;0.155;0.155;0.155;0.155;.;0.155	0.904176	0.915	HRR	Yes	NO	12	23	4	FBgn0083956	Intron	+	0	FBgn0083956_Intron
FBti0064091	X	21147091	21147448	DNA	Helitron	INE-1	INE-1	39	0.829787	A2;ORE;A6;B6;B4;JUT-008;MUN-008;AB8;AKA-017;MUN-013;A3;STO-022;B2;GIM-012;JUT-011;COR-018;TEN-015;RAL-177;A4;A1;RAL-375;SLA-001;RAL-059;A7;MUN-015;KIE-094;GIM-024;COR-014;RAL-737;A5;COR-025;RAL-426;COR-023;TOM-007;MUN-009;MUN-016;MUN-020;ISO-1;LUN-004	367;367;367;368;367;166;367;367;367;367;367;367;367;367;367;367;367;367;367;367;367;366;367;368;367;367;367;367;367;367;367;367;367;367;367;367;367;367;357;367	0.5479999999999999;0.5479999999999999;0.5479999999999999;0.5489999999999999;0.5479999999999999;0.10800000000000001;0.548;0.548;0.5479999999999999;0.548;0.548;0.5479999999999999;0.548;0.5479999999999999;0.548;0.548;0.548;0.548;0.548;0.5479999999999999;0.5479999999999999;0.546;0.548;0.549;0.5479999999999999;0.548;0.548;0.548;0.548;0.548;0.5479999999999999;0.548;0.548;0.548;0.548;0.548;0.548;0.548;.…	0.904176	0.915	HRR	Yes	YES	12	23	4	FBgn0266647	Promoter	-	0	FBgn0266647_Promoter
FBti0064092	X	21151432	21152970	DNA	Helitron	INE-1	INE-1	37	0.787234	A2;ORE;A6;B6;B4;B3;JUT-008;AB8;AKA-017;STO-022;A3;B2;GIM-012;AKA-018;JUT-011;COR-018;TEN-015;RAL-177;A4;A1;RAL-059;A7;GIM-024;COR-014;RAL-737;LUN-007;A5;COR-025;B1;RAL-426;COR-023;MUN-009;MUN-016;MUN-020;RAL-855;ISO-1;LUN-004	1569;1569;203;1520;1568;1687;211;1521;1568;1516;1569;1649;205;205;205;1569;1571;1569;135;134;1522;1569;134;205;212;199;212;1611;1569;1661;205;213;205;1522;213;205;213;201;206;1571;205;135;1567;134;205;1529;1661;1569;1522;1602;205;1569;1544;1667;205;214;205;213;205;205;1538;1543;218;1515	2.2969999999999997;2.2969999999999997;0.297;3.385;2.296;2.47;0.309;3.388;2.296;3.3760000000000003;2.2969999999999997;2.414;0.3;0.3;0.3;2.297;2.3;2.2969999999999997;0.301;0.298;3.39;2.2969999999999997;0.298;0.3;0.31;0.291;0.31;2.359;2.297;2.432;0.3;0.312;0.3;3.39;0.312;0.3;0.312;0.294;0.302;2.3;0.3;0.301;2.294;0.298;0.3;3.405;2.432;2.2969999999999997;3.39;2.346;0.3;2.297;2.261;2.441;0.3;0.313;0.3;…	0.904176	0.915	HRR	Yes	YES	13	19	5	NA	Intergenic	NA	NA	NA
FBti0064092.c1	X	21151432	21152970	DNA	Helitron	INE-1	INE-1	19	0.404255	A2;ORE;A6;B4;B2;GIM-012;AKA-018;JUT-011;A4;A1;A7;GIM-024;COR-014;RAL-737;LUN-007;A5;COR-025;MUN-009;MUN-016	1569;1569;1569;1515;1569;134;199;212;1522;213;1569;203;1568;205;1523;1569;1523;214;205	2.2969999999999997;2.2969999999999997;2.2969999999999997;3.3739999999999997;2.2969999999999997;0.298;0.291;0.31;3.39;0.312;2.2969999999999997;0.297;2.296;0.3;3.392;2.2969999999999997;3.392;0.313;0.3	0.904176	0.915	HRR	Yes	YES	6	10	3	NA	Intergenic	NA	NA	NA
FBti0064093.c1	X	21157931	21158667	DNA	Helitron	INE-1	INE-1	9	0.191489	AKA-018;A6;B3;TOM-007;A1;SLA-001;RAL-059;A5;COR-025	463;463;464;275;464;281;275;277;463	0.691;0.691;0.693;0.40299999999999997;0.693;0.411;0.40299999999999997;0.406;0.691	0.904176	0.915	HRR	Yes	YES	3	5	1	NA	Intergenic	NA	NA	NA
FBti0064102	X	21162608	21164146	DNA	Helitron	INE-1	INE-1	22	0.468085	JUT-008;MUN-008;STO-022;MUN-013;GIM-012;COR-018;RAL-375;SLA-001;RAL-059;MUN-015;KIE-094;RAL-737;LUN-007;COR-025;RAL-426;RAL-091;TOM-008;RAL-176;TOM-007;MUN-009;RAL-855;ISO-1	213;135;136;205;1661;1497;213;135;1662;1522;213;213;1519;213;214;1648;1649;1515;213;213;1525;135;213;1568;205;1661;205;1568;206;205;213;1538	0.312;0.301;0.303;0.3;2.432;3.334;0.312;0.301;2.433;3.39;0.312;0.312;3.383;0.312;0.313;2.413;2.414;3.374;0.312;0.312;3.396;0.301;0.312;2.296;0.3;2.432;0.3;2.296;0.302;0.3;0.312;.	0.904176	0.915	HRR	Yes	YES	8	14	0	NA	Intergenic	NA	NA	NA
FBti0064102.c1	X	21162608	21164146	DNA	Helitron	INE-1	INE-1	11	0.234043	GIM-012;TOM-007;RAL-737;RAL-375;MUN-008;SLA-001;RAL-059;STO-022;MUN-013;LUN-007;COR-025	134;205;214;135;1521;1515;213;213;216;213;1569	0.298;0.3;0.313;0.301;3.388;3.374;0.312;0.312;0.316;0.312;2.297	0.904176	0.915	HRR	Yes	YES	3	8	0	NA	Intergenic	NA	NA	NA
FBti0064103	X	21175757	21176002	DNA	Helitron	INE-1	INE-1	34	0.723404	A2;ORE;A6;B6;B4;B3;JUT-008;MUN-008;AB8;MUN-013;B2;GIM-012;JUT-011;RAL-177;A1;SLA-001;RAL-059;A7;MUN-015;KIE-094;GIM-024;COR-014;RAL-737;LUN-007;COR-025;B1;RAL-091;TOM-008;RAL-176;MUN-009;MUN-016;MUN-020;RAL-855;ISO-1	284;285;285;285;329;285;284;329;285;330;285;329;329;329;285;285;285;285;285;285;285;285;285;285;285;285;285;285;285;285;285;329;286;245	0.41600000000000004;0.41700000000000004;0.41700000000000004;0.41700000000000004;0.48200000000000004;0.41700000000000004;0.416;0.482;0.41700000000000004;0.483;0.41700000000000004;0.482;0.482;0.482;0.41700000000000004;0.417;0.417;0.41700000000000004;0.417;0.417;0.417;0.417;0.417;0.417;0.417;0.41700000000000004;0.417;0.417;0.417;0.417;0.417;0.482;0.419;.	0.904176	0.915	HRR	Yes	YES	14	16	4	NA	Intergenic	NA	NA	NA
FBti0064114	X	21285167	21285235	DNA	Helitron	INE-1	INE-1	10	0.212766	A4;MUN-016;RAL-059;AB8;AKA-017;MUN-020;RAL-855;B2;ISO-1;MUN-015	452;447;452;452;451;1945;450;450;450;68	0.662;0.654;0.662;0.662;0.66;2.848;0.659;0.659;0.659;.	0.723341	0.84	HRR	Yes	YES	3	4	3	FBgn0031169	Promoter	+	0	FBgn0031169_Promoter
FBti0064133.c1	X	21157555	21157927	RNA	LTR	Gypsy	297	8	0.170213	AKA-018;B3;RAL-375;A1;A4;SLA-001;A5;COR-025	426;426;426;426;373;419;426;426	0.059000000000000004;0.059;0.059000000000000004;0.059000000000000004;0.052;0.058;0.059000000000000004;0.059	0.904176	0.915	HRR	Yes	YES	2	4	2	NA	Intergenic	NA	NA	NA
FBti0064175	X	21156969	21157091	RNA	LINE	R1	Rt1c	33	0.702128	A2;ORE;A6;B6;B3;AKA-017;STO-022;A3;B2;AKA-018;JUT-011;TEN-015;A4;A1;RAL-375;RAL-059;A7;MUN-015;GIM-024;COR-014;RAL-737;LUN-007;A5;COR-025;RAL-426;COR-023;TOM-008;TOM-007;MUN-009;MUN-016;RAL-855;ISO-1;LUN-004	122;122;122;122;122;122;122;122;122;122;122;122;122;122;122;122;122;122;122;122;122;122;122;122;122;122;122;122;122;122;137;122;122;122;122;122	0.022000000000000002;0.022000000000000002;0.022000000000000002;0.022000000000000002;0.022000000000000002;0.022;0.022000000000000002;0.022;0.022000000000000002;0.022;0.022;0.022;0.022000000000000002;0.022000000000000002;0.022;0.022;0.022;0.022000000000000002;0.022;0.022;0.022;0.022;0.022;0.022;0.022000000000000002;0.022;0.022;0.022;0.022;0.022;0.025;0.022;0.022;0.022;.;0.022	0.904176	0.915	HRR	Yes	YES	11	18	4	NA	Intergenic	NA	NA	NA
FBti0064175.c1	X	21156969	21157091	RNA	LINE	R1	Rt1c	10	0.212766	AKA-018;B3;A4;A1;RAL-375;RAL-059;AKA-017;STO-022;A5;COR-025	122;122;122;122;122;122;122;122;122;122	0.022000000000000002;0.022;0.022;0.022;0.022000000000000002;0.022000000000000002;0.022;0.022;0.022000000000000002;0.022	0.904176	0.915	HRR	Yes	YES	3	5	2	NA	Intergenic	NA	NA	NA
FBti0064194	X	21283438	21283711	DNA	Helitron	INE-1	INE-1	38	0.808511	A2;ORE;A6;B6;B4;B3;JUT-008;MUN-008;AKA-017;STO-022;A3;B2;GIM-012;AKA-018;JUT-011;COR-018;TEN-015;RAL-177;RAL-375;A1;SLA-001;MUN-015;GIM-024;COR-014;RAL-737;LUN-007;A5;COR-025;B1;RAL-426;COR-023;RAL-091;TOM-008;RAL-176;TOM-007;MUN-009;ISO-1;LUN-004	282;282;282;282;282;281;282;283;282;282;277;282;282;282;278;282;282;282;282;282;282;1945;282;282;283;282;282;282;282;282;282;282;279;282;282;282;273;277	0.42100000000000004;0.42100000000000004;0.42100000000000004;0.42100000000000004;0.42100000000000004;0.419;0.421;0.422;0.421;0.42100000000000004;0.413;0.42100000000000004;0.421;0.421;0.415;0.421;0.421;0.421;0.42100000000000004;0.421;0.421;2.848;0.421;0.421;0.422;0.421;0.42100000000000004;0.421;0.42100000000000004;0.421;0.421;0.421;0.416;0.421;0.421;0.421;.;0.413	0.723341	0.84	HRR	Yes	YES	14	22	2	FBgn0031169	Promoter	+	591	FBgn0031169_Promoter
FBti0064242	2L	9503225	9503351	DNA	Helitron	INE-1	INE-1	17	0.361702	GIM-012;A7;A2;ORE;A6;RAL-426;B4;COR-018;TEN-015;COR-014;MUN-009;RAL-059;AKA-017;A5;COR-025;B2;ISO-1	203;199;203;198;198;199;202;198;198;111;199;202;198;203;198;124;126	0.297;0.29100000000000004;0.297;0.29;0.29;0.29100000000000004;0.296;0.29;0.29;0.163;0.29100000000000004;0.296;0.29;0.297;0.29;0.182;.	4.92555	4.13	HRR	Yes	YES	7	8	2	FBgn0032120	Intron	+	0	FBgn0032120_Intron
FBti0064246	2R	17135185	17135264	RNA	LTR	Copia	Copia	32	0.680851	A2;A6;B4;B3;MUN-008;AB8;AKA-017;MUN-013;A3;STO-022;B2;AKA-018;JUT-011;TEN-015;A4;RAL-059;MUN-015;KIE-094;COR-014;LUN-007;A5;B1;RAL-426;COR-023;TOM-008;RAL-176;TOM-007;MUN-016;MUN-020;RAL-855;ISO-1;LUN-004	109;109;109;109;109;109;109;109;109;109;109;109;109;109;109;5409;109;109;109;109;109;109;109;109;109;109;109;109;109;109;79;109	0.02;0.02;0.02;0.02;0.02;0.02;0.02;0.02;0.02;0.02;0.02;0.02;0.02;0.02;0.02;1.005;0.02;0.02;0.02;0.02;0.02;0.02;0.02;0.02;0.02;0.02;0.02;0.02;0.02;0.02;.;0.02	2.92853	3.66	HRR	Yes	NO	9	19	4	FBgn0034198	3UTR	+	0	FBgn0034198_3UTR
FBti0064269	2R	17448296	17448356	DNA	Helitron	INE-1	INE-1	37	0.787234	A2;A6;B4;JUT-008;MUN-008;AB8;AKA-017;MUN-013;A3;STO-022;GIM-012;AKA-018;JUT-011;COR-018;TEN-015;RAL-177;A4;A1;RAL-375;RAL-059;MUN-015;KIE-094;GIM-024;COR-014;RAL-737;A5;COR-025;B1;RAL-426;COR-023;RAL-091;TOM-007;MUN-009;MUN-016;RAL-855;ISO-1;LUN-004	176;176;176;176;176;176;176;176;176;176;176;176;176;176;176;176;176;176;176;180;176;176;176;176;176;176;176;176;176;176;176;176;176;176;176;60;176	0.263;0.263;0.263;0.263;0.263;0.263;0.263;0.263;0.258;0.263;0.263;0.263;0.258;0.263;0.263;0.263;0.263;0.258;0.263;0.269;0.263;0.258;0.263;0.263;0.263;0.263;0.263;0.263;0.263;0.263;0.263;0.263;0.263;0.263;0.263;.;0.263	2.82007	3.69	HRR	Yes	YES	13	22	2	FBgn0034219	Promoter	-	0	FBgn0034219_Promoter
FBti0064281	2L	10683188	10683243	DNA	Helitron	INE-1	INE-1	42	0.893617	A2;ORE;A6;B6;B3;MUN-008;AB8;AKA-017;MUN-013;A3;B2;GIM-012;AKA-018;JUT-011;COR-018;TEN-015;RAL-177;RAL-375;A1;SLA-001;RAL-059;A7;MUN-015;KIE-094;GIM-024;RAL-737;LUN-007;A5;COR-025;B1;RAL-426;COR-023;RAL-091;TOM-008;RAL-176;TOM-007;MUN-009;MUN-016;MUN-020;RAL-855;ISO-1;LUN-004	238;238;238;238;238;237;238;238;238;238;238;238;239;238;239;237;238;238;238;247;237;238;238;238;247;238;238;238;238;238;238;236;246;237;238;238;238;238;238;238;55;238	0.348;0.348;0.348;0.348;0.348;0.347;0.348;0.348;0.348;0.348;0.348;0.348;0.35;0.348;0.35;0.347;0.348;0.348;0.348;0.362;0.347;0.348;0.348;0.348;0.362;0.348;0.348;0.348;0.348;0.348;0.348;0.346;0.36;0.347;0.348;0.348;0.348;0.348;0.348;0.348;.;0.348	2.8146	3.9	HRR	Yes	YES	15	23	4	FBgn0032282	3UTR	-	185	FBgn0032282_3UTR
FBti0064287	2R	6061284	6061423	DNA	Helitron	INE-1	INE-1	28	0.595745	A2;ORE;A6;B4;MUN-008;AB8;AKA-017;STO-022;A3;B2;GIM-012;JUT-011;COR-018;TEN-015;RAL-177;A4;RAL-375;SLA-001;KIE-094;GIM-024;LUN-007;COR-025;B1;RAL-426;RAL-091;TOM-007;ISO-1;LUN-004	149;140;149;149;140;147;140;140;140;140;149;149;140;149;149;148;140;149;140;140;140;149;140;149;149;140;139;140	0.09699999999999999;0.205;0.09699999999999999;0.09699999999999999;0.205;0.095;0.205;0.205;0.205;0.205;0.097;0.097;0.205;0.097;0.097;0.096;0.205;0.097;0.205;0.205;0.205;0.097;0.205;0.097;0.097;0.205;.;0.205	0.325393	0	LRR	Yes	YES	10	15	3	FBgn0033058	Intron	+	0	FBgn0033058_Intron
FBti0064288	2R	17658596	17658636	DNA	Helitron	INE-1	INE-1	24	0.510638	A2;ORE;A6;B6;B4;B3;MUN-008;AB8;AKA-017;STO-022;A3;B2;JUT-011;RAL-375;A1;A7;KIE-094;A5;COR-025;B1;RAL-426;TOM-007;ISO-1;LUN-004	179;179;179;179;163;179;179;179;179;179;179;179;179;179;179;179;179;179;179;179;179;163;40;179	0.262;0.262;0.262;0.262;0.239;0.262;0.262;0.262;0.262;0.262;0.262;0.262;0.262;0.262;0.262;0.262;0.262;0.262;0.262;0.262;0.262;0.239;.;0.262	3.037	3.705	HRR	Yes	YES	10	10	4	FBgn0050106	Intron	-	0	FBgn0050106_Intron
FBti0064289	2R	6155649	6155690	DNA	Helitron	INE-1	INE-1	35	0.744681	A2;ORE;A6;B6;B4;B3;MUN-008;AB8;AKA-017;MUN-013;A3;STO-022;B2;GIM-012;AKA-018;JUT-011;COR-018;TEN-015;A4;A1;RAL-375;SLA-001;A7;KIE-094;GIM-024;COR-014;LUN-007;A5;COR-025;B1;RAL-426;TOM-008;TOM-007;ISO-1;LUN-004	983;1005;983;1005;983;983;965;1005;983;983;983;983;967;983;983;1005;983;983;983;252;1005;983;983;983;982;983;982;252;983;982;1005;983;983;983;41;983	1.439;1.4709999999999999;1.439;1.4709999999999999;1.439;1.439;1.413;1.4709999999999999;1.439;1.439;1.439;1.439;1.416;1.439;1.439;1.471;1.439;1.439;1.439;0.163;1.4709999999999999;1.439;1.439;1.439;1.438;1.439;1.438;0.163;1.439;1.438;1.4709999999999999;1.439;1.439;1.439;.;1.439	0.542321	0	LRR	Yes	YES	10	20	5	FBgn0000546	Intron	-	0	FBgn0000546_Intron
FBti0064294	3R	21017548	21017597	DNA	Helitron	INE-1	INE-1	30	0.638298	A2;ORE;A6;B6;B4;B3;MUN-008;AB8;AKA-017;MUN-013;A3;B2;GIM-012;AKA-018;JUT-011;COR-018;TEN-015;RAL-375;A1;A7;KIE-094;COR-014;LUN-007;A5;COR-025;B1;TOM-008;TOM-007;MUN-020;ISO-1	402;404;404;402;408;406;404;404;404;402;404;404;406;403;402;6544;402;404;404;402;7776;406;408;404;406;408;408;403;404;49	0.589;0.5920000000000001;0.5920000000000001;0.589;0.597;0.594;0.592;0.5920000000000001;0.592;0.589;0.5920000000000001;0.5920000000000001;0.594;0.59;0.589;9.581;0.589;0.5920000000000001;0.592;0.589;11.385;0.594;0.597;0.5920000000000001;0.594;0.597;0.597;0.59;0.592;.	1.08814	3.095	HRR	Yes	YES	9	17	4	FBgn0026056	Promoter	+	0	FBgn0026056_Promoter
FBti0064297	2L	10901845	10901914	DNA	Helitron	INE-1	INE-1	24	0.510638	ORE;A6;B6;B4;B3;AB8;MUN-013;A3;STO-022;COR-018;A4;A1;RAL-375;SLA-001;RAL-059;A7;KIE-094;LUN-007;B1;RAL-091;MUN-016;RAL-855;ISO-1;LUN-004	123;118;109;117;117;117;104;117;123;117;118;123;117;118;125;123;123;118;109;124;118;123;69;117	0.18;0.17300000000000001;0.16;0.171;0.171;0.171;0.152;0.171;0.18;0.171;0.17300000000000001;0.18;0.171;0.173;0.183;0.18;0.18;0.173;0.16;0.182;0.173;0.18;.;0.171	2.93188	3.825	HRR	Yes	NO	11	9	4	FBgn0032313	Promoter	-	0	FBgn0032313_Promoter
FBti0064300	2R	6166405	6166506	DNA	Helitron	INE-1	INE-1	28	0.595745	A2;ORE;A6;B6;B4;B3;MUN-008;AB8;AKA-017;A3;AKA-018;JUT-011;COR-018;TEN-015;A4;A1;KIE-094;GIM-024;COR-014;LUN-007;A5;COR-025;B1;RAL-426;TOM-008;TOM-007;ISO-1;LUN-004	101;101;101;102;105;101;103;102;102;101;101;102;101;101;102;102;102;101;101;101;101;101;101;101;101;101;101;102	0.14800000000000002;0.14800000000000002;0.14800000000000002;0.149;0.154;0.14800000000000002;0.151;0.149;0.149;0.14800000000000002;0.148;0.149;0.148;0.148;0.149;0.149;0.149;0.148;0.148;0.148;0.14800000000000002;0.148;0.14800000000000002;0.148;0.148;0.148;.;0.149	0.542321	0	LRR	Yes	NO	9	16	3	FBgn0000546	Intron	-	0	FBgn0000546_Intron
FBti0064303	3R	21255170	21255233	DNA	Helitron	INE-1	INE-1	11	0.234043	A2;B4;COR-018;A4;AB8;MUN-013;A3;A5;COR-025;B1;ISO-1	121;4239;4270;121;4184;141;4184;4184;121;121;63	0.177;6.206;6.252000000000001;0.177;6.126;0.21;6.126;6.126;0.177;0.177;.	3.59087	3.11	HRR	Yes	YES	4	5	2	FBgn0038874	Intron	+	0	FBgn0038874_Intron
FBti0064304	2R	6177284	6177412	DNA	Helitron	INE-1	INE-1	43	0.914894	A2;ORE;A6;B6;B4;B3;MUN-008;AB8;AKA-017;MUN-013;A3;B2;GIM-012;AKA-018;JUT-011;COR-018;TEN-015;RAL-177;A4;A1;RAL-375;SLA-001;A7;MUN-015;KIE-094;GIM-024;COR-014;LUN-007;A5;COR-025;B1;RAL-426;COR-023;RAL-091;TOM-008;RAL-176;TOM-007;MUN-009;MUN-016;MUN-020;RAL-855;ISO-1;LUN-004	130;142;142;130;142;142;142;142;142;130;142;142;142;122;142;142;142;142;130;130;142;142;130;142;142;142;142;142;130;130;130;142;142;142;142;143;142;142;142;142;142;128;142	0.19;0.20800000000000002;0.20800000000000002;0.19;0.20800000000000002;0.20800000000000002;0.208;0.20800000000000002;0.208;0.19;0.20800000000000002;0.20800000000000002;0.208;0.179;0.208;0.208;0.208;0.208;0.19;0.19;0.208;0.208;0.19;0.208;0.208;0.208;0.208;0.208;0.19;0.19;0.19;0.208;0.208;0.208;0.208;0.209;0.208;0.208;0.208;0.208;0.208;.;0.208	0.542321	0	LRR	Yes	YES	14	24	5	NA	Intergenic	NA	NA	NA
FBti0064306	2R	6198655	6198735	DNA	Helitron	INE-1	INE-1	7	0.148936	GIM-012;COR-018;AKA-017;STO-022;COR-025;B2;ISO-1	460;464;460;462;464;459;80	0.673;0.679;0.6729999999999999;0.676;0.679;0.672;.	0.542321	0	LRR	Yes	YES	1	5	1	FBgn0050432	Promoter	-	0	FBgn0050432_Promoter
FBti0064312	2L	10984721	10984863	RNA	LINE	CR1	Cr1a	44	0.93617	A2;ORE;A6;B6;B4;B3;JUT-008;MUN-008;AB8;AKA-017;MUN-013;A3;STO-022;B2;GIM-012;AKA-018;JUT-011;COR-018;TEN-015;A4;A1;RAL-375;SLA-001;RAL-059;A7;MUN-015;KIE-094;GIM-024;COR-014;RAL-737;LUN-007;A5;COR-025;B1;RAL-426;COR-023;TOM-008;TOM-007;MUN-009;MUN-016;MUN-020;RAL-855;ISO-1;LUN-004	148;148;148;148;148;148;148;147;148;148;148;148;148;148;114;148;148;148;148;148;148;148;148;148;114;148;114;148;147;148;148;148;148;148;148;148;148;148;148;148;148;148;142;148	0.033;0.033;0.033;0.033;0.033;0.033;0.033;0.033;0.033;0.033;0.033;0.033;0.033;0.033;0.025;0.033;0.033;0.033;0.033;0.033;0.033;0.033;0.033;0.033;0.025;0.033;0.025;0.033;0.033;0.033;0.033;0.033;0.033;0.033;0.033;0.033;0.033;0.033;0.033;0.033;0.033;0.033;.;0.033	2.93188	3.825	HRR	Yes	YES	13	26	5	FBgn0004872	Intron	-	0	FBgn0004872_Intron
FBti0131273	2R	6398094	6402626	RNA	LTR	Copia	Copia1	23	0.489362	ORE;B4;AB8;AKA-017;MUN-013;STO-022;GIM-012;COR-018;A7;MUN-015;KIE-094;GIM-024;COR-014;RAL-737;LUN-007;COR-023;RAL-091;TOM-008;RAL-176;TOM-007;MUN-009;MUN-016;ISO-1	4528;4530;4529;4529;4527;4526;4563;4532;9546;4529;4530;4527;9539;4526;4526;4530;9540;4530;4531;4530;4541;4542;4529;4525;4530;4532	0.9159999999999999;0.917;0.917;0.917;0.916;0.916;0.923;0.917;1.932;0.917;0.917;0.916;1.931;0.916;0.916;0.917;1.931;0.917;0.917;0.917;0.919;0.919;0.917;0.916;0.917;.	0.216928	0.055	HRR	Yes	YES	6	15	2	NA	Intergenic	NA	NA	NA
ISO1_1008_Doc2	3R	8165981	8166087	RNA	LINE	Jockey	Doc2	35	0.744681	A2;A6;B6;B4;B3;JUT-008;AB8;STO-022;A3;B2;GIM-012;AKA-018;COR-018;RAL-177;A4;A1;RAL-375;SLA-001;RAL-059;A7;GIM-024;RAL-737;LUN-007;A5;B1;COR-023;RAL-091;TOM-008;RAL-176;TOM-007;MUN-009;MUN-020;RAL-855;ISO-1;LUN-004	106;106;106;106;106;106;106;106;106;106;106;106;106;106;106;106;106;106;106;106;106;106;106;106;106;106;106;106;106;106;106;106;106;106;106	0.022000000000000002;0.022000000000000002;0.022000000000000002;0.022000000000000002;0.022000000000000002;0.022;0.022000000000000002;0.022000000000000002;0.022;0.022000000000000002;0.022;0.022;0.022;0.022;0.022000000000000002;0.022000000000000002;0.022;0.022;0.022;0.022000000000000002;0.022;0.022;0.022;0.022000000000000002;0.022000000000000002;0.022;0.022;0.022;0.022;0.022;0.022;0.022;0.022;0.022;…	0.108814	0	LRR	Yes	NO	14	16	5	FBgn0001138	Intron	-	0	FBgn0001138_Intron
ISO1_1013_Stalker2	3R	8388354	8388492	RNA	LTR	Gypsy	Stalker2	42	0.893617	A2;ORE;A6;B6;B4;B3;MUN-008;AB8;AKA-017;MUN-013;A3;STO-022;B2;GIM-012;AKA-018;JUT-011;COR-018;TEN-015;RAL-177;A4;A1;RAL-375;SLA-001;A7;KIE-094;GIM-024;COR-014;LUN-007;A5;COR-025;B1;RAL-426;COR-023;RAL-091;TOM-008;RAL-176;TOM-007;MUN-009;MUN-016;MUN-020;ISO-1;LUN-004	120;120;120;120;120;120;120;138;138;120;120;138;120;138;120;120;120;138;120;138;138;120;120;138;120;138;120;120;138;120;120;138;138;138;120;120;138;138;120;138;138;138	0.015;0.015;0.015;0.015;0.015;0.015;0.015;0.017;0.017;0.015;0.015;0.017;0.015;0.017;0.015;0.015;0.015;0.017;0.015;0.017;0.017;0.015;0.015;0.017;0.015;0.017;0.015;0.015;0.017;0.015;0.015;0.017;0.017;0.017;0.015;0.015;0.017;0.017;0.015;0.017;0.017;0.017	1.84984	0	LRR	Yes	YES	13	24	5	FBgn0266801	Intron	-	0	FBgn0266801_Intron
ISO1_1020_Kepler	3R	8712721	8712905	RNA	TRIM	Gypsy	Kepler	23	0.489362	A2;A6;B3;MUN-008;AB8;AKA-017;MUN-013;STO-022;B2;GIM-012;AKA-018;COR-018;TEN-015;A1;A7;GIM-024;LUN-007;A5;COR-025;RAL-426;TOM-008;ISO-1;LUN-004	184;184;184;183;184;184;184;183;184;184;184;184;183;184;184;184;184;184;184;160;184;184;184	0.105;0.105;0.105;0.104;0.105;0.105;0.105;0.104;0.105;0.105;0.105;0.105;0.104;0.105;0.105;0.105;0.105;0.105;0.105;0.091;0.105;0.105;0.105	0	0	LRR	Yes	YES	5	14	4	FBgn0037612	Promoter	+	0	FBgn0037612_Promoter
ISO1_1026_Rt1b	3R	9278848	9278963	RNA	LINE	R1	Rt1b	10	0.212766	GIM-012;KIE-094;RAL-177;COR-014;STO-022;A3;LUN-007;A7;ISO-1;MUN-015	115;115;4816;115;4825;1799;4822;4809;4828;115	0.022000000000000002;0.022;0.942;0.022;0.943;0.352;0.943;0.94;0.944;0.022	0.979327	0.43	HRR	Yes	YES	2	7	1	NA	Intergenic	NA	NA	NA
ISO1_1031_1731	3R	9463269	9463369	RNA	LTR	Copia	1731	7	0.148936	RAL-426;TOM-008;AB8;AKA-017;STO-022;B2;ISO-1	100;100;100;100;100;100;100	0.021;0.021;0.021;0.021;0.021;0.021;0.021	0.217628	0.47	HRR	Yes	NO	2	3	2	FBgn0037698	3UTR	-	0	FBgn0037698_3UTR
ISO1_1071_Invader1	3R	12489126	12491164	RNA	LTR	Gypsy	Invader1	8	0.170213	RAL-091;ORE;A6;B3;TOM-007;A1;A7;ISO-1	2040;2015;390;418;2051;2022;2038;416;414;2038;417;418;390;426;2028	0.495;0.489;0.095;0.10099999999999999;0.49700000000000005;0.49;0.494;0.10099999999999999;0.1;0.494;0.101;0.101;0.095;0.103;0.492	0.326442	1.505	HRR	Yes	YES	5	1	2	NA	Intergenic	NA	NA	NA
ISO1_1074_Invader1	3R	12497687	12500196	RNA	LTR	Gypsy	Invader1	9	0.191489	JUT-008;A4;A1;MUN-008;STO-022;A5;COR-025;LUN-004;ISO-1	2046;2043;2012;2048;2048;2048;2048;2048	0.496;0.495;0.488;0.49700000000000005;0.49700000000000005;0.49700000000000005;0.497;0.497	0.326442	1.505	HRR	Yes	YES	2	6	1	NA	Intergenic	NA	NA	NA
ISO1_1086_BS	3R	13173892	13174015	RNA	LINE	Jockey	BS	40	0.851064	A2;ORE;A6;B6;B4;B3;MUN-008;AB8;AKA-017;MUN-013;A3;STO-022;B2;GIM-012;AKA-018;JUT-011;COR-018;TEN-015;A4;A1;RAL-375;SLA-001;A7;KIE-094;GIM-024;COR-014;LUN-007;A5;COR-025;B1;RAL-426;COR-023;TOM-008;RAL-176;TOM-007;MUN-009;MUN-016;MUN-020;ISO-1;LUN-004	123;123;123;123;123;123;123;123;123;123;123;123;123;123;123;123;123;104;123;123;123;123;123;123;123;123;123;123;123;123;123;123;123;123;123;123;123;123;123;104	0.023;0.023;0.023;0.023;0.023;0.023;0.023;0.023;0.023;0.023;0.023;0.023;0.023;0.023;0.023;0.023;0.023;0.02;0.023;0.023;0.023;0.023;0.023;0.023;0.023;0.023;0.023;0.023;0.023;0.023;0.023;0.023;0.023;0.023;0.023;0.023;0.023;0.023;0.023;0.02	3.0468	1.675	HRR	Yes	YES	11	24	5	NA	Intergenic	NA	NA	NA
ISO1_1089_hopper2	3R	13375951	13376065	DNA	TIR	CMC-Transib	hopper2	44	0.93617	A2;ORE;A6;B6;B4;B3;JUT-008;MUN-008;AB8;AKA-017;MUN-013;A3;STO-022;B2;GIM-012;AKA-018;JUT-011;TEN-015;RAL-177;A4;A1;RAL-375;SLA-001;RAL-059;A7;MUN-015;KIE-094;GIM-024;COR-014;RAL-737;LUN-007;A5;B1;RAL-426;COR-023;RAL-091;TOM-008;RAL-176;TOM-007;MUN-009;MUN-016;RAL-855;ISO-1;LUN-004	114;114;114;114;114;114;114;114;114;114;111;113;114;114;115;114;114;111;111;114;114;113;114;114;114;111;113;114;114;113;114;114;111;114;115;114;115;114;112;114;114;114;114;114	0.040999999999999995;0.040999999999999995;0.040999999999999995;0.040999999999999995;0.040999999999999995;0.040999999999999995;0.041;0.041;0.040999999999999995;0.041;0.04;0.040999999999999995;0.041;0.040999999999999995;0.042;0.041;0.041;0.04;0.04;0.040999999999999995;0.040999999999999995;0.041;0.041;0.041;0.040999999999999995;0.04;0.041;0.041;0.041;0.041;0.041;0.040999999999999995;0.04;0.041;0.042…	0.761699	1.76	HRR	Yes	NO	16	23	5	FBgn0038143	Intron	-	0	FBgn0038143_Intron
ISO1_109_Rt1a	2L	10143267	10143401	RNA	LINE	R1	Rt1a	16	0.340426	GIM-012;RAL-091;A2;ORE;B6;AKA-018;GIM-024;TOM-008;COR-018;RAL-177;TOM-007;MUN-008;A1;RAL-855;A5;ISO-1	134;134;134;128;134;134;134;134;134;134;134;134;134;134;134;128;134	0.025;0.025;0.025;0.024;0.025;0.025;0.025;0.025;0.025;0.025;0.025;0.025;0.025;0.025;0.025;0.024;0.025	9.49928	4.005	HRR	Yes	YES	8	8	0	FBgn0265002	Intron	-	0	FBgn0265002_Intron
ISO1_1099_Kepler	3R	14690787	14690889	RNA	TRIM	Gypsy	Kepler	22	0.468085	ORE;A6;B4;B3;AB8;AKA-017;STO-022;A3;B2;GIM-012;AKA-018;JUT-011;A4;RAL-375;A7;A5;COR-025;B1;RAL-426;TOM-007;ISO-1;LUN-004	102;102;102;104;100;102;100;102;102;103;102;102;102;102;102;102;104;102;100;101;102;104	0.057999999999999996;0.057999999999999996;0.057999999999999996;0.059000000000000004;0.057;0.058;0.057;0.058;0.057999999999999996;0.059;0.058;0.058;0.057999999999999996;0.058;0.057999999999999996;0.057999999999999996;0.059;0.057999999999999996;0.057;0.057;0.058;0.059	3.26442	2.09	HRR	Yes	NO	7	10	5	FBgn0265140	Intron	-	0	FBgn0265140_Intron
ISO1_1101_Kepler	3R	14898440	14898619	RNA	TRIM	Gypsy	Kepler	12	0.255319	GIM-012;RAL-091;A6;B6;B4;B3;COR-014;LUN-007;A3;A5;B2;ISO-1	241;179;179;198;177;178;180;283;269;178;298;179	0.13699999999999998;0.102;0.102;0.113;0.10099999999999999;0.10099999999999999;0.102;0.161;0.153;0.10099999999999999;0.169;0.102	1.95865	2.135	HRR	Yes	YES	5	5	2	FBgn0038274;FBgn0038275	Promoter	+;-	0	FBgn0038274_Promoter;FBgn0038275_Promoter
ISO1_1109_gypsy7.c1	3R	15139411	15139555	RNA	LTR	Gypsy	gypsy7	21	0.446809	ORE;A6;B6;B4;B3;JUT-008;MUN-008;STO-022;AKA-018;JUT-011;TEN-015;A4;A1;RAL-375;SLA-001;GIM-024;COR-014;B1;TOM-008;MUN-009;MUN-020	144;144;144;144;144;138;144;144;145;144;144;144;144;144;144;144;144;144;144;145;144	0.026000000000000002;0.026000000000000002;0.026000000000000002;0.026000000000000002;0.026000000000000002;0.025;0.026;0.026;0.026;0.026;0.026;0.026000000000000002;0.026000000000000002;0.026;0.026;0.026;0.026;0.026000000000000002;0.026;0.026;0.026	4.02612	2.185	HRR	Yes	YES	7	12	2	FBgn0038292	Promoter	+	0	FBgn0038292_Promoter
ISO1_111_gypsy11	2L	10392074	10392190	RNA	LTR	Gypsy	gypsy11	25	0.531915	A2;ORE;A6;B6;B4;B3;MUN-008;AB8;AKA-017;STO-022;A3;B2;GIM-012;JUT-011;RAL-375;A1;A7;KIE-094;A5;COR-025;B1;RAL-426;TOM-007;ISO-1;LUN-004	116;116;116;116;116;116;116;116;116;116;116;116;116;116;116;118;116;116;116;116;116;116;116;116;116	0.026000000000000002;0.026000000000000002;0.026000000000000002;0.026000000000000002;0.026000000000000002;0.026000000000000002;0.026;0.026000000000000002;0.026;0.026000000000000002;0.026;0.026000000000000002;0.026;0.026;0.026000000000000002;0.027;0.026000000000000002;0.026;0.026000000000000002;0.026;0.026000000000000002;0.026;0.026;0.026;0.026	3.63553	3.965	HRR	Yes	NO	10	11	4	FBgn0267821	CDS	+	0	FBgn0267821_CDS
ISO1_1112_NOF	3R	15309079	15309199	DNA	TIR	MULE-NOF	NOF	43	0.914894	A2;ORE;A6;B6;B4;B3;JUT-008;MUN-008;AB8;AKA-017;MUN-013;A3;STO-022;B2;AKA-018;JUT-011;COR-018;TEN-015;RAL-177;A4;A1;RAL-375;SLA-001;RAL-059;A7;MUN-015;KIE-094;GIM-024;COR-014;RAL-737;LUN-007;A5;COR-025;B1;RAL-426;COR-023;RAL-091;TOM-008;RAL-176;MUN-009;MUN-020;RAL-855;ISO-1	120;120;101;101;120;120;101;120;120;120;120;120;101;120;101;120;120;120;120;101;101;120;120;101;101;101;120;101;120;101;101;120;101;120;101;120;121;120;101;120;120;101;120	0.023;0.023;0.019;0.019;0.023;0.023;0.019;0.023;0.023;0.023;0.023;0.023;0.019;0.023;0.019;0.023;0.023;0.023;0.023;0.019;0.019;0.023;0.023;0.019;0.019;0.019;0.023;0.019;0.023;0.019;0.019;0.023;0.019;0.023;0.019;0.023;0.023;0.023;0.019;0.023;0.023;0.019;0.023	2.72035	2.225	HRR	Yes	YES	16	22	5	FBgn0004117	Promoter	+	0	FBgn0004117_Promoter
ISO1_1117_Kepler	3R	15810135	15810413	RNA	TRIM	Gypsy	Kepler	14	0.297872	GIM-012;COR-023;B6;B3;TEN-015;B1;MUN-008;A1;MUN-009;A5;COR-025;A7;ISO-1;LUN-004	259;297;276;285;276;268;259;278;251;269;265;1969;1038;278;238	0.147;0.16899999999999998;0.157;0.162;0.157;0.152;0.147;0.158;0.143;0.153;0.151;1.119;0.59;0.158;0.135	2.82917	2.335	HRR	Yes	YES	4	8	2	FBgn0026616	Intron	+	0	FBgn0026616_Intron
ISO1_1121_roo	3R	16307522	16307637	RNA	LTR	Pao	roo	9	0.191489	RAL-426;A2;A6;B6;TOM-007;A5;B1;ISO-1;LUN-004	121;115;115;121;121;121;115;115;115	0.013000000000000001;0.012;0.012;0.013000000000000001;0.013000000000000001;0.013;0.012;0.012;0.012	0.761699	2.445	HRR	Yes	NO	6	3	0	FBgn0038412	Intron	+	0	FBgn0038412_Intron
ISO1_1127_INE-1	3R	17302055	17302223	DNA	Helitron	INE-1	INE-1	43	0.914894	A2;ORE;A6;B6;B4;B3;JUT-008;MUN-008;AB8;AKA-017;A3;B2;GIM-012;AKA-018;JUT-011;COR-018;TEN-015;RAL-177;A4;A1;RAL-375;SLA-001;RAL-059;A7;MUN-015;KIE-094;GIM-024;COR-014;RAL-737;LUN-007;A5;COR-025;B1;RAL-426;COR-023;RAL-091;RAL-176;TOM-007;MUN-009;MUN-016;RAL-855;ISO-1;LUN-004	168;168;168;168;168;168;173;168;168;168;168;168;109;168;168;168;168;169;109;109;168;168;168;168;168;268;168;168;168;168;168;170;168;109;109;168;168;168;168;168;109;168;168	0.109;0.109;0.109;0.109;0.109;0.109;0.112;0.109;0.109;0.109;0.109;0.109;0.071;0.109;0.109;0.109;0.109;0.11;0.071;0.071;0.109;0.109;0.109;0.109;0.109;0.174;0.109;0.109;0.109;0.109;0.109;0.11;0.109;0.071;0.071;0.109;0.109;0.109;0.109;0.109;0.071;0.109;0.109	0.544071	2.625	HRR	Yes	YES	16	22	5	NA	Intergenic	NA	NA	NA
ISO1_1130_Kepler	3R	17573750	17573867	RNA	TRIM	Gypsy	Kepler	12	0.255319	TOM-008;TEN-015;B1;COR-014;TOM-007;A5;ISO-1;STO-022;A3;LUN-007;A7;B2	117;117;117;117;117;117;117;117;117;117;117;117	0.066;0.066;0.066;0.066;0.066;0.066;0.066;0.066;0.066;0.066;0.066;0.066	1.5234	2.66	HRR	Yes	NO	2	8	2	NA	Intergenic	NA	NA	NA
ISO1_1135_INE-1	3R	17657656	17657771	DNA	Helitron	INE-1	INE-1	37	0.787234	A2;ORE;A6;B4;B3;JUT-008;MUN-008;AB8;MUN-013;A3;STO-022;B2;AKA-018;JUT-011;COR-018;TEN-015;RAL-177;A4;RAL-375;SLA-001;RAL-059;MUN-015;GIM-024;COR-014;LUN-007;A5;COR-025;B1;RAL-426;COR-023;TOM-008;TOM-007;MUN-009;MUN-016;RAL-855;ISO-1;LUN-004	107;115;112;101;115;112;115;112;115;115;115;115;112;115;115;119;115;112;115;112;115;112;115;115;115;112;112;112;115;109;115;115;115;112;112;115;112	0.23800000000000002;0.256;0.249;0.225;0.256;0.249;0.256;0.249;0.256;0.256;0.256;0.256;0.249;0.256;0.256;0.265;0.256;0.249;0.256;0.249;0.256;0.249;0.256;0.256;0.256;0.249;0.249;0.249;0.256;0.243;0.256;0.256;0.256;0.249;0.249;0.256;0.249	1.63221	2.675	HRR	Yes	NO	11	22	4	FBgn0038532	Intron	+	0	FBgn0038532_Intron
ISO1_1154_Kepler	3R	18801285	18801396	RNA	TRIM	Gypsy	Kepler	36	0.765957	A2;ORE;A6;B6;B4;B3;MUN-008;AB8;AKA-017;MUN-013;A3;STO-022;B2;GIM-012;AKA-018;JUT-011;COR-018;TEN-015;A4;A1;RAL-375;SLA-001;A7;KIE-094;GIM-024;COR-014;LUN-007;A5;COR-025;B1;TOM-008;TOM-007;MUN-009;MUN-020;ISO-1;LUN-004	105;107;107;107;107;107;217;107;109;107;107;105;107;107;105;107;107;113;107;107;111;107;107;107;113;107;107;107;107;107;105;111;113;107;107;111;113	0.06;0.061;0.061;0.061;0.061;0.061;0.123;0.061;0.062;0.061;0.061;0.06;0.061;0.061;0.06;0.061;0.061;0.064;0.061;0.061;0.063;0.061;0.061;0.061;0.064;0.061;0.061;0.061;0.061;0.061;0.06;0.063;0.064;0.061;0.061;0.063;0.064	4.13494	2.855	HRR	Yes	NO	9	22	5	FBgn0038653	3UTR	-	0	FBgn0038653_3UTR
ISO1_1155_gypsy4	3R	18835168	18835299	RNA	LTR	Gypsy	gypsy4	31	0.659574	A2;ORE;A6;B6;B4;B3;MUN-008;AB8;AKA-017;STO-022;A3;B2;GIM-012;JUT-011;COR-018;TEN-015;A4;A1;RAL-375;SLA-001;A7;KIE-094;GIM-024;COR-014;A5;COR-025;B1;RAL-426;TOM-007;ISO-1;LUN-004	131;131;130;131;131;129;133;129;131;130;131;131;131;130;130;130;131;131;132;132;130;130;130;130;132;131;131;132;131;131;129	0.019;0.019;0.019;0.019;0.019;0.019;0.019;0.019;0.019;0.019;0.019;0.019;0.019;0.019;0.019;0.019;0.019;0.019;0.019;0.019;0.019;0.019;0.019;0.019;0.019;0.019;0.019;0.019;0.019;0.019;0.019	4.13494	2.855	HRR	Yes	YES	10	16	5	FBgn0038653	Intron	-	0	FBgn0038653_Intron
ISO1_1161_BS4	3R	19334159	19334263	RNA	LINE	Jockey	BS4	22	0.468085	B3;JUT-008;MUN-008;STO-022;A3;JUT-011;COR-018;A4;A1;SLA-001;RAL-059;A7;MUN-015;KIE-094;LUN-007;B1;RAL-091;TOM-007;MUN-016;RAL-855;ISO-1;LUN-004	104;104;104;104;104;104;104;104;104;104;104;104;104;104;104;104;103;104;104;104;104;104	0.11900000000000001;0.119;0.119;0.11900000000000001;0.119;0.119;0.119;0.11900000000000001;0.11900000000000001;0.119;0.119;0.11900000000000001;0.119;0.119;0.119;0.11900000000000001;0.118;0.119;0.119;0.119;0.119;0.119	14.7987	2.925	HRR	Yes	NO	6	13	3	NA	Intergenic	NA	NA	NA
ISO1_117_INE-1	2L	10901845	10901968	DNA	Helitron	INE-1	INE-1	22	0.468085	A2;JUT-008;MUN-008;AKA-017;B2;GIM-012;AKA-018;JUT-011;TEN-015;MUN-015;GIM-024;COR-014;RAL-737;A5;COR-025;RAL-426;TOM-008;RAL-176;TOM-007;MUN-009;MUN-020;ISO-1	118;118;118;117;118;122;117;118;115;117;117;124;117;118;117;116;117;115;118;116;117	0.17300000000000001;0.173;0.173;0.171;0.17300000000000001;0.179;0.171;0.173;0.168;0.171;0.171;0.182;0.171;0.17300000000000001;0.171;0.17;0.171;0.168;0.173;0.17;0.171	2.93188	3.825	HRR	Yes	NO	5	16	1	FBgn0032313	Promoter	-	0	FBgn0032313_Promoter
ISO1_1178_TART-C	3R	20730343	20730451	RNA	LINE	Jockey	TART-C	16	0.340426	RAL-426;A2;AKA-018;A6;B3;COR-018;B1;COR-014;A4;A1;RAL-375;AB8;AKA-017;LUN-007;B2;ISO-1	101;101;101;108;101;101;101;101;101;101;101;101;101;108;101;108	0.009000000000000001;0.009000000000000001;0.009000000000000001;0.01;0.009;0.009000000000000001;0.009;0.009;0.009000000000000001;0.009000000000000001;0.009;0.009;0.009;0.01;0.009;0.01	1.5234	3.07	HRR	Yes	NO	7	5	4	FBgn0051205	Promoter	+	181	FBgn0051205_Promoter
ISO1_1185_Kepler	3R	21017075	21017531	RNA	TRIM	Gypsy	Kepler	29	0.617021	A2;ORE;A6;B6;B4;B3;MUN-008;AKA-017;STO-022;A3;B2;GIM-012;JUT-011;TEN-015;A4;SLA-001;A7;GIM-024;COR-014;A5;B1;RAL-426;COR-023;RAL-091;TOM-007;MUN-009;MUN-016;ISO-1;LUN-004	153;153;443;445;456;449;443;443;443;195;443;151;445;153;235;195;445;176;157;443;456;465;151;151;442;195;171;456;465	0.087;0.087;0.252;0.253;0.259;0.255;0.252;0.252;0.252;0.111;0.252;0.086;0.253;0.087;0.134;0.111;0.253;0.1;0.089;0.252;0.259;0.264;0.086;0.086;0.251;0.111;0.097;0.259;0.264	1.08814	3.095	HRR	Yes	YES	9	16	4	FBgn0026056;FBgn0038846	3UTR;Promoter	+	0	FBgn0026056_Promoter;FBgn0038846_3UTR
ISO1_1186_INE-1	3R	21017186	21017594	DNA	Helitron	INE-1	INE-1	9	0.191489	COR-023;RAL-091;JUT-008;RAL-177;RAL-737;RAL-059;RAL-855;MUN-015;ISO-1	124;124;124;124;123;124;124;114	0.182;0.182;0.182;0.182;0.18;0.182;0.182;0.167	1.08814	3.095	HRR	Yes	YES	6	3	0	FBgn0026056	Promoter	+	0	FBgn0026056_Promoter
ISO1_1188_ZAM	3R	21169611	21169725	RNA	LTR	Gypsy	ZAM	7	0.148936	A6;JUT-011;TOM-008;B3;STO-022;B1;ISO-1	115;114;100;110;115;115;114	0.013999999999999999;0.013999999999999999;0.012;0.013;0.013999999999999999;0.014;0.014	3.15561	3.105	HRR	Yes	NO	3	3	1	FBgn0264357	Intron	+	0	FBgn0264357_Intron
ISO1_1193_INE-1	3R	21495862	21496009	DNA	Helitron	INE-1	INE-1	42	0.893617	A2;ORE;A6;B6;B4;B3;JUT-008;MUN-008;AB8;AKA-017;MUN-013;A3;STO-022;B2;AKA-018;COR-018;TEN-015;RAL-177;A4;A1;RAL-375;SLA-001;RAL-059;A7;MUN-015;KIE-094;GIM-024;COR-014;RAL-737;LUN-007;B1;RAL-426;COR-023;RAL-091;RAL-176;TOM-007;MUN-009;MUN-016;MUN-020;RAL-855;ISO-1;LUN-004	147;151;147;142;147;147;142;142;147;147;142;147;147;147;147;142;147;147;147;147;147;147;142;147;147;142;147;147;135;147;147;142;147;147;147;147;147;147;147;142;147;147	0.327;0.221;0.327;0.316;0.327;0.327;0.316;0.316;0.327;0.327;0.316;0.327;0.327;0.327;0.327;0.316;0.327;0.327;0.327;0.327;0.327;0.327;0.316;0.327;0.327;0.316;0.327;0.327;0.301;0.327;0.327;0.316;0.327;0.327;0.327;0.327;0.327;0.327;0.327;0.316;0.327;0.327	2.82917	3.13	HRR	Yes	YES	16	21	5	NA	Intergenic	NA	NA	NA
ISO1_1195_INE-1	3R	21659173	21659325	DNA	Helitron	INE-1	INE-1	38	0.808511	A2;ORE;A6;B6;B4;B3;MUN-008;AB8;AKA-017;STO-022;A3;B2;GIM-012;AKA-018;JUT-011;COR-018;A4;A1;RAL-375;SLA-001;A7;KIE-094;GIM-024;COR-014;LUN-007;A5;COR-025;B1;RAL-426;COR-023;TOM-008;RAL-176;TOM-007;MUN-009;MUN-016;MUN-020;ISO-1;LUN-004	152;152;152;152;152;152;152;152;157;152;152;152;152;152;152;152;152;152;152;152;152;152;152;152;152;152;152;152;152;152;151;152;157;152;152;152;152;152	0.223;0.223;0.223;0.223;0.223;0.223;0.223;0.223;0.23;0.223;0.223;0.223;0.223;0.223;0.223;0.223;0.223;0.223;0.223;0.223;0.223;0.223;0.223;0.223;0.223;0.223;0.223;0.223;0.223;0.223;0.221;0.223;0.23;0.223;0.223;0.223;0.223;0.223	0.979327	3.14	HRR	Yes	YES	11	22	5	FBgn0011766	Intron	-	0	FBgn0011766_Intron
ISO1_1199_INE-1	3R	22348300	22348546	DNA	Helitron	INE-1	INE-1	6	0.12766	TOM-007;COR-014;MUN-016;AB8;LUN-004;ISO-1	102;102;102;102;109	0.22699999999999998;0.227;0.227;0.227;0.071	2.17628	3.18	HRR	Yes	NO	1	4	1	NA	Intergenic	NA	NA	NA
ISO1_1207_Doc3	3R	23627298	23627405	RNA	LINE	Jockey	Doc3	39	0.829787	ORE;B6;B4;JUT-008;MUN-008;AKA-017;MUN-013;A3;STO-022;B2;GIM-012;JUT-011;RAL-177;A4;A1;RAL-375;SLA-001;RAL-059;A7;MUN-015;KIE-094;GIM-024;RAL-737;LUN-007;A5;COR-025;B1;RAL-426;COR-023;RAL-091;TOM-008;RAL-176;TOM-007;MUN-009;MUN-016;MUN-020;RAL-855;ISO-1;LUN-004	107;107;107;101;101;101;107;101;107;101;101;107;101;107;107;101;107;107;101;101;101;107;107;107;101;107;101;107;107;101;104;101;107;101;101;101;107;107;101	0.022000000000000002;0.022000000000000002;0.022000000000000002;0.021;0.021;0.021;0.022;0.021;0.022;0.021;0.021;0.022;0.021;0.022000000000000002;0.022000000000000002;0.021;0.022;0.022;0.021;0.021;0.021;0.022;0.022;0.022;0.021;0.022;0.021;0.022;0.022;0.021;0.022;0.021;0.022;0.021;0.021;0.021;0.022;0.022;0.021	5.33189	3.22	HRR	Yes	NO	14	22	3	FBgn0051145	CDS	-	0	FBgn0051145_CDS
ISO1_1216_INE-1	3R	24185130	24185367	DNA	Helitron	INE-1	INE-1	5	0.106383	JUT-008;MUN-020;LUN-004;RAL-737;ISO-1	113;113;113;114	0.073;0.073;0.073;0.074	1.08814	3.22	HRR	Yes	NO	2	3	0	FBgn0029503	Promoter	+	0	FBgn0029503_Promoter
ISO1_1221_Stalker2	3R	24461199	24461312	RNA	LTR	Gypsy	Stalker2	29	0.617021	A6;B6;B4;B3;AB8;AKA-017;MUN-013;A3;STO-022;B2;GIM-012;AKA-018;JUT-011;COR-018;TEN-015;RAL-375;A1;SLA-001;A7;KIE-094;GIM-024;COR-014;LUN-007;COR-025;B1;TOM-008;TOM-007;ISO-1;LUN-004	113;113;113;120;113;113;113;113;113;113;113;122;113;113;113;113;113;113;113;113;113;113;113;113;113;113;113;113;113	0.013999999999999999;0.013999999999999999;0.013999999999999999;0.015;0.013999999999999999;0.014;0.014;0.013999999999999999;0.014;0.013999999999999999;0.014;0.015;0.014;0.014;0.014;0.013999999999999999;0.014;0.014;0.013999999999999999;0.014;0.014;0.014;0.014;0.014;0.013999999999999999;0.014;0.014;0.014;0.014	2.72035	3.22	HRR	Yes	NO	7	18	4	NA	Intergenic	NA	NA	NA
ISO1_1231_INE-1	3R	25087933	25088036	DNA	Helitron	INE-1	INE-1	16	0.340426	GIM-012;COR-023;KIE-094;ORE;A6;JUT-011;JUT-008;TEN-015;RAL-177;COR-014;MUN-008;A4;MUN-009;A3;COR-025;ISO-1	103;103;103;103;103;103;103;103;103;103;103;103;103;103;103;103	0.22899999999999998;0.22899999999999998;0.229;0.229;0.22899999999999998;0.229;0.229;0.229;0.229;0.22899999999999998;0.229;0.229;0.229;0.229;0.229;0.229	3.0468	3.21	HRR	Yes	NO	4	11	1	NA	Intergenic	NA	NA	NA
ISO1_1252_LARD	3R	27181924	27182074	RNA	LARD	LARD	LARD	43	0.914894	A2;ORE;A6;B6;B4;B3;JUT-008;MUN-008;AB8;AKA-017;MUN-013;A3;STO-022;B2;GIM-012;JUT-011;COR-018;TEN-015;A4;A1;RAL-375;SLA-001;A7;MUN-015;KIE-094;GIM-024;COR-014;RAL-737;LUN-007;A5;COR-025;B1;RAL-426;COR-023;TOM-008;RAL-176;TOM-007;MUN-009;MUN-016;MUN-020;RAL-855;ISO-1;LUN-004	424;182;182;426;427;424;152;426;428;424;427;424;424;424;427;422;425;422;441;182;420;427;424;148;414;424;424;151;294;424;426;436;427;182;428;183;427;182;426;182;151;150;423	0.017;0.006999999999999999;0.006999999999999999;0.017;0.017;0.017;0.006;0.017;0.017;0.017;0.017;0.017;0.017;0.017;0.017;0.017;0.017;0.017;0.018000000000000002;0.006999999999999999;0.017;0.017;0.017;0.006;0.016;0.017;0.017;0.006;0.012;0.017;0.017;0.017;0.017;0.007;0.017;0.007;0.017;0.007;0.017;0.007;0.006;0.006;0.017	4.24375	3.11	HRR	Yes	YES	13	25	5	FBgn0004197	Intron	-	0	FBgn0004197_Intron
ISO1_1275_roo	3R	28930625	28930839	RNA	LTR	Pao	roo	39	0.829787	A2;ORE;A6;B6;B3;AB8;AKA-017;MUN-013;STO-022;B2;AKA-018;JUT-011;COR-018;TEN-015;RAL-177;A4;A1;RAL-375;SLA-001;RAL-059;A7;MUN-015;KIE-094;GIM-024;COR-014;RAL-737;LUN-007;A5;COR-025;B1;RAL-426;COR-023;TOM-008;RAL-176;TOM-007;MUN-016;MUN-020;ISO-1;LUN-004	232;214;214;232;232;232;232;232;232;232;232;229;232;222;232;232;232;214;192;208;232;214;232;214;232;232;232;214;232;232;232;232;232;214;232;214;232;214;232	0.025;0.023;0.023;0.025;0.025;0.025;0.025;0.025;0.025;0.025;0.025;0.024;0.025;0.023;0.025;0.025;0.025;0.023;0.02;0.022;0.025;0.023;0.025;0.023;0.025;0.025;0.025;0.023;0.025;0.025;0.025;0.025;0.025;0.023;0.025;0.023;0.025;0.023;0.025	2.17628	2.945	HRR	Yes	YES	13	21	5	FBgn0039617	Intron	-	0	FBgn0039617_Intron
ISO1_130_INE-1	2L	11943247	11943388	DNA	Helitron	INE-1	INE-1	16	0.340426	RAL-426;COR-023;A6;JUT-011;B4;B3;TEN-015;RAL-176;RAL-375;A1;SLA-001;RAL-855;A5;COR-025;B2;ISO-1	149;149;149;149;149;149;149;149;149;149;132;119;150;149;149;141	0.222;0.222;0.222;0.222;0.222;0.222;0.222;0.222;0.222;0.222;0.197;0.178;0.224;0.222;0.222;0.21	2.22823	3.52	HRR	Yes	YES	8	6	2	FBgn0005664	Promoter	+	0	FBgn0005664_Promoter
ISO1_1306_LARD	3R	31144864	31145044	RNA	LARD	LARD	LARD	40	0.851064	A2;ORE;A6;B6;B4;B3;JUT-008;MUN-008;AB8;AKA-017;MUN-013;A3;STO-022;B2;GIM-012;AKA-018;COR-018;TEN-015;RAL-375;SLA-001;RAL-059;A7;MUN-015;KIE-094;GIM-024;COR-014;RAL-737;LUN-007;A5;COR-025;RAL-426;COR-023;TOM-008;RAL-176;MUN-009;MUN-016;MUN-020;RAL-855;ISO-1;LUN-004	181;181;181;217;181;181;153;180;153;181;153;181;176;181;181;181;152;182;112;153;152;156;181;190;153;153;180;152;153;153;153;181;182;152;155;153;190;153;153;180;182	0.006999999999999999;0.006999999999999999;0.006999999999999999;0.009000000000000001;0.006999999999999999;0.006999999999999999;0.006;0.007;0.006;0.007;0.006;0.006999999999999999;0.007;0.007;0.006999999999999999;0.007;0.006;0.007;0.004;0.006;0.006;0.006;0.006999999999999999;0.008;0.006;0.006;0.007;0.006;0.006;0.006;0.006;0.007;0.007;0.006;0.006;0.006;0.008;0.006;0.006;0.007;0.007	1.63221	0	LRR	Yes	YES	12	24	4	FBgn0013973	Intron	+	0	FBgn0013973_Intron
ISO1_1315_jockey	X	1518163	1523167	RNA	LINE	Jockey	jockey	21	0.446809	A2;A6;B6;JUT-008;AKA-017;MUN-013;A3;GIM-012;AKA-018;JUT-011;TEN-015;A4;RAL-059;GIM-024;COR-014;A5;RAL-426;RAL-091;RAL-855;ISO-1;LUN-004	1056;5002;2328;5006;5006;5003;4995;5005;6291;338;5005;2726;4997;5007;1417;1185;5006;2783;2343;5004;342	0.21;0.9940000000000001;0.46299999999999997;0.995;0.995;0.994;0.993;0.995;1.25;0.067;0.995;0.542;0.993;0.995;0.282;0.235;0.995;0.553;0.466;0.994;0.068	0.361671	0	LRR	Yes	YES	8	12	1	FBgn0025394	3UTR	+	549	FBgn0025394_3UTR
ISO1_1316_jockey	X	1523184	1523434	RNA	LINE	Jockey	jockey	21	0.446809	A2;A6;B6;JUT-008;AKA-017;MUN-013;A3;GIM-012;AKA-018;JUT-011;TEN-015;A4;RAL-059;GIM-024;COR-014;A5;RAL-426;RAL-091;RAL-855;ISO-1;LUN-004	1056;5002;2328;5006;5006;5003;4995;5005;6291;338;5005;2726;4997;5007;1417;1185;5006;2783;2343;250;5004	0.21;0.9940000000000001;0.46299999999999997;0.995;0.995;0.994;0.993;0.995;1.25;0.067;0.995;0.542;0.993;0.995;0.282;0.235;0.995;0.553;0.466;0.05;0.994	0.361671	0	LRR	Yes	YES	8	12	1	NA	Intergenic	NA	NA	NA
ISO1_1317_Doc3	X	1529913	1530021	RNA	LINE	Jockey	Doc3	26	0.553191	A2;ORE;B4;B3;JUT-008;MUN-008;MUN-013;A3;B2;AKA-018;TEN-015;A4;RAL-375;SLA-001;MUN-015;GIM-024;RAL-737;LUN-007;COR-025;COR-023;RAL-176;MUN-009;MUN-016;MUN-020;ISO-1;LUN-004	108;108;102;108;108;108;108;108;108;108;108;108;108;108;108;108;108;108;108;108;108;108;108;108;108;108	0.023;0.023;0.021;0.023;0.023;0.023;0.023;0.023;0.023;0.023;0.023;0.023;0.023;0.023;0.023;0.023;0.023;0.023;0.023;0.023;0.023;0.023;0.023;0.023;0.023;0.023	0.361671	0	LRR	Yes	NO	7	16	3	NA	Intergenic	NA	NA	NA
ISO1_1319_NewFam06	X	1554736	1556505	DNA	TIR	NewFam	NewFam06	44	0.93617	A2;ORE;A6;B6;B4;B3;MUN-008;AB8;AKA-017;MUN-013;A3;STO-022;B2;GIM-012;AKA-018;JUT-011;COR-018;TEN-015;A4;A1;RAL-375;SLA-001;RAL-059;A7;KIE-094;GIM-024;COR-014;RAL-737;LUN-007;A5;COR-025;B1;RAL-426;COR-023;RAL-091;TOM-008;RAL-176;TOM-007;MUN-009;MUN-016;MUN-020;RAL-855;ISO-1;LUN-004	1769;822;864;942;849;942;1719;864;465;1710;585;954;310;213;213;272;1725;942;822;949;955;864;864;1828;864;1769;864;864;213;879;796;784;1724;864;310;864;310;1760;213;834;542;323;1769;834	0.408;0.19;0.19899999999999998;0.218;0.196;0.218;0.397;0.19899999999999998;0.107;0.395;0.135;0.22;0.07200000000000001;0.049;0.049;0.063;0.398;0.218;0.19;0.21899999999999997;0.221;0.199;0.199;0.42200000000000004;0.199;0.408;0.199;0.199;0.049;0.203;0.184;0.18100000000000002;0.398;0.199;0.072;0.199;0.072;0.406;0.049;0.193;0.125;0.075;0.408;0.193	0.361671	0	LRR	Yes	YES	15	24	5	FBgn0025390	CDS	-	0	FBgn0025390_CDS
ISO1_1322_ZAM	X	1642893	1643042	RNA	LTR	Gypsy	ZAM	29	0.617021	A2;ORE;A6;B6;B4;B3;MUN-008;AKA-017;MUN-013;A3;STO-022;B2;GIM-012;AKA-018;JUT-011;A4;RAL-375;SLA-001;A7;GIM-024;COR-014;LUN-007;A5;COR-025;B1;RAL-426;TOM-008;ISO-1;LUN-004	158;149;161;158;158;158;149;158;158;149;158;149;147;158;158;149;157;161;161;158;158;158;158;161;161;161;152;149;149	0.019;0.018000000000000002;0.019;0.019;0.019;0.019;0.018;0.019;0.019;0.018000000000000002;0.019;0.018000000000000002;0.017;0.019;0.019;0.018000000000000002;0.019;0.019;0.019;0.019;0.019;0.019;0.019;0.019;0.019;0.019;0.018;0.018;0.018	0.0904176	0	LRR	Yes	YES	9	16	4	FBgn0025390;FBgn0283451	CDS;Intron	+;-	0	FBgn0025390_Intron;FBgn0283451_CDS
ISO1_1334_INE-1	X	1988303	1988427	DNA	Helitron	INE-1	INE-1	6	0.12766	COR-023;MUN-008;AB8;LUN-007;ISO-1;LUN-004	122;124;124;124;124;122	0.179;0.182;0.182;0.182;0.182;0.179	0	2.1	LRR	Yes	YES	1	4	1	FBgn0264562	Intron	+	0	FBgn0264562_Intron
ISO1_1335_BS	X	2004113	2004227	RNA	LINE	Jockey	BS	16	0.340426	RAL-426;A2;ORE;B6;GIM-024;TEN-015;MUN-008;RAL-375;AB8;MUN-020;MUN-013;STO-022;A5;A7;ISO-1;LUN-004	114;114;114;114;114;114;114;114;114;114;114;114;114;114;114;114	0.021;0.021;0.021;0.021;0.021;0.021;0.021;0.021;0.021;0.021;0.021;0.021;0.021;0.021;0.021;0.021	0	2.1	LRR	Yes	NO	6	8	2	FBgn0264562	3UTR	+	0	FBgn0264562_3UTR
ISO1_1360_S-element	X	3404264	3404441	DNA	TIR	TcMar-Tc1	S-element	44	0.93617	A2;ORE;A6;B6;B4;B3;MUN-008;AB8;AKA-017;MUN-013;A3;STO-022;B2;GIM-012;AKA-018;JUT-011;COR-018;TEN-015;RAL-177;A4;A1;RAL-375;SLA-001;RAL-059;A7;KIE-094;GIM-024;COR-014;RAL-737;LUN-007;A5;COR-025;B1;RAL-426;COR-023;RAL-091;TOM-008;RAL-176;TOM-007;MUN-009;MUN-016;MUN-020;LUN-004;ISO-1	177;177;177;177;177;177;177;177;177;177;177;177;177;177;177;177;177;177;133;177;177;177;177;180;177;177;177;177;115;177;177;177;177;177;177;176;177;179;177;177;177;177;177	0.098;0.098;0.098;0.098;0.098;0.098;0.098;0.098;0.098;0.098;0.098;0.098;0.098;0.098;0.098;0.098;0.098;0.098;0.073;0.098;0.098;0.098;0.098;0.099;0.098;0.098;0.098;0.098;0.063;0.098;0.098;0.098;0.098;0.098;0.098;0.097;0.098;0.099;0.098;0.098;0.098;0.098;0.098	3.43587	2.74	HRR	Yes	YES	15	24	5	FBgn0029657	Intron	-	0	FBgn0029657_Intron
ISO1_1373_Kepler	X	3787185	3787568	RNA	TRIM	Gypsy	Kepler	34	0.723404	A2;ORE;A6;B6;B4;B3;MUN-008;AKA-017;MUN-013;A3;STO-022;B2;GIM-012;AKA-018;JUT-011;COR-018;TEN-015;A1;A7;KIE-094;GIM-024;COR-014;A5;COR-025;B1;RAL-426;COR-023;RAL-091;RAL-176;TOM-007;MUN-009;MUN-020;ISO-1;LUN-004	358;392;339;386;390;345;371;398;1720;345;345;391;386;331;350;387;398;384;346;372;344;339;382;342;346;298;388;389;393;351;386;343;356;383;339	0.203;0.223;0.193;0.21899999999999997;0.222;0.196;0.21100000000000002;0.226;0.977;0.196;0.196;0.222;0.21899999999999997;0.188;0.199;0.22;0.226;0.218;0.19699999999999998;0.21100000000000002;0.195;0.193;0.217;0.19399999999999998;0.197;0.16899999999999998;0.22;0.221;0.223;0.199;0.219;0.195;0.202;0.218;0.193	2.71253	2.9	HRR	Yes	YES	11	20	3	FBgn0283657	3UTR	+	0	FBgn0283657_3UTR
ISO1_1390_LARD	X	4382552	4382891	RNA	LARD	LARD	LARD	41	0.87234	A2;B6;B4;B3;JUT-008;MUN-008;AB8;AKA-017;MUN-013;A3;STO-022;GIM-012;AKA-018;JUT-011;COR-018;TEN-015;RAL-177;A4;RAL-375;SLA-001;RAL-059;A7;MUN-015;KIE-094;GIM-024;COR-014;RAL-737;LUN-007;A5;COR-025;B1;RAL-426;COR-023;RAL-091;RAL-176;TOM-007;MUN-016;MUN-020;RAL-855;ISO-1;LUN-004	469;229;475;469;339;469;339;469;229;339;339;339;339;339;339;229;339;339;339;339;326;469;339;339;339;320;339;339;229;339;469;229;339;338;342;469;343;339;339;339;229	0.019;0.009000000000000001;0.019;0.019;0.014;0.019;0.013999999999999999;0.019;0.009;0.013999999999999999;0.014;0.014;0.014;0.014;0.014;0.009;0.014;0.013999999999999999;0.014;0.014;0.013;0.019;0.014;0.014;0.014;0.013;0.014;0.014;0.009000000000000001;0.014;0.019;0.009;0.014;0.013;0.014;0.019;0.014;0.014;0.014;0.014;0.009	1.26585	3.13	HRR	Yes	YES	13	24	4	FBgn0029707	3UTR	+	87	FBgn0029707_3UTR
ISO1_1391_gypsy11	X	4428958	4429168	RNA	LTR	Gypsy	gypsy11	37	0.787234	A2;ORE;A6;B6;B4;B3;MUN-008;AB8;AKA-017;MUN-013;A3;STO-022;B2;GIM-012;AKA-018;JUT-011;COR-018;TEN-015;A4;A1;RAL-375;SLA-001;A7;KIE-094;GIM-024;COR-014;LUN-007;A5;COR-025;B1;RAL-426;TOM-008;TOM-007;MUN-009;MUN-020;ISO-1;LUN-004	210;210;210;210;210;210;210;210;210;210;210;210;210;210;210;210;210;210;210;210;210;210;210;210;216;210;210;210;210;210;212;210;210;210;210;210;210	0.047;0.047;0.047;0.047;0.047;0.047;0.047;0.047;0.047;0.047;0.047;0.047;0.047;0.047;0.047;0.047;0.047;0.047;0.047;0.047;0.047;0.047;0.047;0.047;0.049;0.047;0.047;0.047;0.047;0.047;0.048;0.047;0.047;0.047;0.047;0.047;0.047	2.98378	3.165	HRR	Yes	YES	10	22	5	FBgn0000179	CDS	+	0	FBgn0000179_CDS
ISO1_1393_LARD	X	4585855	4586087	RNA	LARD	LARD	LARD	29	0.617021	ORE;A6;B4;B3;MUN-008;AB8;AKA-017;B2;GIM-012;AKA-018;COR-018;TEN-015;RAL-375;SLA-001;A7;KIE-094;GIM-024;LUN-007;A5;COR-025;B1;RAL-426;COR-023;RAL-091;TOM-008;RAL-176;MUN-009;MUN-016;ISO-1	252;252;231;252;231;252;252;252;252;252;252;119;229;117;118;252;231;232;252;231;252;252;247;251;231;252;252;117;232	0.01;0.01;0.009000000000000001;0.01;0.009;0.01;0.01;0.01;0.01;0.01;0.01;0.005;0.009;0.005;0.005;0.01;0.009;0.009;0.01;0.009;0.01;0.01;0.01;0.01;0.009;0.01;0.01;0.005;0.009	3.25503	3.2	HRR	Yes	YES	9	16	4	NA	Intergenic	NA	NA	NA
ISO1_1394_accord2	X	4625637	4625739	RNA	LTR	Gypsy	accord2	7	0.148936	B6;B4;RAL-375;A1;AB8;LUN-007;ISO-1	102;102;102;102;102;102;102	0.013000000000000001;0.013000000000000001;0.013000000000000001;0.013000000000000001;0.013;0.013;0.013	3.79754	3.235	HRR	Yes	NO	5	1	1	FBgn0003053	CDS	+	0	FBgn0003053_CDS
ISO1_1397_HMS-Beagle2	X	4692098	4692209	RNA	LTR	Gypsy	HMS-Beagle2	18	0.382979	A2;ORE;A6;B6;AKA-018;B4;B3;COR-018;B1;TOM-007;AKA-017;LUN-007;A3;A5;COR-025;B2;ISO-1;LUN-004	112;112;112;112;111;112;109;112;112;112;112;109;112;112;112;109;111;111	0.015;0.015;0.015;0.015;0.015;0.015;0.015;0.015;0.015;0.015;0.015;0.015;0.015;0.015;0.015;0.015;0.015;0.015	3.79754	3.235	HRR	Yes	NO	7	9	2	FBgn0011760	Intron	+	0	FBgn0011760_Intron
ISO1_1403_INE-1	X	4804125	4804245	DNA	Helitron	INE-1	INE-1	43	0.914894	A2;ORE;A6;B6;B4;B3;JUT-008;MUN-008;AB8;MUN-013;A3;STO-022;B2;GIM-012;AKA-018;JUT-011;COR-018;TEN-015;RAL-177;A4;A1;RAL-375;SLA-001;MUN-015;KIE-094;GIM-024;COR-014;RAL-737;LUN-007;A5;COR-025;B1;RAL-426;COR-023;RAL-091;TOM-008;RAL-176;TOM-007;MUN-016;MUN-020;RAL-855;ISO-1;LUN-004	120;119;120;120;120;120;120;120;120;120;120;120;119;120;120;120;119;120;120;119;120;119;120;120;120;120;120;120;120;120;120;120;120;120;120;120;123;120;120;120;120;120;120	0.17600000000000002;0.174;0.17600000000000002;0.17600000000000002;0.17600000000000002;0.17600000000000002;0.176;0.176;0.17600000000000002;0.176;0.17600000000000002;0.176;0.174;0.176;0.176;0.176;0.174;0.176;0.176;0.174;0.17600000000000002;0.174;0.176;0.176;0.176;0.176;0.176;0.176;0.176;0.17600000000000002;0.176;0.17600000000000002;0.176;0.176;0.176;0.176;0.18;0.176;0.176;0.176;0.176;0.176;0.176	9.40343	3.27	HRR	Yes	YES	15	24	4	FBgn0029728	Intron	-	0	FBgn0029728_Intron
ISO1_1412_THARE	X	5089581	5089713	RNA	LINE	Jockey	THARE	11	0.234043	A7;A2;ORE;A6;MUN-008;RAL-375;AKA-017;A3;A5;B2;ISO-1	132;132;132;132;132;132;132;132;132;132;132	0.013000000000000001;0.013000000000000001;0.013000000000000001;0.013;0.013;0.013000000000000001;0.013000000000000001;0.013;0.013000000000000001;0.013000000000000001;0.013	6.60049	3.37	HRR	Yes	YES	5	4	2	FBgn0029746;FBgn0266098	5UTR	+	0	FBgn0029746_5UTR;FBgn0266098_5UTR
ISO1_1423_accord	X	5543675	5543776	RNA	LTR	Gypsy	accord	9	0.191489	A2;GIM-024;B4;B3;TOM-007;SLA-001;LUN-007;A7;ISO-1	101;101;101;101;101;101;101;101;101	0.013000000000000001;0.013000000000000001;0.013000000000000001;0.013;0.013000000000000001;0.013;0.013;0.013;0.013	1.98919	3.52	HRR	Yes	NO	3	4	2	FBgn0263512	Intron	-	0	FBgn0263512_Intron
ISO1_1440_LARD	X	6165536	6165664	RNA	LARD	LARD	LARD	43	0.914894	A2;ORE;A6;B6;B4;B3;JUT-008;MUN-008;AB8;AKA-017;MUN-013;A3;STO-022;B2;GIM-012;AKA-018;JUT-011;COR-018;RAL-177;A4;A1;RAL-375;SLA-001;A7;MUN-015;KIE-094;GIM-024;COR-014;RAL-737;LUN-007;A5;COR-025;RAL-426;COR-023;RAL-091;TOM-008;TOM-007;MUN-009;MUN-016;MUN-020;RAL-855;ISO-1;LUN-004	128;128;128;128;128;128;129;128;128;128;128;128;128;128;128;128;128;128;128;128;128;126;128;128;128;128;128;128;128;128;128;128;128;128;127;128;118;128;127;128;128;128;129	0.005;0.005;0.005;0.005;0.005;0.005;0.005;0.005;0.005;0.005;0.005;0.005;0.005;0.005;0.005;0.005;0.005;0.005;0.005;0.005;0.005;0.005;0.005;0.005;0.005;0.005;0.005;0.005;0.005;0.005;0.005;0.005;0.005;0.005;0.005;0.005;0.005;0.005;0.005;0.005;0.005;0.005;0.005	1.98919	3.685	HRR	Yes	YES	13	25	5	FBgn0264386	Intron	-	0	FBgn0264386_Intron
ISO1_1451_NewFam14	X	6399119	6400237	DNA	MITE	NewFam	NewFam14	43	0.914894	A2;ORE;A6;B6;B4;JUT-008;AB8;AKA-017;STO-022;A3;B2;GIM-012;AKA-018;JUT-011;COR-018;TEN-015;RAL-177;A4;A1;RAL-375;SLA-001;RAL-059;A7;MUN-015;KIE-094;GIM-024;COR-014;RAL-737;LUN-007;A5;COR-025;B1;RAL-426;COR-023;RAL-091;RAL-176;TOM-007;MUN-009;MUN-016;MUN-020;RAL-855;ISO-1;LUN-004	1121;1118;1119;1122;1118;1119;1634;1122;1120;1117;811;1631;1117;1120;1117;810;1118;1626;1121;1634;1115;1118;1636;1120;1118;1117;1119;1118;1116;1630;811;1118;1119;1117;1119;1121;228;1127;1118;1119;1118;809;1118;1118;1116	0.8759999999999999;0.8740000000000001;0.875;0.877;0.8740000000000001;0.875;1.278;0.877;0.8759999999999999;0.873;0.634;1.275;0.873;0.876;0.873;0.633;0.874;1.271;0.8759999999999999;1.278;0.872;0.874;1.279;0.8759999999999999;0.874;0.873;0.875;0.874;0.873;1.274;0.634;0.8740000000000001;0.875;0.873;0.875;0.876;0.178;0.881;0.874;0.875;0.874;0.633;0.874;0.874;0.873	2.17002	3.735	HRR	Yes	YES	16	23	4	FBgn0053669	3UTR;5UTR;CDS;Intron;Promoter	-	0	FBgn0053669_3UTR;FBgn0053669_5UTR;FBgn0053669_CDS;FBgn0053669_Intron;FBgn0053669_Promoter
ISO1_1453_NewFam14	X	6418760	6419571	DNA	MITE	NewFam	NewFam14	23	0.489362	ORE;B6;JUT-008;AB8;MUN-013;AKA-018;JUT-011;COR-018;TEN-015;RAL-177;A4;A1;RAL-059;A7;MUN-015;LUN-007;COR-023;RAL-091;TOM-008;MUN-009;MUN-016;RAL-855;ISO-1	811;806;811;811;807;806;811;806;806;809;809;809;1626;811;811;1636;811;726;810;812;812;811;811;806;811;811;809;811	0.634;0.63;0.634;0.634;0.631;0.63;0.634;0.63;0.63;0.633;0.633;0.633;1.271;0.634;0.634;1.279;0.634;0.568;0.633;0.635;0.635;0.634;0.634;0.63;0.634;0.634;0.633;0.634	12.7489	3.755	HRR	Yes	YES	8	12	3	FBgn0053668	3UTR;5UTR;CDS;Intron;Promoter	-	0	FBgn0053668_3UTR;FBgn0053668_5UTR;FBgn0053668_CDS;FBgn0053668_Intron;FBgn0053668_Promoter
ISO1_1459_NewFam14	X	6475960	6477080	DNA	MITE	NewFam	NewFam14	40	0.851064	ORE;A6;B6;B4;B3;JUT-008;MUN-008;AB8;AKA-017;MUN-013;A3;STO-022;B2;GIM-012;AKA-018;JUT-011;COR-018;TEN-015;RAL-177;A4;SLA-001;RAL-059;A7;MUN-015;KIE-094;GIM-024;COR-014;RAL-737;A5;COR-025;B1;COR-023;RAL-091;TOM-008;TOM-007;MUN-009;MUN-016;MUN-020;RAL-855;ISO-1	1122;1121;1118;1120;1118;1119;1121;1114;1118;811;1636;1119;1121;1117;811;1119;1120;1121;1113;1118;1119;1631;1626;1119;1119;1116;1636;1124;1119;1116;815;1121;1116;1117;1112;1119;295;1119;811;1633;1122;1118;1115;1118;1118;1116;1118;1634;1117;1120	0.877;0.8759999999999999;0.8740000000000001;0.8759999999999999;0.8740000000000001;0.875;0.876;0.871;0.874;0.634;1.2790000000000001;0.875;0.876;0.873;0.634;0.875;0.8759999999999999;0.876;0.87;0.874;0.875;1.275;1.271;0.875;0.875;0.873;1.279;0.879;0.875;0.873;0.637;0.876;0.873;0.873;0.869;0.875;0.231;0.875;0.634;1.2770000000000001;0.877;0.874;0.872;0.874;0.874;0.873;0.874;1.278;0.873;0.876	12.7489	3.755	HRR	Yes	YES	11	24	5	FBgn0053666;FBgn0259242	3UTR;5UTR;CDS;Intron;Promoter	-	0	FBgn0053666_3UTR;FBgn0053666_5UTR;FBgn0053666_CDS;FBgn0053666_Intron;FBgn0053666_Promoter;FBgn0259242_Intron
ISO1_1460_LARD	X	6477632	6479513	RNA	LARD	LARD	LARD	44	0.93617	A2;ORE;A6;B6;B4;B3;JUT-008;MUN-008;AB8;AKA-017;MUN-013;A3;STO-022;B2;GIM-012;AKA-018;JUT-011;COR-018;TEN-015;RAL-177;A4;A1;RAL-375;SLA-001;RAL-059;A7;MUN-015;KIE-094;GIM-024;COR-014;RAL-737;A5;COR-025;B1;RAL-426;COR-023;TOM-008;RAL-176;TOM-007;MUN-009;MUN-016;MUN-020;RAL-855;ISO-1	890;530;531;532;1878;531;352;531;531;1884;530;402;530;531;530;1881;531;532;532;531;1854;352;531;556;890;884;530;540;531;499;531;531;531;533;531;530;527;3759;2571;529;531;891;530;533;506;532;3918;1881	0.035;0.021;0.021;0.021;0.075;0.021;0.014;0.021;0.021;0.075;0.021;0.016;0.021;0.021;0.021;0.075;0.021;0.021;0.021;0.021;0.074;0.014;0.021;0.022000000000000002;0.035;0.035;0.021;0.022;0.021;0.02;0.021;0.021;0.021;0.021;0.021;0.021;0.021;0.15;0.102;0.021;0.021;0.036;0.021;0.021;0.02;0.021;0.156;0.075	12.7489	3.755	HRR	Yes	YES	15	24	5	FBgn0053665;FBgn0053666;FBgn0259242	3UTR;5UTR;CDS;Intron;Promoter	-	0	FBgn0053665_3UTR;FBgn0053665_5UTR;FBgn0053665_CDS;FBgn0053665_Intron;FBgn0053665_Promoter;FBgn0053666_Promoter;FBgn0259242_Intron
ISO1_1461_NewFam14	X	6478170	6478981	DNA	MITE	NewFam	NewFam14	38	0.808511	ORE;A6;B6;B4;B3;JUT-008;MUN-008;AB8;AKA-017;MUN-013;A3;STO-022;B2;GIM-012;AKA-018;JUT-011;COR-018;TEN-015;RAL-177;SLA-001;RAL-059;A7;MUN-015;KIE-094;GIM-024;COR-014;RAL-737;A5;COR-025;B1;COR-023;TOM-008;TOM-007;MUN-009;MUN-016;MUN-020;RAL-855;ISO-1	1122;1121;1118;807;1119;811;1118;811;1119;811;1117;1119;811;1121;1113;1118;1119;810;807;1116;1124;1119;1116;815;1121;1116;1117;1112;1119;1119;807;1122;1118;1118;1116;1118;807;812;811	0.877;0.8759999999999999;0.8740000000000001;0.631;0.875;0.634;0.874;0.634;0.875;0.634;0.873;0.875;0.634;0.876;0.87;0.874;0.875;0.633;0.631;0.873;0.879;0.875;0.873;0.637;0.876;0.873;0.873;0.869;0.875;0.875;0.631;0.877;0.874;0.874;0.873;0.874;0.631;0.635;0.634	12.7489	3.755	HRR	Yes	YES	10	24	4	FBgn0053665;FBgn0259242	3UTR;5UTR;CDS;Intron;Promoter	-	0	FBgn0053665_3UTR;FBgn0053665_5UTR;FBgn0053665_CDS;FBgn0053665_Intron;FBgn0053665_Promoter;FBgn0259242_Intron
ISO1_1473_LARD	X	6897100	6897558	RNA	LARD	LARD	LARD	35	0.744681	A2;ORE;A6;B6;B4;JUT-008;MUN-008;AB8;AKA-017;MUN-013;STO-022;GIM-012;AKA-018;JUT-011;TEN-015;RAL-177;A4;RAL-375;RAL-059;A7;MUN-015;KIE-094;GIM-024;RAL-737;COR-025;B1;RAL-091;TOM-008;RAL-176;TOM-007;MUN-016;MUN-020;RAL-855;ISO-1;LUN-004	519;842;519;879;531;804;531;447;519;701;489;1486;779;519;1954;843;478;853;816;891;806;1237;764;1162;495;879;411;450;737;879;800;791;437;458;879	0.021;0.034;0.021;0.035;0.021;0.032;0.021;0.018000000000000002;0.021;0.028;0.019;0.059;0.031;0.021;0.078;0.034;0.019;0.034;0.033;0.036000000000000004;0.032;0.049;0.03;0.046;0.02;0.035;0.016;0.018;0.029;0.035;0.032;0.032;0.017;0.018;0.035	7.41425	3.845	HRR	Yes	YES	14	18	3	NA	Intergenic	NA	NA	NA
ISO1_1493_TART-B	X	7683016	7683128	RNA	LINE	Jockey	TART-B	24	0.510638	A2;ORE;A6;B6;B4;B3;MUN-008;AB8;AKA-017;STO-022;A3;B2;GIM-012;JUT-011;RAL-375;A1;KIE-094;A5;COR-025;B1;RAL-426;TOM-007;ISO-1;LUN-004	112;112;112;112;112;112;112;112;112;112;112;112;112;112;112;112;112;112;112;112;112;112;112;112	0.011000000000000001;0.011000000000000001;0.011000000000000001;0.011000000000000001;0.011000000000000001;0.011000000000000001;0.011;0.011000000000000001;0.011;0.011000000000000001;0.011;0.011000000000000001;0.011;0.011;0.011000000000000001;0.011;0.011;0.011000000000000001;0.011;0.011000000000000001;0.011;0.011;0.011;0.011	1.08501	3.995	HRR	Yes	NO	10	11	3	FBgn0029504	3UTR	-	0	FBgn0029504_3UTR
ISO1_1502_Kepler	X	7968479	7968637	RNA	TRIM	Gypsy	Kepler	5	0.106383	AKA-018;COR-014;AB8;COR-025;ISO-1	158;158;158;158;158	0.09;0.09;0.09;0.09;0.09	1.98919	4.045	HRR	Yes	YES	1	3	1	FBgn0003447;FBgn0003656	Intron;Promoter	+;-	0	FBgn0003447_Intron;FBgn0003656_Promoter
ISO1_1505_mdg1	X	8014160	8014310	RNA	LTR	Gypsy	mdg1	20	0.425532	A6;B6;B4;MUN-008;AKA-017;STO-022;A3;B2;GIM-012;AKA-018;JUT-011;A4;A1;A7;KIE-094;LUN-007;A5;B1;RAL-176;ISO-1	146;152;155;150;150;149;150;152;150;149;167;156;153;149;149;152;151;150;159;150	0.015;0.016;0.016;0.016;0.016;0.016;0.016;0.016;0.016;0.016;0.017;0.016;0.016;0.016;0.016;0.016;0.016;0.016;0.017;0.016	2.35086	4.06	HRR	Yes	YES	7	10	3	FBgn0010329	Intron	+	0	FBgn0010329_Intron
ISO1_1506_LARD	X	8019542	8019653	RNA	LARD	LARD	LARD	34	0.723404	ORE;B6;B4;JUT-008;MUN-008;AB8;STO-022;GIM-012;AKA-018;JUT-011;TEN-015;RAL-177;A4;A1;RAL-375;RAL-059;A7;MUN-015;KIE-094;GIM-024;COR-014;RAL-737;B1;RAL-426;COR-023;RAL-091;TOM-008;RAL-176;TOM-007;MUN-009;MUN-016;MUN-020;ISO-1;LUN-004	111;111;131;111;111;111;111;111;111;111;111;111;111;111;111;111;111;111;111;112;111;111;111;111;111;111;111;111;111;111;111;111;111;111	0.004;0.004;0.005;0.004;0.004;0.004;0.004;0.004;0.004;0.004;0.004;0.004;0.004;0.004;0.004;0.004;0.004;0.004;0.004;0.004;0.004;0.004;0.004;0.004;0.004;0.004;0.004;0.004;0.004;0.004;0.004;0.004;0.004;0.004	2.35086	4.06	HRR	Yes	NO	13	18	3	FBgn0010329;FBgn0029989	3UTR;CDS;Intron	+;-	0	FBgn0010329_Intron;FBgn0029989_3UTR;FBgn0029989_CDS
ISO1_1525_Ivk	X	8531800	8531900	RNA	LINE	I	Ivk	8	0.170213	A6;B1;TOM-007;RAL-375;MUN-008;A3;B2;ISO-1	100;100;100;100;100;100;100;100	0.018000000000000002;0.018;0.018000000000000002;0.018000000000000002;0.018;0.018000000000000002;0.018;0.018	2.89336	4.125	HRR	Yes	NO	4	3	1	FBgn0264975	5UTR	+	0	FBgn0264975_5UTR
ISO1_1533_LARD	X	8745011	8745148	RNA	LARD	LARD	LARD	14	0.297872	RAL-426;COR-023;AKA-018;B6;JUT-011;TOM-008;COR-018;JUT-008;RAL-177;RAL-737;A5;COR-025;ISO-1;MUN-015	212;212;228;137;137;137;137;137;137;212;137;137;212;137	0.008;0.008;0.009;0.005;0.005;0.005;0.005;0.005;0.005;0.008;0.005;0.005;0.008;0.005	9.04176	4.145	HRR	Yes	YES	5	9	0	NA	Intergenic	NA	NA	NA
ISO1_1534_INE-1	X	8746960	8747063	DNA	Helitron	INE-1	INE-1	21	0.446809	ORE;A6;B4;JUT-008;MUN-008;AB8;A3;B2;GIM-012;COR-018;RAL-177;RAL-375;MUN-015;COR-014;COR-025;B1;RAL-176;TOM-007;MUN-016;MUN-020;ISO-1	103;103;103;103;103;103;103;103;103;103;103;103;103;103;103;103;103;103;103;103;103	0.22899999999999998;0.22899999999999998;0.22899999999999998;0.229;0.229;0.22899999999999998;0.22899999999999998;0.22899999999999998;0.229;0.229;0.229;0.229;0.229;0.229;0.229;0.22899999999999998;0.229;0.229;0.229;0.229;0.229	9.04176	4.145	HRR	Yes	NO	8	11	2	NA	Intergenic	NA	NA	NA
ISO1_154_gypsy10	2L	13639288	13639408	RNA	LTR	Gypsy	gypsy10	16	0.340426	GIM-012;A2;ORE;A6;B6;JUT-011;B4;B3;B1;TOM-007;RAL-375;STO-022;A3;A5;B2;ISO-1	120;120;120;120;120;120;120;120;120;120;120;120;120;120;120;120	0.016;0.016;0.016;0.016;0.016;0.016;0.016;0.016;0.016;0.016;0.016;0.016;0.016;0.016;0.016;0.016	1.99368	2.8	HRR	Yes	YES	8	6	2	FBgn0259984	3UTR	+	0	FBgn0259984_3UTR
ISO1_1542_FB4	X	8927642	8929849	DNA	TIR	TcMar-Tc1	FB4	10	0.212766	GIM-012;RAL-091;A2;B6;RAL-177;TOM-007;MUN-008;RAL-059;AB8;ISO-1	151;151;151;418;151;151;151;151;151	0.043;0.043;0.043;0.12;0.043;0.043;0.043;0.043;0.043	8.77051	4.165	HRR	Yes	YES	6	3	1	FBgn0261549	Intron	+	0	FBgn0261549_Intron
ISO1_155_Stalker2	2L	13685079	13685196	RNA	LTR	Gypsy	Stalker2	22	0.468085	A2;ORE;A6;B6;B4;B3;AB8;STO-022;A3;B2;AKA-018;JUT-011;COR-018;A4;A1;RAL-375;LUN-007;A5;B1;RAL-426;TOM-007;ISO-1	129;117;129;129;117;129;129;129;129;129;129;129;117;117;129;129;129;129;129;129;129;117	0.016;0.015;0.016;0.016;0.015;0.016;0.016;0.016;0.016;0.016;0.016;0.016;0.015;0.015;0.016;0.016;0.016;0.016;0.016;0.016;0.016;0.015	1.99368	2.8	HRR	Yes	YES	10	8	4	FBgn0051814	Intron	-	0	FBgn0051814_Intron
ISO1_1560_BS	X	9324509	9324632	RNA	LINE	Jockey	BS	8	0.170213	RAL-426;TOM-008;COR-018;LUN-007;STO-022;A5;COR-025;ISO-1	123;123;123;123;123;129;126;123	0.023;0.023;0.023;0.023;0.023;0.024;0.024;0.023	2.80295	4.2	HRR	Yes	YES	2	6	0	FBgn0085478	3UTR	-	0	FBgn0085478_3UTR
ISO1_1573_TART-C	X	9678447	9679157	RNA	LINE	Jockey	TART-C	40	0.851064	A2;ORE;A6;B6;B4;B3;JUT-008;MUN-008;AKA-017;MUN-013;A3;B2;GIM-012;JUT-011;COR-018;RAL-177;A4;A1;RAL-375;SLA-001;RAL-059;A7;MUN-015;COR-014;RAL-737;LUN-007;A5;COR-025;B1;RAL-426;COR-023;RAL-091;RAL-176;TOM-007;MUN-009;MUN-016;MUN-020;RAL-855;ISO-1;LUN-004	710;746;749;746;749;746;127;746;749;127;749;749;746;710;746;120;127;125;749;125;120;746;127;746;127;127;746;125;749;746;749;746;120;713;120;125;120;120;710;749	0.064;0.067;0.067;0.067;0.067;0.067;0.011;0.067;0.067;0.011;0.067;0.067;0.067;0.064;0.067;0.011;0.011000000000000001;0.011000000000000001;0.067;0.011;0.011;0.067;0.011;0.067;0.011;0.011;0.067;0.011;0.067;0.067;0.067;0.067;0.011;0.064;0.011;0.011;0.011;0.011;0.064;0.067	3.16462	4.215	HRR	Yes	YES	16	20	4	FBgn0261617	CDS	-	0	FBgn0261617_CDS
[truncated: 28,081 more rows]
