# Supplementary material for: Population-scale long-read sequencing uncovers transposable elements associated with gene expression variation and adaptive signatures in Drosophila
Source: Nat Commun. 2022 Apr 12;13:1948. doi: 10.1038/s41467-022-29518-8 (PMC9005704; doi:10.1038/s41467-022-29518-8)
Supplement: Supplementary file 14 — Supplementary Data 11 [file 41467_2022_29518_MOESM14_ESM.xlsx]

## Sheet: S11
Table S11. Frequency classification of the TEs annotated in the 47 genomes analyzed in this work.
Table S11A. Geographical origin and geographical classification of the 47 strains analyzed.
Genome	Country	City	Dataset	Source	TEs annotated by REPET	Euchromatic Copies	Transfered to ISO1 coordinates	% Transfered
A3	SPAIN	BARCELONA	ALL POPULATIONS | EUROPE	Chakraborty et al., 2019	2008	1991	1986	99.7489
A5	GREECE	ATHENS	ALL POPULATIONS | EUROPE	Chakraborty et al., 2019	2028	1998	1981	99.1491
LUN-004	SWEDEN	LUND	ALL POPULATIONS | EUROPE	This work	2174	2119	2061	97.2629
LUN-007	SWEDEN	LUND	ALL POPULATIONS | EUROPE	This work	2402	2311	2119	91.6919
STO-022	SWEDEN	STOCKHOLM	ALL POPULATIONS | EUROPE	This work	2189	2139	2118	99.0182
JUT-008	DENMARK	JUTLAND	ALL POPULATIONS | EUROPE	This work	2026	1954	1883	96.3664
JUT-011	DENMARK	JUTLAND	ALL POPULATIONS | EUROPE	This work	2074	2030	2015	99.2611
AKA-017	FINLAND	AKKA	ALL POPULATIONS | EUROPE	This work	2051	2028	2021	99.6548
AKA-018	FINLAND	AKKA	ALL POPULATIONS | EUROPE	This work	2198	2144	1986	92.6306
KIE-094	UKRAINE	KIEV	ALL POPULATIONS | EUROPE	This work	2132	2071	2025	97.7789
SLA-001	SERBIA	SLANKAMEN	ALL POPULATIONS | EUROPE	This work	2458	2264	2037	89.9735
MUN-008	GERMANY	MUNICH	ALL POPULATIONS | EUROPE	This work	2180	2143	2118	98.8334
MUN-009	GERMANY	MUNICH	ALL POPULATIONS | EUROPE	This work	2112	2047	1995	97.4597
MUN-013	GERMANY	MUNICH	ALL POPULATIONS | EUROPE	This work	2269	2206	2037	92.3391
MUN-015	GERMANY	MUNICH	ALL POPULATIONS | EUROPE	This work	2099	2021	1953	96.6353
MUN-016	GERMANY	MUNICH	ALL POPULATIONS | EUROPE	This work	1971	1942	1901	97.8888
MUN-020	GERMANY	MUNICH	ALL POPULATIONS | EUROPE	This work	2119	1989	1942	97.637
COR-014	SPAIN	CORTES DE BAZA	ALL POPULATIONS | EUROPE	This work	1989	1962	1955	99.6432
COR-018	SPAIN	CORTES DE BAZA	ALL POPULATIONS | EUROPE	This work	2387	2264	2137	94.3905
COR-023	SPAIN	CORTES DE BAZA	ALL POPULATIONS | EUROPE	This work	2048	1975	1929	97.6709
COR-025	SPAIN	CORTES DE BAZA	ALL POPULATIONS | EUROPE	This work	2283	2211	2094	94.7083
TEN-015	SPAIN	TENERIFE	ALL POPULATIONS | EUROPE	This work	2123	2044	1994	97.5538
TOM-007	SPAIN	TOMELLOSO	ALL POPULATIONS | EUROPE	This work	2208	2143	2073	96.7336
TOM-008	SPAIN	TOMELLOSO	ALL POPULATIONS | EUROPE	This work	2145	2061	1970	95.5847
GIM-012	SPAIN	GIMENELLS	ALL POPULATIONS | EUROPE	This work	2151	2090	2038	97.512
GIM-024	SPAIN	GIMENELLS	ALL POPULATIONS | EUROPE	This work	2068	2008	1960	97.6096
ORE	USA	OREGON	ALL POPULATIONS | NORTH AMERICA	Chakraborty et al., 2019	2050	2021	2009	99.4062
A1	USA	OHIO	ALL POPULATIONS | NORTH AMERICA	Chakraborty et al., 2019	2145	2113	2095	99.1481
A6	USA	GEORGIA	ALL POPULATIONS | NORTH AMERICA	Chakraborty et al., 2019	2231	2185	2178	99.6796
B4	USA	CALIFORNIA	ALL POPULATIONS | NORTH AMERICA	Chakraborty et al., 2019	2092	2067	2057	99.5162
RAL-059	USA	RALEIGH	ALL POPULATIONS | NORTH AMERICA	This work	2386	2221	1944	87.5281
RAL-091	USA	RALEIGH	ALL POPULATIONS | NORTH AMERICA	This work	2540	2292	2002	87.3473
RAL-176	USA	RALEIGH	ALL POPULATIONS | NORTH AMERICA	This work	2587	2247	2024	90.0757
RAL-177	USA	RALEIGH	ALL POPULATIONS | NORTH AMERICA	This work	2023	1978	1930	97.5733
RAL-375	USA	RALEIGH	ALL POPULATIONS | NORTH AMERICA	This work	2007	1959	1920	98.0092
RAL-426	USA	RALEIGH	ALL POPULATIONS | NORTH AMERICA	This work	2315	2207	2124	96.2392
RAL-737	USA	RALEIGH	ALL POPULATIONS | NORTH AMERICA	This work	2324	2233	1972	88.3117
RAL-855	USA	RALEIGH	ALL POPULATIONS | NORTH AMERICA	This work	2045	1948	1912	98.152
ISO1	USA	NA	ALL POPULATIONS | NORTH AMERICA	FlyBase	2059	2059	2059	100
A2	COLOMBIA	BOGOTA	ALL POPULATIONS	Chakraborty et al., 2019	2003	1966	1944	98.881
A4	ZIMBABWE	KORIBA DAM	ALL POPULATIONS	Chakraborty et al., 2019	1994	1972	1965	99.645
A7	TAIWAN	KEN-TING	ALL POPULATIONS	Chakraborty et al., 2019	2154	2067	2033	98.3551
AB8	UZBEKISTAN	SAMARKAND	ALL POPULATIONS	Chakraborty et al., 2019	2082	2046	2039	99.6579
B1	BERMUDA	NA	ALL POPULATIONS	Chakraborty et al., 2019	2042	2015	2007	99.603
B2	SOUTH AFRICA	CAPE TOWN	ALL POPULATIONS	Chakraborty et al., 2019	2211	2173	2160	99.4017
B3	ISRAEL	NA	ALL POPULATIONS	Chakraborty et al., 2019	2061	2036	2033	99.8527
B6	PERU	ICA	ALL POPULATIONS	Chakraborty et al., 2019	2089	2072	2059	99.3726
Table S11B. Number of TEs classified according to their frequency in the population (rare, common or fixed) calculated taking one strain at a time from 5 to 47 strains.
nstrains	5	6	7	8	9	10	11	12	13	14	15	16	17	18	19	20	21	22	23	24	25	26	27	28	29	30	31	32	33	34	35	36	37	38	39	40	41	42	43	44	45	46	47
-	3386	4023	4584	5160	5676	6276	6821	7342	7817	8479	8852	9504	9915	10429	11012	11528	12016	12420	12949	13435	13889	14343	14920	15337	15756	16165	16715	17133	17672	18106	18493	18960	19331	19861	20312	20692	21095	21596	22029	22438	22825	23255	23677
-	214	238	265	293	323	370	402	444	480	524	556	591	650	684	716	744	813	855	887	946	984	1013	1038	1109	1156	1216	1237	1314	1322	1383	1439	1480	1534	1567	1613	1674	1713	1757	1797	1840	1900	1944	1991
-	113	111	108	116	116	125	137	143	150	163	170	183	198	201	211	224	236	248	258	271	284	295	296	318	335	342	368	373	386	406	410	430	453	452	470	494	508	511	533	544	568	583	600
-	155	92	79	83	75	81	77	80	82	85	93	92	98	101	111	112	119	121	126	131	133	137	147	150	157	158	165	170	174	182	188	196	202	207	212	215	224	233	236	241	245	247	254
5	896	142	81	66	64	58	60	60	60	59	61	63	64	69	71	72	73	79	82	83	87	87	88	90	96	98	102	102	105	108	108	112	115	120	123	125	130	136	136	145	150	156	162
6		872	143	71	62	56	53	52	50	50	49	48	47	50	50	51	53	56	55	57	62	63	62	66	67	71	69	72	74	74	78	78	78	78	79	81	80	82	84	86	86	88	88
7			862	140	64	55	48	46	47	44	41	40	42	42	41	40	40	41	43	42	43	45	49	47	48	51	52	57	55	59	59	62	61	61	64	65	65	64	65	64	65	64	66
8				830	139	65	51	44	40	42	39	38	36	36	35	35	32	36	35	36	35	36	36	38	40	38	40	41	42	45	46	44	48	50	51	53	55	56	57	57	59	58	56
9					825	145	61	46	38	37	36	34	34	33	32	34	32	29	31	30	31	33	31	33	32	32	32	33	34	33	35	37	37	39	40	38	42	45	45	47	50	53	58
10						801	144	59	41	36	35	36	34	31	32	31	31	29	28	27	27	27	26	27	27	28	27	27	29	28	29	30	30	30	30	30	31	29	31	32	34	34	34
11							793	147	59	41	37	31	31	30	29	28	29	27	26	26	25	25	24	23	23	23	23	24	25	26	27	26	27	26	26	25	24	27	26	27	27	29	33
12								784	148	59	40	33	30	31	29	26	28	28	28	26	25	24	24	23	22	22	21	21	21	22	22	24	23	24	25	25	25	25	24	24	21	19	17
13									774	155	54	39	31	29	27	25	25	24	25	26	23	22	25	21	22	22	19	20	18	18	19	19	21	22	21	22	24	23	25	24	25	25	24
14										757	152	57	40	30	27	26	23	25	25	22	24	24	22	22	22	21	21	19	20	18	18	17	15	17	18	18	19	19	20	21	22	24	28
15											757	165	58	37	31	27	24	22	22	22	21	22	20	20	22	21	22	20	19	18	17	17	16	14	15	15	16	18	17	17	17	16	16
16												730	164	58	36	29	26	23	20	21	21	22	20	21	19	20	20	20	18	21	19	18	15	15	15	13	13	14	13	15	16	17	18
17													723	169	57	37	29	24	22	19	20	19	21	20	20	19	18	18	19	20	19	18	19	18	16	16	13	12	13	12	13	15	16
18														714	169	57	35	29	26	21	19	18	18	19	20	19	18	18	17	17	18	17	18	18	18	17	16	13	12	11	9	9	11
19															708	173	59	36	27	25	20	18	19	19	17	18	17	19	17	17	16	17	17	17	17	18	17	18	18	14	12	10	8
20																694	183	58	35	30	25	21	18	17	16	16	18	17	16	16	16	15	15	15	16	16	17	18	17	17	15	14	13
21																	683	180	58	34	28	24	20	18	18	16	16	17	17	17	16	17	15	15	14	14	15	15	16	18	18	17	15
22																		682	186	61	33	27	23	19	17	16	15	14	16	16	15	17	16	14	13	14	13	13	14	15	17	18	20
23																			668	182	59	34	27	23	19	18	16	14	14	14	15	14	18	16	15	15	13	12	11	11	13	16	16
24																				671	187	61	34	27	24	19	17	16	14	13	14	14	13	15	16	15	15	12	12	11	11	11	14
25																					664	181	62	32	25	24	21	17	14	14	13	13	11	13	15	14	16	15	13	12	11	9	9
26																						660	190	66	33	24	22	19	18	15	13	12	12	13	12	13	13	14	15	13	12	14	9
27																							647	194	65	34	26	23	19	17	15	13	13	11	11	11	12	15	14	15	14	10	17
28																								635	190	63	33	23	22	19	16	15	13	11	12	11	10	11	11	14	14	14	7
29																									636	198	66	33	25	24	21	17	14	14	12	11	10	9	9	11	12	15	20
30																										629	202	66	33	23	21	18	17	13	14	13	11	11	10	8	11	10	12
31																											616	206	68	33	25	21	20	18	14	13	11	10	11	10	8	10	10
32																												609	206	71	30	25	21	19	17	14	14	12	10	10	10	7	10
33																													606	208	72	32	23	21	19	17	13	13	11	10	11	10	6
34																														595	209	74	31	23	20	19	17	14	14	11	9	11	13
35																															595	215	72	33	23	20	19	19	13	14	12	9	10
36																																583	209	76	32	22	20	18	17	13	14	12	9
37																																	588	214	78	33	22	18	20	19	12	14	13
38																																		575	215	80	33	23	18	18	19	12	15
39																																			571	215	80	34	22	18	18	21	10
40																																				565	214	82	34	21	17	16	23
41																																					564	219	85	33	23	17	16
42																																						553	219	83	33	23	17
43																																							549	224	87	34	23
44																																								544	222	87	35
45																																									541	223	90
46																																										537	224
47																																											532
Total	4764	5478	6122	6759	7344	8032	8647	9247	9786	10531	10972	11684	12195	12774	13424	13993	14589	15072	15662	16244	16769	17281	17907	18434	18944	19441	20054	20575	21155	21696	22166	22717	23181	23765	24304	24781	25262	25838	26346	26832	27328	27837	28365
Rare	3386	4023	4584	5160	5676	6276	6821	7342	7817	8479	9408	10095	10565	11113	11728	12272	12829	13275	13836	14381	15157	15651	16254	16764	17247	17723	18320	18820	19380	19895	20530	21066	21520	22087	22607	23075	23540	24097	24595	25063	25688	26185	26684
Common	482	583	676	769	843	955	889	974	1047	1140	655	694	778	819	854	894	894	935	972	1010	761	789	816	841	871	891	850	874	895	927	760	779	792	813	833	846	864	887	898	918	790	805	835
Fixed	896	872	862	830	825	801	937	931	922	912	909	895	887	883	877	867	866	862	854	853	851	841	837	829	826	827	884	881	880	874	876	872	869	865	864	860	858	854	853	851	850	847	846
Rare - proportion	0.710747	0.734392	0.748775	0.763427	0.772876	0.781375	0.788828	0.793987	0.798794	0.805147	0.857455	0.864002	0.866339	0.86997	0.873659	0.87701	0.879361	0.880772	0.883412	0.885311	0.90387	0.905677	0.90769	0.909407	0.91042	0.91163	0.913533	0.914702	0.916095	0.916989	0.926193	0.927323	0.928346	0.929392	0.930176	0.931157	0.931834	0.932619	0.933538	0.934071	0.939988	0.940655	0.940737
Common - proportion	0.101175	0.106426	0.110421	0.113774	0.114788	0.118899	0.10281	0.105331	0.10699	0.108252	0.0596974	0.0593975	0.0637966	0.0641146	0.0636174	0.0638891	0.061279	0.0620356	0.062061	0.0621768	0.0453814	0.0456571	0.0455688	0.0456222	0.0459776	0.045831	0.0423856	0.0424787	0.0423068	0.0427268	0.0342867	0.0342915	0.0341659	0.03421	0.0342742	0.0341391	0.0342016	0.0343293	0.0340849	0.0342129	0.0289081	0.0289183	0.0294377
Fixed-proportion	0.188077	0.159182	0.140804	0.122799	0.112337	0.0997261	0.108361	0.100681	0.0942162	0.0866015	0.0828472	0.0766005	0.0727347	0.0691248	0.0653308	0.0619596	0.0593598	0.0571921	0.0545269	0.0525117	0.0507484	0.0486662	0.0467415	0.0449712	0.0436022	0.042539	0.044081	0.042819	0.0415977	0.0402839	0.03952	0.0383854	0.0374876	0.0363981	0.0355497	0.034704	0.0339641	0.0330521	0.0323768	0.0317159	0.0311036	0.0304271	0.0298255
Table S11C. Frequency in the North America, All, and Europe datasets of the TEs that were classified as fixed, rare or common in only one of the datasets.
Europe: Fixed 26
	Fixed	Common	Rare	Absent
North America	0	26	0	0
All	0	26	0	0
North America - All	0	26	0	0
North America: Fixed 43
	Fixed	Common	Rare	Absent
Europe	0	43	0	0
All	0	43	0	0
Europe - All	0	43	0	0
Europe: Rare 63
	Fixed	Common	Rare	Absent
North America	0	62	0	1
All	0	63	0	0
North America - All	0	62	0	0
North America: Rare 173
	Fixed	Common	Rare	Absent
Europe	0	173	0	0
All	0	173	0	0
Europe - All	0	173	0	0
All: Rare 4117
	Fixed	Common	Rare	Absent
Europe	0	70	0	4047
North America	0	47	0	4070
Europe - North America	0	0	0	4000
Europe: Common 103
	Fixed	Common	Rare	Absent
North America	17	0	16	70
All	17	0	86	0
North America - All	17	0	16	0
North America: Common 127
	Fixed	Common	Rare	Absent
Europe	31	0	49	47
All	31	0	96	0
Europe - All	31	0	49	0
All: Common 47
	Fixed	Common	Rare	Absent
Europe	6	0	41	0
North America	6	0	40	1
Europe - North America	6	0	40	0
Table S11D. Characteristics of the TEs common in Europe and absent in North America (70) and TEs common in North America and absent in Europe (47) . In the "Gene" column "NA" indicates that no gene is located <1kb from the TE
TE	Genomes	Nbr_Strains	Class	Order	SuperFamily	Family	ALL POPULATIONS	Europe	North_America	Gene
2L_18160213_18160215_INE-1	TOM-007;MUN-009;LUN-007;STO-022;B1	5	DNA	Helitron	INE-1	INE-1	rare	common	absent	FBgn0032671;FBgn0261804
2R_6342193_6342385_1360	COR-023;COR-018;MUN-020;LUN-007;MUN-013	5	DNA	TIR	P	1360	rare	common	absent	NA
2R_8143739_8143743_FB4	KIE-094;TEN-015;SLA-001;MUN-016;MUN-015	5	DNA	TIR	TcMar-Tc1	FB4	rare	common	absent	FBgn0263593
2R_11866704_11866707_1360	COR-018;TOM-007;COR-014;MUN-008;B1	5	DNA	TIR	P	1360	rare	common	absent	FBgn0033659
2R_14332198_14332246_jockey	COR-023;AKA-018;JUT-011;A3;MUN-015	5	RNA	LINE	Jockey	jockey	rare	common	absent	FBgn0085408
2R_14873437_14873439_jockey	GIM-012;GIM-024;COR-018;TOM-007;COR-025	5	RNA	LINE	Jockey	jockey	rare	common	absent	FBgn0013773;FBgn0015714
2R_14873438_14873440_roo	GIM-012;GIM-024;COR-018;TOM-007;COR-025	5	RNA	LTR	Pao	roo	rare	common	absent	FBgn0013773;FBgn0015714
2R_14873921_14873931_jockey	GIM-012;GIM-024;COR-018;TOM-007;COR-025	5	RNA	LINE	Jockey	jockey	rare	common	absent	FBgn0015714
2R_14873921_14873931_jockey.t1	GIM-012;GIM-024;COR-018;TOM-007;COR-025	5	RNA	LINE	Jockey	jockey	rare	common	absent	FBgn0015714
2R_14873922_14873929_roo	GIM-012;GIM-024;COR-018;TOM-007;COR-025	5	RNA	LTR	Pao	roo	rare	common	absent	FBgn0015714
2R_22775017_22775019_297	KIE-094;AKA-018;JUT-011;COR-018;JUT-008	5	RNA	LTR	Gypsy	297	rare	common	absent	FBgn0259145
3L_10852102_10852104_Doc6	AKA-018;JUT-008;LUN-007;MUN-013;MUN-015	5	RNA	LINE	Jockey	Doc6	rare	common	absent	FBgn0026160
3L_12869366_12869369_Max-element	TOM-007;MUN-016;MUN-013;B1;MUN-015	5	RNA	LTR	Pao	Max-element	rare	common	absent	NA
3L_13365536_13365650_jockey	KIE-094;JUT-011;MUN-009;LUN-007;B1	5	RNA	LINE	Jockey	jockey	rare	common	absent	NA
3L_14143176_14143180_BS2	GIM-012;B3;JUT-008;SLA-001;STO-022	5	RNA	LINE	Jockey	BS2	rare	common	absent	NA
3L_17675058_17675060_Rt1b	KIE-094;TOM-008;B3;COR-014;MUN-008	5	RNA	LINE	R1	Rt1b	rare	common	absent	FBgn0085280
3L_17675059_17675061_Rt1a	KIE-094;TOM-008;B3;COR-014;MUN-008	5	RNA	LINE	R1	Rt1a	rare	common	absent	FBgn0085280
3R_12450615_12450618_Blastopia	JUT-011;TOM-008;B3;MUN-008;A5	5	RNA	LTR	Gypsy	Blastopia	rare	common	absent	FBgn0038053
3R_12469140_12469151_Invader1	GIM-012;AKA-018;TOM-008;A3;B1	5	RNA	LTR	Gypsy	Invader1	rare	common	absent	FBgn0013277
3R_12472948_12473064_Invader1.t3	GIM-024;TOM-007;MUN-009;LUN-007;A7	5	RNA	LTR	Gypsy	Invader1	rare	common	absent	NA
3R_12852608_12852735_Kepler	GIM-012;JUT-011;MUN-008;STO-022;LUN-004	5	RNA	TRIM	Gypsy	Kepler	rare	common	absent	NA
3R_13407736_13407738_Invader1	GIM-012;GIM-024;TOM-008;MUN-016;MUN-015	5	RNA	LTR	Gypsy	Invader1	rare	common	absent	FBgn0038151
3R_13423318_13423334_297	GIM-012;GIM-024;COR-018;TEN-015;MUN-016	5	RNA	LTR	Gypsy	297	rare	common	absent	FBgn0038153
3R_19675283_19675286_Stalker4.t1	COR-018;TOM-007;MUN-008;LUN-004;MUN-015	5	RNA	LTR	Gypsy	Stalker4	rare	common	absent	FBgn0051216
3R_22979388_22979404_Doc6	KIE-094;COR-018;TOM-007;MUN-008;MUN-009	5	RNA	LINE	Jockey	Doc6	rare	common	absent	NA
3R_23008959_23008964_Blastopia	B6;JUT-008;MUN-009;LUN-004;MUN-015	5	RNA	LTR	Gypsy	Blastopia	rare	common	absent	FBgn0085404
3R_23580409_23580472_jockey	TEN-015;COR-014;MUN-008;MUN-009;MUN-015	5	RNA	LINE	Jockey	jockey	rare	common	absent	FBgn0039089
3R_26442317_26442319_pogo	GIM-012;A2;GIM-024;A3;COR-025	5	DNA	TIR	TcMar-Pogo	pogo	rare	common	absent	FBgn0263118
X_3001236_3001240_F-element	GIM-012;B6;TOM-007;A3;COR-025	5	RNA	LINE	Jockey	F-element	rare	common	absent	FBgn0028369
X_3657184_3657192_Bari1	KIE-094;JUT-011;TEN-015;MUN-016;MUN-020	5	DNA	TIR	TcMar-Tc1	Bari1	rare	common	absent	FBgn0266429
X_11833740_11833742_roo	GIM-012;TOM-007;MUN-013;STO-022;A5	5	RNA	LTR	Pao	roo	rare	common	absent	FBgn0266019
X_12003949_12003977_P-element	GIM-024;JUT-008;MUN-020;LUN-007;MUN-015	5	DNA	TIR	P	P-element	rare	common	absent	FBgn0001083
X_18123136_18123238_jockey	COR-023;TOM-008;JUT-008;MUN-016;COR-025	5	RNA	LINE	Jockey	jockey	rare	common	absent	NA
X_19670188_19670191_Doc6	GIM-024;TEN-015;COR-014;AKA-017;A3	5	RNA	LINE	Jockey	Doc6	rare	common	absent	FBgn0004057
X_20106368_20106372_hopper	GIM-012;TOM-008;MUN-009;A3;MUN-015	5	DNA	TIR	CMC-Transib	hopper	rare	common	absent	NA
X_21157928_21157931_INE-1	AKA-018;B6;COR-014;MUN-009;COR-025	5	DNA	Helitron	INE-1	INE-1	rare	common	absent	NA
X_21166380_21166382_Bari1	KIE-094;JUT-008;SLA-001;MUN-016;MUN-015	5	DNA	TIR	TcMar-Tc1	Bari1	rare	common	absent	NA
2L_1229602_1229710_jockey	SLA-001;MUN-016;KIE-094;JUT-011	4	RNA	LINE	Jockey	jockey	rare	common	absent	FBgn0259229
2L_2808074_2808161_P-element	GIM-012;TOM-008;JUT-008;MUN-009	4	DNA	TIR	P	P-element	rare	common	absent	FBgn0031461
2L_5707287_5707394_jockey	SLA-001;KIE-094;AKA-018;MUN-015	4	RNA	LINE	Jockey	jockey	rare	common	absent	FBgn0031730
2L_5804280_5804341_jockey	MUN-016;JUT-008;AKA-017;A3	4	RNA	LINE	Jockey	jockey	rare	common	absent	FBgn0031741
2L_7576633_7576642_P-element	MUN-009;COR-018;LUN-007;MUN-008	4	DNA	TIR	P	P-element	rare	common	absent	FBgn0264895
2L_8861789_8861792_297	MUN-009;GIM-024;AKA-017;MUN-013	4	RNA	LTR	Gypsy	297	rare	common	absent	FBgn0052986
2L_9042517_9042519_Copia	SLA-001;LUN-004;MUN-015;A3	4	RNA	LTR	Copia	Copia	rare	common	absent	NA
2L_15234414_15234471_jockey	GIM-012;SLA-001;AKA-017;MUN-015	4	RNA	LINE	Jockey	jockey	rare	common	absent	FBgn0028516
FBti0018939.c1	SLA-001;LUN-007;COR-018;STO-022	4	RNA	LINE	R1	Rt1c	rare	common	absent	NA
2R_6340515_6340517_1731	SLA-001;COR-018;MUN-020;STO-022	4	RNA	LTR	Copia	1731	rare	common	absent	NA
2R_6340516_6340518_1360	SLA-001;COR-018;MUN-020;STO-022	4	DNA	TIR	P	1360	rare	common	absent	NA
ISO1_343_1731.c1	KIE-094;COR-018;MUN-013;MUN-008	4	RNA	LTR	Copia	1731	rare	common	absent	NA
2R_6622247_6622356_P-element	COR-025;TEN-015;TOM-007;COR-014	4	DNA	TIR	P	P-element	rare	common	absent	NA
2R_9151355_9151358_17-6	AKA-018;JUT-008;COR-018;AKA-017	4	RNA	LTR	Gypsy	2020-06-17	rare	common	absent	FBgn0050345
2R_10789041_10789045_Doc	COR-014;MUN-016;TOM-007;MUN-013	4	RNA	LINE	Jockey	Doc	rare	common	absent	FBgn0053144
2R_16185067_16185069_17-6	MUN-020;MUN-016;JUT-011;MUN-013	4	RNA	LTR	Gypsy	2020-06-17	rare	common	absent	FBgn0015754
2R_23925105_23925107_1360	COR-025;A3;MUN-015;MUN-008	4	DNA	TIR	P	1360	rare	common	absent	FBgn0034931;FBgn0263006
3R_8043834_8043836_Ivk	A5;AKA-018;JUT-011;LUN-004	4	RNA	LINE	I	Ivk	rare	common	absent	FBgn0262362
3R_11002131_11002135_Blastopia	MUN-016;JUT-011;MUN-013;MUN-015	4	RNA	LTR	Gypsy	Blastopia	rare	common	absent	FBgn0083950
3R_11090107_11090123_BS	COR-023;MUN-016;MUN-013;MUN-015	4	RNA	LINE	Jockey	BS	rare	common	absent	FBgn0263403
3R_11717483_11717486_mdg1	GIM-024;JUT-011;AKA-017;MUN-013	4	RNA	LTR	Gypsy	mdg1	rare	common	absent	NA
3R_11717483_11717486_mdg1.t1	GIM-024;JUT-011;AKA-017;MUN-013	4	RNA	LTR	Gypsy	mdg1	rare	common	absent	NA
3R_11717984_11717986_mdg1	GIM-024;JUT-011;AKA-017;MUN-013	4	RNA	LTR	Gypsy	mdg1	rare	common	absent	NA
3R_12477925_12477929_Invader1	A5;GIM-024;MUN-020;LUN-004	4	RNA	LTR	Gypsy	Invader1	rare	common	absent	NA
3R_12768072_12768076_297	TEN-015;MUN-015;GIM-024;MUN-008	4	RNA	LTR	Gypsy	297	rare	common	absent	FBgn0038084
3R_15251647_15251745_jockey	COR-025;JUT-008;TEN-015;LUN-007	4	RNA	LINE	Jockey	jockey	rare	common	absent	FBgn0259823
3R_20840626_20840672_BS	COR-025;LUN-007;COR-018;COR-014	4	RNA	LINE	Jockey	BS	rare	common	absent	FBgn0038832
3R_23653441_23653444_pogo	MUN-009;MUN-015;AKA-017;MUN-008	4	DNA	TIR	TcMar-Pogo	pogo	rare	common	absent	FBgn0051145
X_2642665_2642698_P-element	SLA-001;KIE-094;AKA-017;STO-022	4	DNA	TIR	P	P-element	rare	common	absent	FBgn0003371
X_3897654_3897657_Burdock	SLA-001;MUN-016;JUT-008;JUT-011	4	RNA	LTR	Gypsy	Burdock	rare	common	absent	FBgn0260658
X_5365019_5365103_P-element	MUN-009;AKA-018;JUT-008;COR-018	4	DNA	TIR	P	P-element	rare	common	absent	FBgn0029761
X_6998474_6998579_P-element	TOM-008;TEN-015;JUT-011;STO-022	4	DNA	TIR	P	P-element	rare	common	absent	FBgn0027108
X_15069395_15069399_pogo	SLA-001;MUN-016;A5;LUN-004	4	DNA	TIR	TcMar-Pogo	pogo	rare	common	absent	FBgn0030608
2L_8993998_8994000_pogo	RAL-176;RAL-177;RAL-375	3	DNA	TIR	TcMar-Pogo	pogo	rare	absent	common	FBgn0013746;FBgn0032086
2L_17549456_17549458_mdg1	B4;RAL-059;RAL-855	3	RNA	LTR	Gypsy	mdg1	rare	absent	common	NA
FBti0019199	A1;RAL-059;ISO-1;RAL-176	4	RNA	LINE	Jockey	Doc	rare	absent	common	FBgn0085370
2R_6170831_6170834_INE-1	RAL-091;B4;RAL-375;AB8;B2	5	DNA	Helitron	INE-1	INE-1	rare	absent	common	FBgn0000546
2R_12366587_12366589_Doc6	RAL-176;RAL-177;RAL-375	3	RNA	LINE	Jockey	Doc6	rare	absent	common	FBgn0053012
2R_15309590_15309592_hopper	RAL-426;ORE;B3;A4;RAL-059	5	DNA	TIR	CMC-Transib	hopper	rare	absent	common	FBgn0265194
2R_17268794_17268800_FB4	RAL-091;RAL-176;RAL-375	3	DNA	TIR	TcMar-Tc1	FB4	rare	absent	common	FBgn0265487
2R_17315388_17315390_1360	A1;A6;RAL-855	3	DNA	TIR	P	1360	rare	absent	common	FBgn0265487
2R_19253894_19253921_jockey	RAL-426;A6;RAL-737	3	RNA	LINE	Jockey	jockey	rare	absent	common	FBgn0053453
FBti0020041	A1;ORE;AB8;ISO-1	4	RNA	LTR	Gypsy	Quasimodo	rare	absent	common	NA
3L_10130547_10130549_Max-element	RAL-091;RAL-855;RAL-177;RAL-737	4	RNA	LTR	Pao	Max-element	rare	absent	common	FBgn0040823
3L_12127605_12127610_diver	RAL-375;RAL-177;RAL-737;A4	4	RNA	LTR	Pao	diver	rare	absent	common	FBgn0036250;FBgn0250825
3L_13320928_13320938_Transpac	RAL-426;RAL-091;RAL-176;RAL-177	4	RNA	LTR	Gypsy	Transpac	rare	absent	common	NA
3L_13342275_13342277_Transpac	RAL-426;RAL-176;RAL-177	3	RNA	LTR	Gypsy	Transpac	rare	absent	common	NA
3L_17698315_17698317_Rt1b	RAL-059;RAL-737;RAL-375	3	RNA	LINE	R1	Rt1b	rare	absent	common	FBgn0052183
FBti0020134	RAL-176;RAL-177;RAL-375;A1;ISO-1	5	RNA	LTR	Gypsy	mdg1	rare	absent	common	FBgn0052183
FBti0059671	RAL-176;RAL-177;RAL-375;A1;ISO-1	5	RNA	LTR	Gypsy	mdg1	rare	absent	common	FBgn0052183
FBti0059672	RAL-176;RAL-177;RAL-375;A1;ISO-1	5	RNA	LTR	Gypsy	mdg1	rare	absent	common	FBgn0052183
FBti0020136	RAL-176;RAL-177;RAL-375;A1;ISO-1	5	RNA	LTR	Gypsy	mdg1	rare	absent	common	FBgn0052183
FBti0020152	B4;ISO-1;A6;RAL-855	4	RNA	LINE	Jockey	Doc	rare	absent	common	FBgn0003683
3R_7485112_7485134_jockey	RAL-059;RAL-855;RAL-737;RAL-375	4	RNA	LINE	Jockey	jockey	rare	absent	common	NA
FBti0059855	A1;RAL-176;ISO-1	3	DNA	Helitron	INE-1	INE-1	rare	absent	common	FBgn0261393
FBti0019346	A1;ISO-1;RAL-177	3	DNA	TIR	TcMar-Pogo	pogo	rare	absent	common	FBgn0266410
3R_11131459_11131462_blood	RAL-176;A6;RAL-737	3	RNA	LTR	Gypsy	blood	rare	absent	common	NA
3R_13621185_13621187_BS2	RAL-855;RAL-737;RAL-375	3	RNA	LINE	Jockey	BS2	rare	absent	common	NA
3R_15773243_15773245_Idefix	RAL-426;RAL-091;RAL-176;A6	4	RNA	LTR	Gypsy	Idefix	rare	absent	common	FBgn0038358
3R_17422677_17422682_mdg1	RAL-091;RAL-059;RAL-375	3	RNA	LTR	Gypsy	mdg1	rare	absent	common	FBgn0038509
3R_21997285_21997288_jockey	RAL-091;RAL-176;RAL-375	3	RNA	LINE	Jockey	jockey	rare	absent	common	FBgn0264490
FBti0019426	A6;A1;AB8;B2;ISO-1	5	RNA	LINE	Jockey	BS	rare	absent	common	NA
3R_25627138_25627141_BS2	B4;A6;RAL-375	3	RNA	LINE	Jockey	BS2	rare	absent	common	FBgn0039349
FBti0019453	B4;ISO-1;A1	3	RNA	LINE	Jockey	jockey	rare	absent	common	FBgn0015622
3R_29362610_29362614_Rt1b	RAL-426;RAL-091;RAL-176;RAL-177	4	RNA	LINE	R1	Rt1b	rare	absent	common	NA
X_1333880_1333882_Transpac	RAL-091;RAL-177;RAL-737	3	RNA	LTR	Gypsy	Transpac	rare	absent	common	FBgn0024366
FBti0019546	RAL-091;ORE;ISO-1;A4	4	DNA	TIR	P	1360	rare	absent	common	FBgn0003371
X_3629546_3629548_Blastopia	RAL-059;RAL-177;RAL-737	3	RNA	LTR	Gypsy	Blastopia	rare	absent	common	FBgn0266429
X_4292489_4292491_hopper	B4;RAL-091;RAL-176	3	DNA	TIR	CMC-Transib	hopper	rare	absent	common	NA
FBti0019591	A1;ORE;ISO-1	3	RNA	LTR	Gypsy	297	rare	absent	common	FBgn0259242
X_6477080_6477082_NewFam14	RAL-426;A2;RAL-176;RAL-375;A1	5	DNA	MITE	NewFam	NewFam14	rare	absent	common	FBgn0053666;FBgn0259242
X_8090758_8090777_jockey	B4;RAL-059;RAL-375	3	RNA	LINE	Jockey	jockey	rare	absent	common	FBgn0029996
FBti0019613	ORE;A4;RAL-855;B2;ISO-1	5	DNA	TIR	P	1360	rare	absent	common	FBgn0083940
FBti0059782	RAL-059;RAL-855;ISO-1	3	RNA	LTR	Gypsy	297	rare	absent	common	NA
X_19607874_19607880_S-element	RAL-426;RAL-091;A6;RAL-177;RAL-855	5	DNA	TIR	TcMar-Tc1	S-element	rare	absent	common	FBgn0031037
FBti0019091	RAL-426;ISO-1;RAL-177	3	DNA	TIR	TcMar-Tc1	S-element	rare	absent	common	FBgn0040089
X_20366455_20366457_HMS-Beagle	RAL-855;RAL-091;A2;A6	4	RNA	LTR	Gypsy	HMS-Beagle	rare	absent	common	NA
X_21195569_21195571_Quasimodo	A1;A6;RAL-737	3	RNA	LTR	Gypsy	Quasimodo	rare	absent	common	NA
X_21205178_21205180_1360	A1;A6;RAL-737	3	DNA	TIR	P	1360	rare	absent	common	FBgn0052521
X_21205673_21205675_mdg1	A1;A6;RAL-737	3	RNA	LTR	Gypsy	mdg1	rare	absent	common	FBgn0052521
