# Supplementary material for: Population-scale long-read sequencing uncovers transposable elements associated with gene expression variation and adaptive signatures in Drosophila
Source: Nat Commun. 2022 Apr 12;13:1948. doi: 10.1038/s41467-022-29518-8 (PMC9005704; doi:10.1038/s41467-022-29518-8)
Supplement: Supplementary file 15 — Supplementary Data 12 [file 41467_2022_29518_MOESM15_ESM.xlsx]

## Sheet: S12
Table S12. eQTL analyses
Table S12A. Significant associations between TEs located in high recombination regions and genes were searched within a 1Kb window around each gene using the cis module in QTLTools. Since a gene can be associated with more than one TE, the TE was selected based on the lowest nominal p-value. Furthermore, it is possible for a TE to be associated with more than one gene. In these cases, all signifi…
Gene Flybase ID	Gene name	Chromosome	Start	End	Strand	Distance Between TE and Gene	TE ID	Genomes in which TE is present	Number of Genomes in which TE is present (out of 20 genomes)	TE frequency (%)	TE Start	TE End	Class	Order	SuperFamily	Family	Nominal p-value	Adjusted p-value (beta fitted)	Regression Slope	RAL-059	RAL-091	RAL-176	RAL-177	RAL-375	RAL-426	RAL-855	RAL-737	LUN-007	MUN-013	COR-023	GIM-024	AKA-018	COR-025	JUT-008	COR-018	MUN-008	GIM-012	MUN-020	TOM-008
FBgn0266799	lncRNA:CR45261	2L	904030	904347	+	-179	2L_903851_903930_1360	COR-023;AKA-018;COR-025;MUN-008;RAL-091;LUN-007	6	30	903851	903930	DNA	TIR	P	1360	0.000937834	0	0.720325	0	2.056	0	0	0	0	0	0	0	0	0	0	1.85	0	0	0	2.327	0	0	0
FBgn0032086	CG17906	2L	8994392	8995617	+	-394	2L_8993998_8994000_pogo	RAL-375;RAL-176;RAL-177	3	15	8993998	8994000	DNA	TIR	TcMar-Pogo	pogo	0.00312342	0	-0.849821	24.21	46.18	15.265	8.859	13.911	20.773	76.883	48.394	13.282	47.139	31.843	14.621	38.313	16.976	11.366	30.051	14.751	35.362	36.479	47.584
FBgn0052600	dpr8	X	14322227	14462351	+	-259	X_14321968_14322100_P-element	COR-023;RAL-855	2	10	14321968	14322100	DNA	TIR	P	P-element	0.015054	0	0.863976	119.097	121.142	82.19	120.581	93.618	85.396	156.913	109.228	285.026	304.935	631.193	349.683	406.345	121.499	171.332	448.025	310.42	365.484	317.479	344.362
FBgn0267001	Ten-a	X	12043699	12335214	+	0	X_12050923_12050925_FB4.t1	RAL-177	1	5	12050923	12050925	DNA	TIR	TcMar-Tc1	FB4	0.0392561	0	-1.03156	2466.27	4492.97	1612.16	1446.49	2380.55	2332.76	1934.41	2326.19	1515.04	1844.68	1249.09	1440.14	1336.99	672.48	636.929	1950.4	1793.78	1404.73	837.011	1279.52
FBgn0267001	Ten-a	X	12043699	12335214	+	0	X_12050923_12050925_FB4	RAL-177	1	5	12050923	12050925	DNA	TIR	TcMar-Tc1	FB4	0.0392561	0	-1.03156	2466.27	4492.97	1612.16	1446.49	2380.55	2332.76	1934.41	2326.19	1515.04	1844.68	1249.09	1440.14	1336.99	672.48	636.929	1950.4	1793.78	1404.73	837.011	1279.52
FBgn0045479	Gr64a	3L	4026770	4028600	+	-364	3L_4026406_4026408_Blastopia	RAL-059;RAL-855;GIM-012;RAL-091	4	20	4026406	4026408	RNA	LTR	Gypsy	Blastopia	0.00140407	0.01	0.804313	11.356	38.385	4.078	0	2.109	6.034	27.613	0	24.187	6.697	5.478	4.433	4.297	9.79	4.385	5.956	3.549	32.093	2.905	5.717
FBgn0262100	CG42853	3L	18120933	18121989	-	-355	3L_18122344_18122353_Invader1	MUN-013;AKA-018;RAL-375;GIM-012;TOM-008;RAL-091;RAL-426	7	35	18122344	18122353	RNA	LTR	Gypsy	Invader1	0.00160776	0.01	0.668373	3.957	25.846	0	0	127.774	489.687	7.296	1.609	0	52.916	14.201	26.657	246.514	0	133.706	68.163	102.049	17.477	0	150.996
FBgn0015714	Cyp6a17	2R	14873954	14875739	+	-517	2R_14873437_14873439_jockey	COR-018;COR-025;GIM-012;GIM-024	4	20	14873437	14873439	RNA	LINE	Jockey	jockey	0.00255798	0.01	0.540758	452.432	1924.77	1965.34	349.365	2823.71	1253.9	1858.99	1937.8	3863.3	4266.59	8515.93	6818.39	740.88	3270.29	2445.99	4298.87	1014.09	8319.11	3688.37	3874.99
FBgn0259171	Pde9	X	12785564	12897327	-	0	X_12832822_12832826_Doc	MUN-013;MUN-020	2	10	12832822	12832826	RNA	LINE	Jockey	Doc	0.00675977	0.01	-0.944304	1235.77	1483.56	1007.22	1129.46	1698.2	878.097	1066.84	1338.47	1011.22	505.845	757.12	860.287	690.964	397.623	238.065	657.42	563.688	1463.88	444.31	804.468
FBgn0015754	Lis-1	2R	16178827	16185103	+	0	2R_16185067_16185069_17-6	MUN-013;MUN-020	2	10	16185067	16185069	RNA	LTR	Gypsy	2021-06-17	0.00675977	0.01	-0.944304	11280.3	10499	12620.3	12182.9	9996.02	11787	11646.1	11039.1	10137.7	7238.6	7504.34	7678.47	7098.43	9384	8860.16	8917.01	8733.36	7155.87	6750.57	9095.62
FBgn0033475	CG12129	2R	10033305	10034698	+	-100	2R_10033205_10033207_Tabor	RAL-375;LUN-007	2	10	10033205	10033207	RNA	LTR	Gypsy	Tabor	0.00675977	0.01	-0.944304	2370.53	2116.46	3194.13	3146.74	911.238	3479.81	2670.62	2354.47	2489.99	2769.04	1896.92	1805.2	1739.48	2781.26	2734.98	2391.75	2296.21	1748.62	2465.44	2501.57
FBgn0020258	ppk	2L	14378219	14381172	-	-159	2L_14381331_14381335_Ivk	RAL-375;RAL-176	2	10	14381331	14381335	RNA	LINE	I	Ivk	0.00675977	0.01	-0.944304	48.539	46.759	22.943	27.158	19.312	37.196	26.499	76.346	55.84	102.501	114.102	91.262	87.235	70.99	77.79	70.563	81.703	88.447	75.143	71.948
FBgn0029969	CG10932	X	7887131	7888785	-	3	X_7887128_7887141_297	COR-023;GIM-024;MUN-008	3	15	7887128	7887141	RNA	LTR	Gypsy	297	0.00678194	0.01	-0.793118	6895.01	7548.7	6224.97	5703.46	6670.61	6860.63	8108.24	5700.27	5145.11	5075.96	3438.23	3030.21	4633.3	6191.95	6073.68	6153.61	4339.58	5919.67	7925.64	4755.73
FBgn0263118	tx	3R	26440779	26448991	+	0	3R_26442317_26442319_pogo	GIM-012;COR-025;GIM-024	3	15	26442317	26442319	DNA	TIR	TcMar-Pogo	pogo	0.00763236	0.01	-0.783776	163.176	179.333	136.068	114.236	137.659	83.998	81.901	219.86	285.607	381.641	467.933	297.061	328.634	197.471	199.116	238.305	252.908	345.14	322.442	282.201
FBgn0262815	CR43186	2R	15375835	15376481	-	0	2R_15375886_15375916_1360	RAL-426;RAL-177	2	10	15375886	15375916	DNA	TIR	P	1360	0.00563633	0.02	-0.944304	3.104	8.599	24.959	0	7.367	0	6.426	1.371	0	2.658	0	9.208	2.263	2.346	1.085	1.482	3.996	0	2.246	0.582
FBgn0033469	CG12133	2R	9967232	9968388	+	16	2R_9968404_9968410_1360	MUN-008;RAL-176;RAL-059	3	15	9968404	9968410	DNA	TIR	P	1360	0.0107465	0.02	0.755541	8.292	1.552	6.839	0	0	6.554	0	1.761	0	0	0.803	1.409	2.059	0	0.817	0.387	1.147	0	1.378	0.475
FBgn0283521	lola	2R	10481895	10543291	-	0	2R_10541681_10541775_P-element	RAL-855;MUN-020;GIM-012	3	15	10541681	10541775	DNA	TIR	P	P-element	0.00511183	0.02	-0.814688	39768.9	46952.3	45670.9	52828.9	38762.3	50455.6	39728.7	44301.1	47614.7	34014.6	25741.5	27005.8	20759.5	37920.3	32361.6	36687.1	33620.2	22955.2	20274.2	38645.7
FBgn0000567	Eip74EF	3L	17558673	17619325	-	0	3L_17589084_17589130_pogo	COR-023;RAL-737	2	10	17589084	17589130	DNA	TIR	TcMar-Pogo	pogo	0.00675976	0.02	0.944304	689.167	826.747	678.823	691.882	665.066	631.798	587.916	894.375	650.957	654.391	1012.05	828.194	898.466	468.48	541.267	747.144	813.007	1015.04	602.46	764.308
FBgn0031275	GABA-B-R3	2L	749946	762399	+	0	2L_758807_758809_Copia	MUN-013;MUN-008	2	10	758807	758809	RNA	LTR	Copia	Copia	0.00675976	0.02	0.944304	103.808	116.873	44.685	37.566	74.326	66.742	68.886	90.394	238.236	583.327	366.896	280.961	388.643	119.764	169.313	270.178	382.927	380.341	235.024	266.97
FBgn0030769	CG13012	X	16668819	16676753	-	0	X_16675202_16675205_F-element	RAL-176;RAL-059	2	10	16675202	16675205	RNA	LINE	Jockey	F-element	0.00675977	0.02	-0.944304	113.027	198.911	67.775	192.119	344.976	215.008	197.978	268.645	196.632	292.451	370.441	269.402	248.691	150.617	222.481	219.34	197.785	316.152	225.405	298.407
FBgn0027865	Tsp96F	3R	25872901	25881427	-	0	3R_25877229_25877232_Quasimodo	MUN-013;RAL-855	2	10	25877229	25877232	RNA	LTR	Gypsy	Quasimodo	0.00675977	0.02	-0.944304	3252.59	2993.29	5502.29	4543.29	4298.35	4316.24	2460.79	3303.18	3385.08	1161.33	2880.58	2149.08	1675.71	1761.67	1310.67	2636.02	1856.82	2037.49	1538.72	2447.82
FBgn0039109	CG10365	3R	23723332	23731499	+	0	3R_23724150_23724152_Transpac	MUN-013;RAL-059	2	10	23724150	23724152	RNA	LTR	Gypsy	Transpac	0.00675977	0.02	-0.944304	2009.1	3376.38	2962.28	2959.69	3534.1	2446.74	2545.15	2962.09	2557.42	1975.9	2550.16	3291.76	3471.65	2446.03	3045.34	2892.48	3090.76	3231.71	3343.28	2931.76
FBgn0015039	Cyp9b2	2R	7130278	7132139	-	0	2R_7131295_7131298_Transpac	RAL-176;RAL-059	2	10	7131295	7131298	RNA	LTR	Gypsy	Transpac	0.00675977	0.02	-0.944304	1608.3	3680.66	2144.45	4874.73	5205.74	7254.09	7462.54	2588.12	6012.39	6071.83	7832.09	10930.2	6052.97	5191.79	1830.82	3078.12	4119.59	6637.26	8660.95	5569.08
FBgn0262103	Sik3	2R	18688133	18705805	+	-325	2R_18687808_18687843_jockey	MUN-020;RAL-176	2	10	18687808	18687843	RNA	LINE	Jockey	jockey	0.00675977	0.02	-0.944304	3117.34	4312.12	2716.86	2862.04	3549.3	3655.87	3231.93	3411.81	3495.95	2217.1	2327.6	2609.48	2048.27	2494.95	2099.09	2388.82	2687.02	2599.8	1781.19	2894.77
FBgn0266628	asRNA:CR45135	2R	10541596	10541995	+	0	2R_10541681_10541775_P-element	RAL-855;MUN-020;GIM-012	3	15	10541681	10541775	DNA	TIR	P	P-element	0.00678194	0.02	-0.793118	5.721	12.957	7.635	5.711	4.399	10.151	0	4.87	3.615	9.649	4.539	4.439	6.034	2.42	6.029	3.474	4.374	1.993	2.518	3.746
FBgn0035207	Herc4	3L	1313697	1318330	+	96	3L_1318426_1318445_P-element	COR-025;COR-018	2	10	1318426	1318445	DNA	TIR	P	P-element	0.015054	0.02	0.863976	5344.86	5453.78	6070.07	6492.68	5145.95	6937.74	7178.41	5454.1	5667.54	5255.7	7646.26	4742.78	4834.21	9720.99	6478.01	10776.8	6341.02	8418.73	5931.05	8578.83
FBgn0038890	CG7956	3R	21520929	21528598	+	0	3R_21521376_21521379_Bari1	JUT-008;COR-023;RAL-426	3	15	21521376	21521379	DNA	TIR	TcMar-Tc1	Bari1	0.0201009	0.02	-0.698838	3688.37	3356.97	3592.33	3830.14	3118.41	2536.4	3482.59	3502.36	3389.34	2682.52	2375.17	2364.45	2480.67	2693.33	1787.23	2697.34	2816.93	2427.64	2282.45	2886.4
FBgn0038439	Cad89D	3R	16484567	16495422	-	0	3R_16492643_16492645_pogo	MUN-013;COR-023;RAL-375	3	15	16492643	16492645	DNA	TIR	TcMar-Pogo	pogo	0.0232138	0.02	0.684767	44.516	8.174	26.571	24.497	739.585	30.197	19.618	31.969	51.503	66.229	91.676	45.687	28.646	4.219	4.96	17.718	17.001	12.416	26.1	45.049
FBgn0265967	lncRNA:CR44754	X	16901768	16912724	-	-737	X_16913461_16913467_Doc3	RAL-176;MUN-020;MUN-013;AKA-018;GIM-024;MUN-008;RAL-426;LUN-007;COR-025;COR-018;TOM-008	11	55	16913461	16913467	RNA	LINE	Jockey	Doc3	0.00912249	0.03	-0.552146	180.182	100.721	102.848	191.987	277.088	111.45	90.348	178.996	176.116	194.911	366.497	182.223	187.847	123.992	271.402	167.296	73.862	302.433	126.229	172.264
FBgn0283503	Neurl4	3L	14043695	14049892	-	-351	3L_14050243_14050245_pogo	MUN-020;MUN-013;JUT-008;COR-025;RAL-737	5	25	14050243	14050245	DNA	TIR	TcMar-Pogo	pogo	0.0140929	0.03	-0.603493	1661.03	1687.17	1621.92	1484.3	1639.34	1607.79	1635.02	1568.82	1467.31	963.345	1206.94	1313.22	1398.03	1286.38	1240.88	1786.72	1674.63	1408.06	1414.03	1509.1
FBgn0085280	CG34251	3L	17671623	17683581	+	0	3L_17675058_17675060_Rt1b	TOM-008;MUN-008	2	10	17675058	17675060	RNA	LINE	R1	Rt1b	0.015054	0.03	0.863976	5.903	5.304	0	1.902	0	5.294	2.496	5.203	0.713	2.993	7.025	8.852	61.995	11.833	4.244	1.712	34.397	2.233	4.359	62.042
FBgn0015714	Cyp6a17	2R	14873954	14875739	+	-32	2R_14873922_14873929_roo	GIM-012;COR-018;GIM-024	3	15	14873922	14873929	RNA	LTR	Pao	roo	0.0168222	0.03	0.71568	452.432	1924.77	1965.34	349.365	2823.71	1253.9	1858.99	1937.8	3863.3	4266.59	8515.93	6818.39	740.88	3270.29	2445.99	4298.87	1014.09	8319.11	3688.37	3874.99
FBgn0034931	CG2812	2R	23925237	23926911	+	-132	2R_23925105_23925107_1360	COR-025;MUN-008	2	10	23925105	23925107	DNA	TIR	P	1360	0.0254566	0.03	0.804043	159.315	276.452	203.815	171.731	170.798	189.303	173.054	157.986	155.985	150.17	225.106	174.142	199.44	505.383	264.967	214.629	315.088	177.737	302.118	207.72
FBgn0266956	lncRNA:CR45407	3L	9760901	9761354	+	854	3L_9762208_9762244_jockey	RAL-177;COR-025;RAL-091;RAL-737	4	20	9762208	9762244	RNA	LINE	Jockey	jockey	0.0280387	0.03	0.594222	2.595	2.173	0	2.687	0	0	0	2.36	0.681	0	1.895	1.178	2.116	0	1.966	0.321	1.894	2.67	2.043	0
FBgn0004622	TkR99D	3R	29950797	29969447	-	0	3R_29952659_29952661_rover	LUN-007;GIM-012	2	10	29952659	29952661	RNA	LTR	Pao	rover	0.00675976	0.04	0.944304	72.357	66.848	61.889	42.877	89.81	59.916	50.762	113.716	390.705	137.773	249.424	154.699	184.935	90.865	87.818	114.263	138.485	334.361	133.264	200.171
FBgn0033159	Dscam1	2R	7317925	7381899	-	127	2R_7317798_7317801_BS	TOM-008;COR-018	2	10	7317798	7317801	RNA	LINE	Jockey	BS	0.00675976	0.04	0.944304	700.318	766.685	676.813	575.946	831.775	643.441	539.044	891.191	923.232	1085.74	1246.74	1168.93	1107.32	477.002	338.136	1014.26	882.163	1208.22	788.306	1165.69
FBgn0027581	CG6191	2R	13580314	13593339	-	0	2R_13585498_13585500_Doc6	MUN-013;RAL-177	2	10	13585498	13585500	RNA	LINE	Jockey	Doc6	0.00675977	0.04	-0.944304	3097.19	2564.29	2826.69	2395.83	2324.11	3232.95	2950.64	2645	3262.66	1825.4	2199.24	2237.59	1688.81	2935.17	2990.69	2428.18	2120.61	2424.82	1868.62	2698.3
FBgn0250825	CG34241	3L	12127980	12128461	+	-375	3L_12127605_12127610_diver	RAL-375;RAL-177;RAL-737	3	15	12127605	12127610	RNA	LTR	Pao	diver	0.0191164	0.04	0.70365	1.906	1.255	1.9	28.011	14.989	1.969	14.251	20.189	0	0.461	0	17.74	54.47	1.006	90.761	22.301	1.986	0	0	0
FBgn0266865	asRNA:CR45326	2R	23709178	23709947	+	103	ISO1_671_LARD.c1	TOM-008;RAL-091	2	10	23710050	23710348	RNA	LARD	LARD	LARD	0.0254566	0.04	0.804043	1.942	20.471	2.071	0	4.065	0	3.976	1.706	0	0	1.658	0	2.22	0	5.951	2.473	0	0.636	0.739	0.507
FBgn0037995	CG3809	3R	12197942	12199473	+	-953	3R_12196989_12196991_BS	TOM-008;GIM-024	2	10	12196989	12196991	RNA	LINE	Jockey	BS	0.0378334	0.04	0.754272	2.126	3.134	0	0	6.625	2.207	2.153	0	0.809	3.107	0.765	27.138	108.01	0	199.805	61.634	2.862	2.47	0.688	2.925
FBgn0030157	CG1468	X	9878423	9879279	+	-219	X_9878204_9878204_transib1	TOM-008	1	5	9878204	9878204	DNA	TIR	CMC-Transib	transib1	0.0392561	0.04	-1.03156	641.514	651.588	282.14	577.436	661.789	599.376	179.352	312.263	2003.62	2309.85	3642.29	1976.23	2761.06	2045.54	2046.56	3782.16	2506.32	3770.63	3605.99	430.452
FBgn0267100	lncRNA:CR45540	X	9581494	9581917	-	-275	X_9582192_9582195_412	RAL-375	1	5	9582192	9582195	RNA	LTR	Gypsy	412	0.0392561	0.04	1.03156	0	3.336	0	0	9.448	4.757	0	3.839	0	0.734	2.793	0	2.591	2.38	0	0	0	0.663	0.642	0
FBgn0030122	Aladin	X	9273414	9275653	+	0	X_9274892_9274892_Doc	RAL-177	1	5	9274892	9274892	RNA	LINE	Jockey	Doc	0.0392561	0.04	-1.03156	2132.51	1993.68	2955.67	1975.2	2525.91	2392.33	2744.66	2155.66	2088.01	1643.09	1327.13	1644.66	1558.46	2343.02	2413.78	2063.19	1861.38	1596.38	1933.67	1837.02
FBgn0052703	Erk7	X	9261377	9267698	-	0	X_9266904_9266904_Gypsy-2_Dsim	RAL-737	1	5	9266904	9266904	RNA	LTR	Gypsy	Gypsy-2_Dsim	0.0392561	0.04	1.03156	10.398	5.616	12.388	2.939	10.043	12.477	6.98	34.89	5.37	6.308	6.766	13.193	84.346	1.408	141.483	70.244	4.328	4.296	3.427	5.553
FBgn0030114	CG17754	X	9250421	9255953	+	-10	X_9250411_9250411_P-element	GIM-024	1	5	9250411	9250411	DNA	TIR	P	P-element	0.0392561	0.04	1.03156	1333.57	1800.23	1686.92	1596.67	1537.88	1628.88	1741.95	1208.73	2479.88	1698.51	2046.07	2193.57	1539.32	1911.37	1657.53	1613.87	1750.67	1846.66	1256.28	2303.88
FBgn0030099	CG12056	X	9192670	9193620	+	-37	X_9192633_9192633_P-element	RAL-426	1	5	9192633	9192633	DNA	TIR	P	P-element	0.0392561	0.04	1.03156	348.97	313.455	443.191	401.314	380.311	1068.85	381.533	422.23	468.443	504.145	453.877	511.897	408.437	404.247	395.677	392.484	401.988	605.687	576.116	397.878
FBgn0267099	lncRNA:CR45539	X	9120718	9120918	-	226	X_9120492_9120492_Ivk	RAL-426	1	5	9120492	9120492	RNA	LINE	I	Ivk	0.0392561	0.04	-1.03156	0	4.007	5.679	5.115	0	0	0	0	0	0.088	0	0	0	0	0	0	0	0.164	0	0
FBgn0030060	CG2004	X	8712473	8714924	-	0	X_8714286_8714286_412	RAL-426	1	5	8714286	8714286	RNA	LTR	Gypsy	412	0.0392561	0.04	-1.03156	4486.98	4751.13	3818.86	4393.41	3930.19	2189.26	4609.95	3680.83	2905.53	3870.93	2813.52	4699.77	3405.48	3717.26	3351.38	3853.12	3361.05	3542.58	3573.47	3089.66
FBgn0040929	CG12659	X	8590776	8591729	-	-364	X_8592093_8592093_pogo	MUN-008	1	5	8592093	8592093	DNA	TIR	TcMar-Pogo	pogo	0.0392561	0.04	1.03156	457.906	546.219	695.811	605.51	587.152	676.22	665.016	489.046	784.628	586.2	470.016	441.946	417.767	901.495	964.005	677.265	757.17	426.37	527.055	630.362
FBgn0025864	Crag	X	8592032	8602036	+	0	X_8592093_8592093_pogo	MUN-008	1	5	8592093	8592093	DNA	TIR	TcMar-Pogo	pogo	0.0392561	0.04	1.03156	8045.5	9723.29	9558.68	9702.05	8865.31	9033.78	8997.6	8383.94	10578.2	6467.2	5993.91	6449.03	5522.01	7184.92	6706.07	7131.16	9349.56	6559.55	4723.63	8441.6
FBgn0030053	CG12081	X	8588812	8590774	+	-422	X_8588390_8588390_pogo	GIM-024	1	5	8588390	8588390	DNA	TIR	TcMar-Pogo	pogo	0.0392561	0.04	-1.03156	1737.15	1978.1	2135.73	1924.41	1958.8	2147.34	2125.3	1697.87	2266.03	1967.9	1526.43	1483.46	1669.41	2150.45	2115.15	1739.59	1941.75	1980.38	1671.69	1960.85
FBgn0027280	l(1)G0193	X	7941479	7946908	-	0	X_7945074_7945074_P-element	RAL-059	1	5	7945074	7945074	DNA	TIR	P	P-element	0.0392561	0.04	-1.03156	6067.42	8859.9	8411.28	8287.63	7772.98	7354.74	8052.98	8034.73	8024.76	7864.77	8215.73	7560.96	7433.85	7695.7	7421.4	6976.16	8274.92	8852.03	7593.13	7473.95
FBgn0029979	mahe	X	7922159	7931382	-	0	X_7931375_7931375_P-element	RAL-176	1	5	7931375	7931375	DNA	TIR	P	P-element	0.0392561	0.04	-1.03156	12973.6	12258.4	7862.28	15570.8	12785.7	16385	14033.1	14215	13765.1	7524.53	7099.81	7457.58	6655	9239.44	7883.72	8734.85	8796.64	7954.25	5306.73	10793.3
FBgn0052726	CG32726	X	7425221	7425743	-	0	X_7425390_7425390_Copia	COR-023	1	5	7425390	7425390	RNA	LTR	Copia	Copia	0.0392561	0.04	-1.03156	121.476	157.439	94.784	100.689	116.027	109.119	119.102	140.284	70.542	232.374	123.426	299.783	187.502	109.354	137.998	79.364	171.83	336.694	252.074	212.613
FBgn0085366	CG34337	X	7417254	7417693	+	-213	X_7417041_7417041_HMS-Beagle	RAL-426	1	5	7417041	7417041	RNA	LTR	Gypsy	HMS-Beagle	0.0392561	0.04	1.03156	2.555	1.869	0	0	0	2.724	0	0	0	0	0	1.259	0	0.748	0.69	0	0	0	0	0.416
FBgn0026144	CBP	X	7337353	7342731	+	0	X_7338281_7338281_roo	MUN-013	1	5	7338281	7338281	RNA	LTR	Pao	roo	0.0392561	0.04	-1.03156	4797.29	5505.36	6394.21	7348.63	4252.01	5918.89	5947.38	5535.54	5981.76	3440.42	3576.34	4017.43	3005.4	6169.63	4807.87	6376.14	4685.61	2812.06	3438.31	4490.8
FBgn0029943	Atg5	X	7314623	7323770	-	0	X_7315842_7315842_I-element	MUN-013	1	5	7315842	7315842	RNA	LINE	I	I-element	0.0392561	0.04	-1.03156	1461.8	1620.73	1678.83	1846.23	1442.08	1870.68	1711.35	1667.19	1401.73	365.312	1136.19	1079.21	720.135	1305.58	1457.42	1223.93	1187.13	1055.74	695.869	1241.05
FBgn0029935	CG4615	X	7098579	7102300	-	313	X_7098266_7098266_pogo	RAL-176	1	5	7098266	7098266	DNA	TIR	TcMar-Pogo	pogo	0.0392561	0.04	1.03156	1251.79	1236.56	2266.76	1614.54	1359.8	1557.86	1533.12	1366.45	2227.24	2086.77	1840.93	1570.99	1429.41	1789.97	1768.29	1554.59	1562.27	1604.94	1321.54	2024.07
FBgn0027108	Inx2	X	6998673	7004151	+	-199	X_6998474_6998579_P-element	TOM-008	1	5	6998474	6998579	DNA	TIR	P	P-element	0.0392561	0.04	-1.03156	7725.81	10082.2	8757.49	8337.27	7992.48	9575.82	9342.02	9094.3	7642.03	6419.28	7234.19	7105.38	7157.06	7063.84	7231.5	8585.52	7464	7098.11	6409.22	5034.29
FBgn0028982	Spt6	X	6267798	6274984	+	-56	X_6267742_6267742_1360	RAL-177	1	5	6267742	6267742	DNA	TIR	P	1360	0.0392561	0.04	1.03156	12464.8	14280	13203	15839.1	12316.7	14620.6	13689.7	14150.8	9427.58	5511.59	5716.39	6207.19	5886.38	7272.57	6459.32	7793.42	7476.95	6008.36	5467.81	7574.29
FBgn0029848	Btnd	X	6217269	6219327	-	-330	X_6219657_6219657_roo	RAL-059	1	5	6219657	6219657	RNA	LTR	Pao	roo	0.0392561	0.04	-1.03156	11.797	186.58	74.755	39.698	249.342	197.556	198.383	214.876	52.239	174.976	139.578	189.437	208.375	155.615	143.206	217.352	42.066	103.153	37.079	56
FBgn0266095	lncRNA:CR44832	X	5790953	5791536	-	0	X_5791376_5791376_roo	MUN-008	1	5	5791376	5791376	RNA	LTR	Pao	roo	0.0392561	0.04	-1.03156	120.663	71.126	74.113	75.561	147.625	99.498	106.116	123.957	113.818	257.778	249.371	230.764	236.672	124.582	164.458	395.156	77.794	215.721	239.831	114.587
FBgn0259149	CG42264	X	5773024	5776647	-	34	X_5772990_5772990_jockey	RAL-855	1	5	5772990	5772990	RNA	LINE	Jockey	jockey	0.0392561	0.04	1.03156	4.389	0	2.241	0	0	4.357	6.589	0	0	0.794	0	0	0	0	0	0	0	0	0	0.431
FBgn0029804	CG3097	X	5765856	5770780	-	-313	X_5771093_5771093_P-element	MUN-020	1	5	5771093	5771093	DNA	TIR	P	P-element	0.0392561	0.04	1.03156	1339.43	784.463	627.643	1015.18	1100.07	788.131	877.978	1105.99	1099.55	947.999	1684.04	1023.1	1284.01	726.963	859.579	1191.51	1058.4	1357.75	1808.24	965.039
FBgn0029754	CG15930	X	5315131	5317295	-	0	X_5315790_5315790_transib1	COR-018	1	5	5315790	5315790	DNA	TIR	CMC-Transib	transib1	0.0392561	0.04	1.03156	50.707	30.104	12.031	20.22	42.022	22.783	79.468	40.623	11.668	13.32	13.155	11.722	43.007	17.397	30.564	121.209	30.546	14.639	19.946	12.591
FBgn0029753	CG4198	X	5313259	5315190	+	600	X_5315790_5315790_transib1	COR-018	1	5	5315790	5315790	DNA	TIR	CMC-Transib	transib1	0.0392561	0.04	1.03156	130.324	155.065	104.785	164.508	140.841	198.904	170.839	137.49	128.239	69.987	67.998	100.504	145.584	122.832	271.419	220.946	176.467	86.484	79.719	88.013
FBgn0023216	Parg	X	3668838	3671502	-	-685	X_3672187_3672187_Gypsy-2_Dsim	MUN-008	1	5	3672187	3672187	RNA	LTR	Gypsy	Gypsy-2_Dsim	0.0392561	0.04	-1.03156	2479.72	2766.81	2978.59	3153.23	2352.6	3158.54	2904.05	2389.96	2565.64	1926.62	1575.37	1613.01	1311.6	2384.68	2312.94	1847.3	1663.39	1437.04	1539.94	1942.96
FBgn0029667	Gas8	X	3491012	3504851	-	0	X_3503973_3503975_Micropia.t1	COR-018	1	5	3503973	3503975	RNA	LTR	Gypsy	Micropia	0.0392561	0.04	1.03156	2.516	7.879	16.981	2.443	27.04	9.606	10.969	20.438	6.129	10.85	10.037	6.99	24.925	2.601	22.624	2660.32	4.296	10.363	5.41	7.974
FBgn0029667	Gas8	X	3491012	3504851	-	0	X_3503973_3503975_Micropia	COR-018	1	5	3503973	3503975	RNA	LTR	Gypsy	Micropia	0.0392561	0.04	1.03156	2.516	7.879	16.981	2.443	27.04	9.606	10.969	20.438	6.129	10.85	10.037	6.99	24.925	2.601	22.624	2660.32	4.296	10.363	5.41	7.974
FBgn0040375	CG13760	X	2583746	2585699	-	0	X_2585520_2585520_412	RAL-059	1	5	2585520	2585520	RNA	LTR	Gypsy	412	0.0392561	0.04	-1.03156	1159.68	1700.1	2113.55	2057.25	1695.87	2207.4	1951.67	1939.95	1002.63	868.608	851.065	946.457	712.952	941.335	918.709	799.664	786.851	865.582	697.195	906.68
FBgn0031161	CG15445	X	21117160	21120444	+	0	X_21117823_21117823_blood	RAL-176	1	5	21117823	21117823	RNA	LTR	Gypsy	blood	0.0392561	0.04	-1.03156	1882.78	2024.88	1352.34	1828.58	2070.14	2297.51	1926.55	1795.85	1863.94	1974.7	2286.9	2478.39	2812.73	2750.1	2870.87	2513.02	2729.62	2343.9	2969.46	1958.47
FBgn0031117	GstT3	X	20467456	20469796	+	0	X_20468357_20468359_P-element	COR-025	1	5	20468357	20468359	DNA	TIR	P	P-element	0.0392561	0.04	1.03156	2058.64	1984.08	2428.84	2157.34	2316.92	1817.86	1842.92	1775.33	2381.6	1943.03	2560.07	1897.85	2028.3	3994.85	2504.59	1416.98	2107.89	2953.16	1960.56	2457.36
FBgn0000084	AnxB10	X	20171446	20173514	-	-841	X_20174355_20174355_297	COR-018	1	5	20174355	20174355	RNA	LTR	Gypsy	297	0.0392561	0.04	-1.03156	4521	4564.38	3758.16	4003.57	4345.6	3512.67	4491.01	4230.59	3572.1	4292.86	4933.17	4642.05	4197.41	3107.58	3812.7	2990.45	3887.99	5098.64	3486.99	3845.52
FBgn0260873	CG42583	X	20139794	20140170	+	-444	X_20139350_20139350_BS2	RAL-375	1	5	20139350	20139350	RNA	LINE	Jockey	BS2	0.0392561	0.04	1.03156	0	0	0	0	6.53	0	0	0	0	0	0	0	0	0	0	0	0	0	0	0
FBgn0031052	CG14215	X	19652306	19659407	+	0	X_19652335_19652335_P-element	RAL-375	1	5	19652335	19652335	DNA	TIR	P	P-element	0.0392561	0.04	-1.03156	5336.45	7513.17	6874.61	7277.76	4215.01	7255.2	6124.45	6012.37	5866.88	3465.56	2717.5	3174.64	2997.01	4148.59	4034.42	4670.56	3691.5	2764.89	3321.16	4299.52
FBgn0262905	lncRNA:CR43260	X	19484859	19485423	-	-322	X_19485745_19485745_roo	RAL-176	1	5	19485745	19485745	RNA	LTR	Pao	roo	0.0392561	0.04	1.03156	2.668	3.927	4.022	0	0	0	0	0	0	0	1.061	0	0	0	2.245	1.094	0.524	1.133	0.721	0
FBgn0052537	CG32537	X	19273350	19276539	-	0	X_19273711_19273711_jockey	AKA-018	1	5	19273711	19273711	RNA	LINE	Jockey	jockey	0.0392561	0.04	-1.03156	1131.33	1125.29	1371.15	1170.65	1322.79	1347.79	965.795	876.594	907.544	825.642	643.871	772.006	149.07	1049.73	881.909	805.621	815.522	731.963	659.558	833.606
FBgn0031000	Muc18B	X	19215516	19216660	+	-291	X_19215225_19215225_roo	COR-025	1	5	19215225	19215225	RNA	LTR	Pao	roo	0.0392561	0.04	1.03156	66.224	47.72	106.282	4.844	9.462	42.809	34.619	122.948	0.777	5.071	64.239	34.129	43.21	142.648	2.994	13.639	17.225	8.513	46.45	12.059
FBgn0030982	CG7423	X	19082610	19083290	-	42	X_19082568_19082568_Doc	RAL-059	1	5	19082568	19082568	RNA	LINE	Jockey	Doc	0.0392561	0.04	-1.03156	0	3.336	0	0	0	0	2.397	4.067	0	0	0	0	1.953	0	5.836	2.168	0	1.727	0	0
FBgn0026090	CG14812	X	1857890	1858971	-	0	X_1858254_1858254_roo	MUN-013	1	5	1858254	1858254	RNA	LTR	Pao	roo	0.0392561	0.04	-1.03156	850.942	976.795	875.233	994.782	884.599	950.805	940.365	887.635	1192.83	961.557	1298.34	1349.94	1368.09	1303.7	1408.85	1189.49	1219.43	1461.59	1404.1	1336.01
FBgn0030938	CG15047	X	18528684	18529593	+	0	X_18529406_18529406_Transpac	RAL-426	1	5	18529406	18529406	RNA	LTR	Gypsy	Transpac	0.0392561	0.04	-1.03156	782.695	869.61	855.064	1038.6	622.94	97.372	898.825	774.043	1069.98	905.033	378.306	694.385	598.065	1172.39	1337.94	915.057	936.08	432.715	501.542	905.935
FBgn0267168	lncRNA:CR45608	X	18310503	18311349	-	-908	X_18312257_18312259_roo.t1	COR-018	1	5	18312257	18312259	RNA	LTR	Pao	roo	0.0392561	0.04	1.03156	0	0	0	2.024	0	2.226	0	1.767	0	0	0	0	0	0	0	1.517	0	0	0	0
FBgn0267168	lncRNA:CR45608	X	18310503	18311349	-	-908	X_18312257_18312259_roo	COR-018	1	5	18312257	18312259	RNA	LTR	Pao	roo	0.0392561	0.04	1.03156	0	0	0	2.024	0	2.226	0	1.767	0	0	0	0	0	0	0	1.517	0	0	0	0
FBgn0262607	CG43133	X	18129586	18130178	-	73	X_18129513_18129513_blood	RAL-855	1	5	18129513	18129513	RNA	LTR	Gypsy	blood	0.0392561	0.04	1.03156	5.317	4.074	1.941	1.68	6.157	3.925	264.977	0	9.101	8.343	2.43	5.751	0.842	0	14.678	1.639	1.202	0.63	0.816	2.188
FBgn0283476	Dhc16F	X	18064484	18078472	+	-144	X_18064340_18064340_Tabor	RAL-091	1	5	18064340	18064340	RNA	LTR	Gypsy	Tabor	0.0392561	0.04	-1.03156	37.85	5.046	16.024	12.727	862.417	21.956	8.974	24.065	8.659	9.843	11.011	23.58	37.317	4.95	49.887	49.31	6.689	9.82	6.46	6.468
FBgn0030841	CG8568	X	17448991	17452543	-	0	X_17449909_17449911_Invader2	MUN-008	1	5	17449909	17449911	RNA	LTR	Gypsy	Invader2	0.0392561	0.04	-1.03156	9.658	14.874	4.282	16.193	7.521	16.772	3.933	14.088	37.417	46.868	27.752	54.39	38.204	5.217	12.424	24.698	4.115	20.277	43.869	23.886
FBgn0016080	xmas-1	X	17151232	17154592	-	0	X_17154201_17154201_Gypsy-2_Dsim	GIM-012	1	5	17154201	17154201	RNA	LTR	Gypsy	Gypsy-2_Dsim	0.0392561	0.04	1.03156	263.846	1273.68	73.372	251.847	204.956	260.475	197.752	258.655	222.637	184.969	143.581	125.702	207.208	133.377	271.45	138.689	158.069	3580.32	254.356	192.775
FBgn0053252	CG33252	X	16896216	16897187	-	-56	X_16897243_16897243_P-element	TOM-008	1	5	16897243	16897243	DNA	TIR	P	P-element	0.0392561	0.04	1.03156	0	0	1.663	1.521	1.777	5.22	0	1.284	6.369	19.256	10.094	9.241	19.822	3.059	43.766	17.324	6.277	4.749	7.998	943.252
FBgn0030775	CG9673	X	16702787	16703884	-	428	X_16702359_16702359_roo	TOM-008	1	5	16702359	16702359	RNA	LTR	Pao	roo	0.0392561	0.04	-1.03156	3750.61	2583.87	2274.45	3122.54	3707.04	2341.27	3509.07	2368.76	1849.31	1963	2998.63	3094.25	5068.83	2809.98	2017.74	2160.4	3529.9	4018.02	5069.1	1136.53
FBgn0054015	CG34015	X	16447569	16448302	-	0	X_16448282_16448282_P-element	AKA-018	1	5	16448282	16448282	DNA	TIR	P	P-element	0.0392561	0.04	-1.03156	443.602	402.34	318.966	300.005	407.836	555.293	286.841	260.039	825.181	938.679	762.009	676.734	357.619	941.092	910.268	706.792	747.782	624.799	741.284	827.77
FBgn0030748	Traf-like	X	16415047	16417585	+	0	X_16417255_16417255_roo	RAL-737	1	5	16417255	16417255	RNA	LTR	Pao	roo	0.0392561	0.04	-1.03156	681.105	503.651	489.674	771.992	828.593	478.418	515.399	455.395	681.452	843.662	1099.1	1003.52	974.963	630.01	544.811	677.034	640.825	1079.27	776.784	715.494
FBgn0278608	Dsp1	X	16333613	16340624	+	0	X_16333786_16333786_S-element	RAL-177	1	5	16333786	16333786	DNA	TIR	TcMar-Tc1	S-element	0.0392561	0.04	-1.03156	9374.02	11779.5	9849.85	6377.16	7265.28	10062.1	8508.46	9946.49	7581.52	6819.4	5705.76	6009.39	5364.11	5716.13	5698.36	5707.32	4201.5	6132.22	3553.64	6356.67
FBgn0260450	CalpC	X	16325764	16328523	+	-336	X_16325428_16325428_297	TOM-008	1	5	16325428	16325428	RNA	LTR	Gypsy	297	0.0392561	0.04	-1.03156	1296.73	1292.55	1845.63	2065.39	1482.28	1625.35	1743.21	1322.61	1589.1	981.926	947.825	966.663	831.072	1044.75	1045.02	961.475	934.048	884.093	978.438	390.555
FBgn0030735	CG3632	X	16296672	16303308	+	0	X_16297279_16297279_pogo	RAL-375	1	5	16297279	16297279	DNA	TIR	TcMar-Pogo	pogo	0.0392561	0.04	1.03156	4774.34	5345.92	6251.88	5753.04	6237.91	5565.97	5556.89	5016.5	5867.27	4883.17	4919.28	4563.6	4436.2	4262.18	4095.05	4873.92	4669.05	4735.98	3973.28	4987.54
FBgn0000459	disco	X	16210599	16216750	-	-276	X_16217026_16217026_P-element	LUN-007	1	5	16217026	16217026	DNA	TIR	P	P-element	0.0392561	0.04	1.03156	167.075	109.371	162.724	82.089	194.128	114.114	108.212	124.764	411.682	211.925	389.833	474.381	340.658	211.595	119.5	233.205	323.493	400.018	263.771	333.772
FBgn0267930	lncRNA:CR46211	X	16191135	16191631	-	231	X_16190904_16190904_mdg3	RAL-059	1	5	16190904	16190904	RNA	LTR	Gypsy	mdg3	0.0392561	0.04	1.03156	2.078	1.283	0	0	0	0	0	0	0	0	0	0	2.157	0	2.604	1.675	0	0	0	0
FBgn0030723	dpr18	X	16063739	16070304	+	0	X_16067836_16067836_Burdock	RAL-426	1	5	16067836	16067836	RNA	LTR	Gypsy	Burdock	0.0392561	0.04	1.03156	234.796	201.682	185.662	191.04	191.336	292.424	114.658	224.979	209.277	306.782	463.428	302.612	336.253	159.6	175.05	303.736	286.563	293.164	235.03	231.363
FBgn0030717	CG8931	X	15983773	15985405	+	255	X_15985660_15985660_297	RAL-176	1	5	15985660	15985660	RNA	LTR	Gypsy	297	0.0392561	0.04	1.03156	1703.81	1784.25	2288.68	2276.16	2000.76	1893.26	2133.24	1767	2000.74	1914.87	1768.99	1596.79	1471.26	1887.5	2156.15	1684.31	1564.13	1468.38	1774.71	1696.88
FBgn0030711	Rrp47	X	15944898	15946249	+	492	X_15946741_15946746_Blastopia	RAL-177	1	5	15946741	15946746	RNA	LTR	Gypsy	Blastopia	0.0392561	0.04	1.03156	1839.81	2254.92	1995.53	2559.62	1742.38	2317.8	2041.38	2141.11	1617.23	1539.59	1323.35	1261.47	1266.63	2047.19	2285.47	1858.06	1747.74	1311.23	1743.98	1584.78
FBgn0001092	Gapdh2	X	15868146	15869661	+	0	X_15868820_15868820_Copia	RAL-737	1	5	15868820	15868820	RNA	LTR	Copia	Copia	0.0392561	0.04	-1.03156	59157.8	58663.3	64670.3	70901.4	60456.1	65365.7	78070.4	46571.8	56632.1	57449.6	61253.6	50829.8	45339	49804.7	43965.6	52201.6	43256.4	63613.5	58227.6	58476.4
FBgn0030699	CG8578	X	15844477	15847858	+	0	X_15847518_15847518_Quasimodo	COR-018	1	5	15847518	15847518	RNA	LTR	Gypsy	Quasimodo	0.0392561	0.04	1.03156	2308.66	2436.54	2468.11	3070.46	1990.84	2515.61	2403.26	2722.9	1875.17	1798.81	1725.51	1546.91	1503.96	1913.14	1805.97	2366.88	1379.61	1518.59	1585.63	1575.78
FBgn0053172	CG33172	X	15769665	15772985	+	0	X_15772500_15772500_LARD	MUN-020	1	5	15772500	15772500	RNA	LARD	LARD	LARD	0.0392561	0.04	-1.03156	2082.42	3315.42	2538.62	2965.32	2420.88	3018.61	2609.03	2275.47	2340.29	1606.03	1504.91	1426.25	1218.73	2302.06	2697.13	1806.6	2330.58	1597.04	1300.46	2430.81
FBgn0265611	asRNA:CR44429	X	15297313	15298217	-	0	X_15297371_15297371_H	COR-023	1	5	15297371	15297371	DNA	TIR	hAT-hobo	H	0.0392561	0.04	-1.03156	50.667	17.485	76.993	14.134	59.795	16.025	25.969	18.552	45.747	27.817	23.86	94.67	41.725	35.645	34.236	45.796	70.566	48.874	22.857	47.342
FBgn0030598	CG9503	X	14919253	14923493	-	-532	X_14924025_14924025_P-element	RAL-426	1	5	14924025	14924025	DNA	TIR	P	P-element	0.0392561	0.04	1.03156	267.569	1163.6	393.998	551.823	397.278	1541.51	684.023	357.415	298.227	422.3	155.391	152.387	162.788	310.831	293.654	456.589	208.911	85.91	112.167	272.845
FBgn0266278	lncRNA:CR44963	X	14293466	14294044	+	0	X_14293692_14293692_jockey	RAL-177	1	5	14293692	14293692	RNA	LINE	Jockey	jockey	0.0392561	0.04	1.03156	0	4.368	0	5.576	2.062	2.077	1.965	1.676	0	0	0	1.288	2.045	0	1.959	0.936	0.629	1.784	0	1.089
FBgn0052625	CG32625	X	13756165	13756826	-	640	X_13755525_13755525_P-element	RAL-177	1	5	13755525	13755525	DNA	TIR	P	P-element	0.0392561	0.04	1.03156	436.272	555.165	1319.45	1576.12	554.776	1326.78	641.287	932.624	811.35	460.138	532.138	944.038	826.537	978.862	625.849	612.942	608.853	569.857	841.216	616.643
FBgn0030456	CG4332	X	13155039	13157372	+	0	X_13155946_13155946_Burdock	RAL-059	1	5	13155946	13155946	RNA	LTR	Gypsy	Burdock	0.0392561	0.04	-1.03156	471.093	2858.53	3311.28	3168.6	2844.82	3640.47	3230.31	2562.23	4646.1	3517.14	2658.59	2701.37	2445.62	4546.72	4451.52	3351.71	3633.41	2686.81	2555.92	3735.68
FBgn0030385	Ir11a	X	12375597	12377755	-	-217	X_12377972_12377972_roo	COR-018	1	5	12377972	12377972	RNA	LTR	Pao	roo	0.0392561	0.04	1.03156	2.062	1.61	0	0	4.739	4.527	2.339	0	1.551	6.292	7.026	2.741	1.345	1.623	0	5.613	2.185	1.85	2.678	1.829
FBgn0262687	lncRNA:CR43157	X	11919126	11919657	-	416	X_11918710_11918710_P-element	MUN-020	1	5	11918710	11918710	DNA	TIR	P	P-element	0.0392561	0.04	-1.03156	3.253	0	0	0	3.444	3.989	6.562	11.196	0.77	2.102	4.069	22.309	23.27	0.605	35.524	24.309	2.842	1.504	0	0
FBgn0030332	CG9360	X	11763475	11764590	-	0	X_11763525_11763527_Micropia.t1	RAL-091	1	5	11763525	11763527	RNA	LTR	Gypsy	Micropia	0.0392561	0.04	-1.03156	21785.3	1946.41	1881.05	13450.8	13361.6	3747.09	2255.37	4956.35	919.715	1451.18	1788.64	5381.05	1339.99	1823.58	357.451	705.28	810.876	2664.52	981.022	2664.35
FBgn0030332	CG9360	X	11763475	11764590	-	0	X_11763525_11763527_Micropia	RAL-091	1	5	11763525	11763527	RNA	LTR	Gypsy	Micropia	0.0392561	0.04	-1.03156	21785.3	1946.41	1881.05	13450.8	13361.6	3747.09	2255.37	4956.35	919.715	1451.18	1788.64	5381.05	1339.99	1823.58	357.451	705.28	810.876	2664.52	981.022	2664.35
FBgn0085377	CG34348	X	11339874	11344734	+	0	X_11342107_11342107_Gypsy-2_Dsim	GIM-024	1	5	11342107	11342107	RNA	LTR	Gypsy	Gypsy-2_Dsim	0.0392561	0.04	1.03156	2975.66	2346.55	3404.03	3879.95	2630.39	3578.2	3597.05	3275.68	1630.52	1854.45	1360.73	3215.91	1388.46	1837.22	2116.86	1432.63	1609.72	1657.67	1283.61	1409.95
FBgn0001491	l(1)10Bb	X	11324295	11325308	-	757	X_11323538_11323538_jockey	RAL-091	1	5	11323538	11323538	RNA	LINE	Jockey	jockey	0.0392561	0.04	-1.03156	2003.32	1814.92	2221.08	2231.72	1771.97	2348.32	2169.14	2181.54	1484.53	1563.74	1242.99	1285.97	1391.02	1830.16	1845.17	1737.75	1601.29	1324.23	1636.53	1443.45
FBgn0030263	CG2076	X	11090211	11092098	+	311	X_11092409_11092409_P-element	COR-023	1	5	11092409	11092409	DNA	TIR	P	P-element	0.0392561	0.04	1.03156	3954.54	3038.42	3200.96	3269.82	3997.84	2999.67	3318.2	3219.83	4673.37	4791.25	6913.06	5741.29	5716.29	3926.89	4601.61	4544.04	3897.68	6512.94	6220.21	4118.68
FBgn0030228	BTBD9	X	10768538	10772154	+	0	X_10771289_10771289_Gypsy-2_Dsim	COR-018	1	5	10771289	10771289	RNA	LTR	Gypsy	Gypsy-2_Dsim	0.0392561	0.04	-1.03156	1509.58	1758.09	1717.63	1677.7	1747.46	1820.63	1650.74	1590.48	4962.69	3221.03	2610.35	2925.79	1795.97	4175.47	4235.18	1394.47	3058.29	2560.79	2046.93	3926.68
FBgn0003204	ras	X	10744503	10749097	+	0	X_10744938_10744938_P-element	RAL-737	1	5	10744938	10744938	DNA	TIR	P	P-element	0.0392561	0.04	-1.03156	7843.49	12101.9	8548.69	8864.75	9140.69	9811.6	10539.7	7110.47	9778.52	9342.16	9381.98	10085.9	9547.96	12552.2	11559.1	9034.47	10408	9896.83	10239.2	9306.33
FBgn0030215	CG15296	X	10565843	10566591	-	0	X_10566252_10566252_3S18	RAL-177	1	5	10566252	10566252	RNA	LTR	Pao	3S18	0.0392561	0.04	1.03156	4.365	9.255	8.898	12.149	8.347	6.211	10.217	5.263	0	0.745	2.143	2.815	18.962	0	42.948	20.397	0.638	1.216	0	0
FBgn0085437	CG34408	X	10220111	10230088	+	0	X_10229988_10229988_roo	AKA-018	1	5	10229988	10229988	RNA	LTR	Pao	roo	0.0392561	0.04	-1.03156	3833.02	4057.97	3726.93	4357.49	3586.81	4021.16	4821.77	3716.21	4238.68	3838.75	4198.3	3631.76	2732.94	3842.77	3496.73	3876.99	3548.31	4315.79	3392.19	3833.03
FBgn0263132	Cht6	X	10016846	10050803	+	0	X_10022176_10022178_Micropia.t1	AKA-018	1	5	10022176	10022178	RNA	LTR	Gypsy	Micropia	0.0392561	0.04	1.03156	374.32	204.248	225.598	192.283	174.461	260.964	229.961	444.516	406.607	568.464	550.06	487.145	4349.27	243.774	254.349	334.456	360.376	293.421	284.963	584.465
FBgn0263132	Cht6	X	10016846	10050803	+	0	X_10022176_10022178_Micropia	AKA-018	1	5	10022176	10022178	RNA	LTR	Gypsy	Micropia	0.0392561	0.04	1.03156	374.32	204.248	225.598	192.283	174.461	260.964	229.961	444.516	406.607	568.464	550.06	487.145	4349.27	243.774	254.349	334.456	360.376	293.421	284.963	584.465
FBgn0029686	Glos	X	3936518	3940582	+	0	FBti0060050.c1	RAL-176	1	5	3940027	3940300	RNA	LTR	Gypsy	gypsy8	0.0392561	0.04	1.03156	2687.08	2581.64	3437.55	2330.03	2410.15	3413.8	2979.49	2016.38	2191.98	1347.72	1327.89	1189.69	1399.67	1569.83	1425.33	1469.29	1570.85	1219.72	1538.43	1899.26
FBgn0035770	pst	3L	7357276	7360263	-	373	FBti0020058.c1	RAL-059	1	5	7356903	7357179	RNA	LTR	Gypsy	Quasimodo	0.0392561	0.04	1.03156	35099.9	21195.6	18292.7	16718.1	16689.4	11310	12432	9077.43	7623.33	11661.9	24764.6	13266.5	25222.1	11172	6245.52	15532	21072	11993	12662.4	9060.7
FBgn0052939	CG32939	3R	9693080	9694461	+	688	3R_9695149_9695149_transib1	GIM-012	1	5	9695149	9695149	DNA	TIR	CMC-Transib	transib1	0.0392561	0.04	-1.03156	0	0	0	0	974.643	0	0	1044.99	275.687	2522.96	1969.45	1657.2	1705.67	0	674.957	1799.87	1346.38	1067.61	1832.04	1732.28
FBgn0037719	bocks	3R	9589469	9591002	-	0	3R_9590978_9590980_P-element	MUN-013	1	5	9590978	9590980	DNA	TIR	P	P-element	0.0392561	0.04	1.03156	1826.32	1835.87	2131.01	2040.57	1410.8	1600.84	1781.96	1547.86	2254.38	2617.23	1568.64	1550.94	1349.35	2206.93	2097.19	1856.09	1804.99	1699.04	2091.74	1718.4
FBgn0037696	GstZ1	3R	9455518	9456546	-	0	3R_9456233_9456233_jockey	RAL-176	1	5	9456233	9456233	RNA	LINE	Jockey	jockey	0.0392561	0.04	-1.03156	648.563	775.029	2.039	698.854	734.346	490.348	554.989	443.656	1064.56	993.695	846.882	963.98	1043.38	1272.15	1248.87	602.422	1221.12	958.218	910.277	841.913
FBgn0037697	GstZ2	3R	9456816	9460652	-	583	3R_9456233_9456233_jockey	RAL-176	1	5	9456233	9456233	RNA	LINE	Jockey	jockey	0.0392561	0.04	1.03156	347.982	344.482	852.518	504.08	574.187	314.211	446.482	434.27	419.788	895.143	543.047	627.858	630.853	359.578	237.753	344.997	356.61	1129.84	808.51	548.133
FBgn0266706	lncRNA:CR45196	3R	9228134	9230277	+	0	3R_9228543_9228543_Gypsy-2_Dsim	GIM-024	1	5	9228543	9228543	RNA	LTR	Gypsy	Gypsy-2_Dsim	0.0392561	0.04	1.03156	6.873	1.559	0	4.35	6.368	1.913	3.372	1.887	0	0.38	0.365	235.154	2.124	0.888	1.735	7.619	1.799	1.312	0.74	1.639
FBgn0039742	CG15528	3R	30048636	30052112	-	0	3R_30050113_30050113_Nomad	GIM-012	1	5	30050113	30050113	RNA	LTR	Gypsy	Nomad	0.0392561	0.04	1.03156	209.628	173.721	157.934	84.261	127.779	114.056	80.863	160.098	190.606	335.628	510.211	389.938	381.464	206.548	175.133	276.303	200.31	576.986	414.346	299.565
FBgn0026597	Axn	3R	30022843	30035311	+	0	3R_30024913_30024913_diver	RAL-375	1	5	30024913	30024913	RNA	LTR	Pao	diver	0.0392561	0.04	1.03156	3135.54	3486.47	3751.49	4858.32	3478.14	4142.97	3549.77	3012.71	6752.55	5134.54	4531.8	3966.17	3022.74	6261.19	5919.29	5156.8	5104.81	3852.4	3314.6	5543.72
FBgn0016685	Nlp	3R	30004786	30010352	+	0	3R_30010263_30010263_Nomad	RAL-177	1	5	30010263	30010263	RNA	LTR	Gypsy	Nomad	0.0392561	0.04	-1.03156	15297.9	21881	15366.7	11945	13253.8	20942.6	18528.8	17686	13158.2	15371.3	13024.1	15143.3	14292.2	22968.8	23652	16629.5	19710.3	14663.1	17575.5	13154.9
FBgn0039723	CG15522	3R	29927256	29928766	+	-517	3R_29926739_29926739_Nomad	RAL-059	1	5	29926739	29926739	RNA	LTR	Gypsy	Nomad	0.0392561	0.04	-1.03156	42.7	43.046	60.695	44.402	66.308	59.235	47.805	108.381	56.498	124.962	128.585	111.899	115.401	55.947	76.536	78.525	109.247	113.736	79.278	92.499
FBgn0051041	CG31041	3R	29590071	29590906	-	-171	3R_29591077_29591077_G2	RAL-737	1	5	29591077	29591077	RNA	LINE	Jockey	G2	0.0392561	0.04	-1.03156	1147.55	1327.93	10.631	951.64	0	1504.74	916.199	5.533	73.437	244.151	17.868	472.036	243.605	131.171	66.105	94.682	244.782	1.693	62.589	84.332
FBgn0039667	CG2010	3R	29494783	29498923	+	182	3R_29499105_29499105_412	MUN-008	1	5	29499105	29499105	RNA	LTR	Gypsy	412	0.0392561	0.04	-1.03156	930.407	991.511	908.227	750.685	1204.44	611.019	758.595	936.971	1081.45	1330.67	2948.74	2167.31	2007.95	655.273	1103.4	1147.36	859.257	2286.89	1781.12	2238.08
FBgn0041780	Ssl2	3R	29030952	29032642	-	0	3R_29032388_29032388_Transpac	RAL-177	1	5	29032388	29032388	RNA	LTR	Gypsy	Transpac	0.0392561	0.04	1.03156	7.51	14.969	32.127	250.513	38.109	49.602	26.975	16.966	19.275	10.323	26.414	24.56	23.792	57.874	10.176	132.51	27.227	25.174	19.197	13.783
FBgn0039621	CG14518	3R	29024972	29026159	+	-655	3R_29024317_29024317_297	GIM-024	1	5	29024317	29024317	RNA	LTR	Gypsy	297	0.0392561	0.04	1.03156	1.782	1.422	6.267	1.688	4.215	6.13	5.846	4.451	11.056	13.287	12.236	24.78	12.624	3.631	18.825	10.765	8.513	17.073	12.038	10.787
FBgn0085465	CG34436	3R	28282581	28283548	+	-130	3R_28282451_28282458_pogo	RAL-737	1	5	28282451	28282458	DNA	TIR	TcMar-Pogo	pogo	0.0392561	0.04	1.03156	0	2.626	0	0	1.782	1.902	1.698	3.108	0.922	1.119	0.705	1.576	2.341	0	1.907	1.797	0.663	0.677	2.408	0
FBgn0039559	NSD	3R	27932983	27937853	-	-286	3R_27938139_27938139_1360	LUN-007	1	5	27938139	27938139	DNA	TIR	P	1360	0.0392561	0.04	1.03156	8616.47	9756.12	11588.5	12575.7	9721.06	13754.9	10673.3	10392.3	12897.7	7849.96	6311.23	5606.43	4569.36	10253.3	10114.8	8966.55	6765.92	5348.66	5761.22	9853.03
FBgn0005659	Ets98B	3R	27736539	27748366	+	-117	3R_27736422_27736422_blood	MUN-013	1	5	27736422	27736422	RNA	LTR	Gypsy	blood	0.0392561	0.04	-1.03156	604.486	603.356	695.098	584.676	662.418	422.398	495.101	574.324	680.328	719.832	1121.01	953.282	738.8	601.581	512.028	614.79	780.397	1152.09	681.961	914.457
FBgn0004387	Klp98A	3R	27547776	27559145	-	0	3R_27556806_27556806_FB4	COR-025	1	5	27556806	27556806	DNA	TIR	TcMar-Tc1	FB4	0.0392561	0.04	-1.03156	3077.18	3367.9	3252.21	3742.53	2894.24	3052.77	3245.71	3157.41	4423.88	3162.41	2842.23	2839.58	2742.67	2745.79	2702.72	3632.37	3207.51	2906.2	2457.84	4094.75
FBgn0262613	CG43139	3R	27501367	27502025	-	0	3R_27501746_27501746_297	RAL-855	1	5	27501746	27501746	RNA	LTR	Gypsy	297	0.0392561	0.04	-1.03156	72.609	2.208	2.287	193.85	35.255	6.819	0	7.726	8.453	11.405	6.883	18.597	8.113	2.098	3.229	7.185	2.062	0	108.088	7.057
FBgn0039465	Tsp97E	3R	26961065	26964817	-	0	3R_26962622_26962697_jockey.t1	RAL-176	1	5	26962622	26962697	RNA	LINE	Jockey	jockey	0.0392561	0.04	1.03156	2356.1	2353.44	3864.27	2933.06	2509.54	2876.76	2906.12	2327.77	4186.88	3127.74	3008.77	2841.16	2371.18	3606.59	3588.46	3226.82	2925.67	2709.64	2165.16	3833.15
FBgn0039465	Tsp97E	3R	26961065	26964817	-	0	3R_26962622_26962697_jockey	RAL-176	1	5	26962622	26962697	RNA	LINE	Jockey	jockey	0.0392561	0.04	1.03156	2356.1	2353.44	3864.27	2933.06	2509.54	2876.76	2906.12	2327.77	4186.88	3127.74	3008.77	2841.16	2371.18	3606.59	3588.46	3226.82	2925.67	2709.64	2165.16	3833.15
FBgn0039411	dysf	3R	26076593	26098711	-	0	3R_26088805_26088805_Copia	COR-018	1	5	26088805	26088805	RNA	LTR	Copia	Copia	0.0392561	0.04	1.03156	99.899	74.341	93.973	80.933	117.907	83.78	61.993	76.07	142.673	127.498	243.331	261.14	142.921	60.644	72.874	308.306	80.939	168.454	118.053	205.479
FBgn0000206	boss	3R	25961995	25966948	+	0	3R_25962914_25962914_Burdock	LUN-007	1	5	25962914	25962914	RNA	LTR	Gypsy	Burdock	0.0392561	0.04	1.03156	396.391	404.037	353.934	297.683	729.066	308.289	420.495	511.305	817.722	745.566	941.337	898.543	1142.38	464.672	460.379	624.772	688.419	899.188	934.443	664.739
FBgn0039355	CG4730	3R	25677073	25678682	-	0	3R_25677133_25677133_Doc	GIM-024	1	5	25677133	25677133	RNA	LINE	Jockey	Doc	0.0392561	0.04	-1.03156	589.821	619.003	1117.91	1138.51	590.198	848.071	625.331	833.512	804.477	610.12	491.477	178.018	346.824	630.718	778.543	832.814	479.766	491.1	470.39	824.962
FBgn0039343	CG5111	3R	25506276	25508279	+	0	3R_25508266_25508266_H	RAL-059	1	5	25508266	25508266	DNA	TIR	hAT-hobo	H	0.0392561	0.04	1.03156	98.861	24.669	4.133	29.592	69.169	22.389	15.854	32.137	13.419	11.802	10.474	67.888	65.841	30.496	58.741	36.093	4.816	12.855	11.918	10.034
FBgn0039331	ND-49L	3R	25358286	25360034	+	735	3R_25360769_25360772_jockey	JUT-008	1	5	25360769	25360772	RNA	LINE	Jockey	jockey	0.0392561	0.04	1.03156	0	1.543	0	1.991	2.03	6.376	0	0	0.819	1.621	3.205	13.039	40.497	2.569	94.315	29.244	2.888	1.894	0.694	1.986
FBgn0039321	CG10550	3R	25306408	25308391	-	696	3R_25305712_25305717_Doc	RAL-059	1	5	25305712	25305717	RNA	LINE	Jockey	Doc	0.0392561	0.04	1.03156	6677.55	3476.66	2610.12	2595.75	4441.58	2328.72	3017.14	4235.95	3604.49	3514.78	5914.85	5032.98	3457.4	1641.45	1469.84	1738.69	2558.84	4054.29	2701.73	3794.94
FBgn0039311	CG10513	3R	25275791	25277212	-	-945	3R_25278157_25278161_roo.t1	MUN-020	1	5	25278157	25278161	RNA	LTR	Pao	roo	0.0392561	0.04	1.03156	4550.57	3148.22	1963.23	1530.49	4228.06	2653.35	1995.23	3012.85	1987.2	2674.69	1927.31	2747.82	5691.66	1528.23	1341.16	5228.13	4023.64	2260.62	7513.67	2261.88
FBgn0039311	CG10513	3R	25275791	25277212	-	-945	3R_25278157_25278161_roo	MUN-020	1	5	25278157	25278161	RNA	LTR	Pao	roo	0.0392561	0.04	1.03156	4550.57	3148.22	1963.23	1530.49	4228.06	2653.35	1995.23	3012.85	1987.2	2674.69	1927.31	2747.82	5691.66	1528.23	1341.16	5228.13	4023.64	2260.62	7513.67	2261.88
FBgn0259152	Clbn	3R	25127503	25131155	+	36	3R_25131191_25131191_Blastopia	RAL-375	1	5	25131191	25131191	RNA	LTR	Gypsy	Blastopia	0.0392561	0.04	-1.03156	5302.63	6005.4	5646.21	6810.61	4397.71	6378.45	5482.15	5321.57	4883.16	4862.06	3928.27	3593.05	4380.53	5337.75	5532.07	5027.63	5367.44	3172.57	4557.49	4559.86
FBgn0039277	CG13650	3R	25109227	25112516	-	0	3R_25112309_25112309_S-element	RAL-375	1	5	25112309	25112309	DNA	TIR	TcMar-Tc1	S-element	0.0392561	0.04	-1.03156	623.71	321.48	310.775	281.235	280.606	190.853	245.802	398.711	434.674	666.154	899.563	685.187	748.877	401.904	336.712	786.026	564.932	717.923	674.996	501.084
FBgn0259178	5PtaseI	3R	25040428	25045151	-	0	3R_25041330_25041330_transib1	GIM-024	1	5	25041330	25041330	DNA	TIR	CMC-Transib	transib1	0.0392561	0.04	-1.03156	1549.93	1430.31	1686.4	1859.3	1349.8	2100.29	1718.88	1749.67	1577.6	1549.63	1351.28	1072.97	1328.99	1738.77	1842.79	1664.22	1538.81	1282.55	1441.07	1378.48
FBgn0051105	ppk22	3R	24857586	24859801	-	0	3R_24859560_24859560_Copia	RAL-091	1	5	24859560	24859560	RNA	LTR	Copia	Copia	0.0392561	0.04	1.03156	3.226	246.689	2.359	21.697	4.67	63.758	10.422	7.962	1.88	14.922	17.355	23.475	156.926	6.028	148.173	50.591	13.001	11.25	9.121	7.643
FBgn0029503	CHORD	3R	24186360	24187785	+	0	3R_24187034_24187034_Stalker2	RAL-426	1	5	24187034	24187034	RNA	LTR	Gypsy	Stalker2	0.0392561	0.04	-1.03156	1558.06	1554.98	1609.6	1951.86	1553.09	1617.17	1967.9	1697	1183.43	1026.38	1068.49	1041.89	1160.88	1698.7	1680.78	1731.59	1233.64	927.568	1744.58	1079.36
FBgn0039156	CG6178	3R	24152348	24154896	+	0	3R_24152391_24152391_P-element	MUN-020	1	5	24152391	24152391	DNA	TIR	P	P-element	0.0392561	0.04	1.03156	5906.93	4506.36	5596.86	5409.09	6383.59	4976.97	5921.5	4613.47	7524.63	6744.77	7834.25	6531.56	6900.28	7530.27	7400.48	6016.54	7323.02	7602.18	8313.82	7429.39
FBgn0039141	spas	3R	24038216	24042982	+	0	3R_24041791_24041791_roo	GIM-012	1	5	24041791	24041791	RNA	LTR	Pao	roo	0.0392561	0.04	-1.03156	3308.29	3797.13	3781.62	3591.6	3543.66	3673.9	4223.9	3318.2	5152.62	3615.55	3385.53	3157.51	2522.44	3941.31	3710.04	3628.39	3582.29	1216.23	2501.6	4020.61
FBgn0040227	eIF3d1	3R	23680040	23682317	+	856	3R_23683173_23683173_297	GIM-024	1	5	23683173	23683173	RNA	LTR	Gypsy	297	0.0392561	0.04	-1.03156	15268.2	22792	17997.5	16221.4	15572.2	18479.8	16966.3	16068.4	14006.7	14147.8	14592.2	12697.6	16072	18956.2	17687.7	16496.9	17690.2	16430.6	17709.3	14833.8
FBgn0259193	Ir94d	3R	23402809	23405139	+	0	3R_23403967_23404007_roo	RAL-737	1	5	23403967	23404007	RNA	LTR	Pao	roo	0.0392561	0.04	1.03156	0	1.314	0	0	2.058	1.922	0	13.923	1.776	4.147	6.69	4.66	2.189	0	0	3.913	0.647	5.343	0.746	3.89
FBgn0039043	CG17121	3R	23044665	23048214	-	0	3R_23045709_23045709_roo	COR-025	1	5	23045709	23045709	RNA	LTR	Pao	roo	0.0392561	0.04	-1.03156	645.84	514.219	717.702	649.688	782.983	566.65	480.458	582.795	1037.26	1214.72	1737.99	1133.16	1264.23	414.649	958.754	876.953	846.729	1502.8	1201.61	1163.67
FBgn0262540	CG43094	3R	22770614	22770987	-	-206	3R_22771193_22771193_I-element	RAL-737	1	5	22771193	22771193	RNA	LINE	I	I-element	0.0392561	0.04	-1.03156	12.667	8.726	24.492	37.946	43.367	35.961	8.618	0	9.417	11.718	37.257	46.475	13.843	14.757	9.661	14.334	6.132	43.118	17.416	18.286
FBgn0263521	mir-4969	3R	21798515	21798671	-	-962	3R_21799633_21799633_Rt1b	RAL-426	1	5	21799633	21799633	RNA	LINE	R1	Rt1b	0.0392561	0.04	1.03156	2.056	3.074	0	0	0	4.384	4.147	1.769	0	0	0	0	0	0	0	0	0	0	0	0
FBgn0051233	CG31233	3R	21749854	21753237	+	-180	3R_21749674_21749674_mdg1	GIM-012	1	5	21749674	21749674	RNA	LTR	Gypsy	mdg1	0.0392561	0.04	-1.03156	7190.34	6721.1	3370	5282.01	6169.33	5173.63	5300.45	5551.58	1679.6	1203.87	3141.85	4405.46	10623.4	4675.38	3257.78	2496.17	4669.7	1286.38	12802.6	2659.78
FBgn0038889	Fancm	3R	21482326	21487444	+	297	3R_21487741_21487741_412	RAL-177	1	5	21487741	21487741	RNA	LTR	Gypsy	412	0.0392561	0.04	1.03156	3188.75	3822.57	3408.45	4823.05	2855.41	3685.01	3381.66	3866.76	2571.63	2028.24	1862.09	1764.87	1710.94	2335.65	2259.04	3031.66	2094.37	1725.66	1832.67	2314.96
FBgn0261845	pre-mod(mdg4)-U	3R	21365610	21370249	+	-48	3R_21365562_21365562_P-element	MUN-013	1	5	21365562	21365562	DNA	TIR	P	P-element	0.0392561	0.04	1.03156	558.854	709.617	742.746	831.749	580.44	764.083	644.854	625.404	1408.39	1470.01	730.358	584.779	594.535	984.059	1204.46	1125.43	762.02	597.96	711.934	786.747
FBgn0261843	pre-mod(mdg4)-W	3R	21365610	21370249	+	-48	3R_21365562_21365562_P-element	MUN-013	1	5	21365562	21365562	DNA	TIR	P	P-element	0.0392561	0.04	-1.03156	53.868	178.779	129.833	72.415	97.023	114.261	63.518	134.982	398.677	0	305.62	264.501	170.023	299.167	284.453	154.704	335.141	236.311	0	197.922
FBgn0261842	pre-mod(mdg4)-AE	3R	21365610	21368279	+	-48	3R_21365562_21365562_P-element	MUN-013	1	5	21365562	21365562	DNA	TIR	P	P-element	0.0392561	0.04	1.03156	0	0	0	0	0	0	0	0	0	269.869	149.109	253.205	78.28	0	0	132.013	61.255	0	238.182	0
FBgn0266177	pre-mod(mdg4)-I	3R	21355693	21359768	-	479	3R_21355214_21355214_roo	RAL-091	1	5	21355214	21355214	RNA	LTR	Pao	roo	0.0392561	0.04	-1.03156	138.552	21.67	123.842	100.858	106.636	113.918	151.188	75.124	84.018	197.186	101.958	131.498	133.028	173.399	235.133	214.896	227.22	189.291	284.436	96.926
FBgn0266178	pre-mod(mdg4)-B	3R	21354446	21359768	-	0	3R_21355214_21355214_roo	RAL-091	1	5	21355214	21355214	RNA	LTR	Pao	roo	0.0392561	0.04	-1.03156	105.841	0	25.616	39.011	32.511	87.47	103.246	84.791	19.745	86.71	49.235	9.41	8.658	46.163	0	25.718	21.603	3.395	16.932	7.78
FBgn0038880	SIFaR	3R	21276665	21293998	-	0	3R_21289392_21289394_P-element	JUT-008	1	5	21289392	21289394	DNA	TIR	P	P-element	0.0392561	0.04	-1.03156	59.704	49.007	34.153	40.043	57.58	37.746	30.289	67.621	42.788	64.566	71.929	66.641	64.638	29.599	32.012	291.01	69.313	56.893	35.987	52.254
FBgn0038876	CG5919	3R	21270127	21271408	+	0	3R_21271240_21271240_pogo	RAL-059	1	5	21271240	21271240	DNA	TIR	TcMar-Pogo	pogo	0.0392561	0.04	1.03156	1384.04	833.971	947.872	740.069	938.349	914.535	1112.97	627.948	1256.59	1364.82	1352	1077.34	1121.29	1265.08	1324.68	969.713	1046.83	1192.64	1167.96	1110.27
FBgn0000083	AnxB9	3R	21065242	21070917	+	0	3R_21066366_21066366_Copia	RAL-375	1	5	21066366	21066366	RNA	LTR	Copia	Copia	0.0392561	0.04	-1.03156	10434.4	12894.5	11210.4	9460.4	5961.44	8985.15	10163.3	10805.7	9257.61	10157.5	12418.7	11721.3	11675.6	6834.88	8472.3	9263.58	10041.3	12344.7	11063.3	9510.21
FBgn0038845	CG10827	3R	21005161	21006990	-	-900	3R_21007890_21007890_H	MUN-020	1	5	21007890	21007890	DNA	TIR	hAT-hobo	H	0.0392561	0.04	1.03156	3606.92	2874.91	2259.88	2585.51	3049.25	1962.66	2858.97	1879.07	1105.82	1175.99	2064.13	1365.77	1689.23	1581.86	1090.63	1027.4	1053.72	1502.57	3050.05	932.787
FBgn0046689	Takl1	3R	20770829	20772601	-	0	3R_20771480_20771480_Gypsy-2_Dsim	RAL-059	1	5	20771480	20771480	RNA	LTR	Gypsy	Gypsy-2_Dsim	0.0392561	0.04	-1.03156	192.949	319.842	381.076	1701.5	452.978	309.132	351.189	256.958	196.409	302.968	301.298	606.849	1009.76	389.086	145.252	305.327	645.256	471.345	285.119	209.787
FBgn0051199	CG31199	3R	20742801	20743869	-	-122	3R_20743991_20743991_F-element	RAL-059	1	5	20743991	20743991	RNA	LINE	Jockey	F-element	0.0392561	0.04	-1.03156	226.697	512.508	587.924	861.548	1539.52	561.653	536.464	890.333	1212.04	2245.99	2592.99	2297	1103.15	916.942	442.644	707.153	951.076	3695.17	1207.12	1662.57
FBgn0266381	lncRNA:CR45023	3R	20358840	20360281	+	0	3R_20359882_20359882_roo	RAL-737	1	5	20359882	20359882	RNA	LTR	Pao	roo	0.0392561	0.04	1.03156	1.897	1.383	0	0	3.313	0	0	146.602	0.883	0	2.392	1.546	4.419	0	1.793	0	1.812	0	0.749	0
FBgn0038783	CG4367	3R	20303956	20304954	-	0	3R_20304626_20304626_roo	LUN-007	1	5	20304626	20304626	RNA	LTR	Pao	roo	0.0392561	0.04	-1.03156	2.109	2.648	10.79	0	0	2.042	1.943	3.632	0	0.425	2.907	3.118	0	15.418	0.902	3.8	1.263	0	0	3.287
FBgn0038766	CG4854	3R	20028059	20029561	+	454	3R_20030015_20030015_pogo	RAL-177	1	5	20030015	20030015	DNA	TIR	TcMar-Pogo	pogo	0.0392561	0.04	1.03156	560.392	472.322	638.519	919.362	387.548	694.199	690.06	527.089	586.233	472.794	405.545	421.967	334.802	553.34	534.613	514.976	405.219	282.645	486.239	525.822
FBgn0051213	CG31213	3R	19972899	19979569	+	316	3R_19979885_19979885_roo	MUN-020	1	5	19979885	19979885	RNA	LTR	Pao	roo	0.0392561	0.04	-1.03156	8.109	1.411	11.985	7.832	7.604	10.144	7.438	10.086	0	0	0	3.258	29.989	0	41.909	41.99	0	0	0	0
FBgn0038752	CG4462	3R	19921745	19925371	-	343	3R_19921402_19921402_roo	COR-025	1	5	19921402	19921402	RNA	LTR	Pao	roo	0.0392561	0.04	1.03156	586.903	713.762	643.091	454.729	1103.52	794.233	758.064	749.504	682.607	1164.76	1110.32	1307.26	1192.18	981.992	473.698	746.282	982.133	1318.11	1044.27	795.857
FBgn0038747	RhoGAP92B	3R	19905165	19914272	+	0	3R_19912363_19912363_transib1	COR-025	1	5	19912363	19912363	DNA	TIR	CMC-Transib	transib1	0.0392561	0.04	-1.03156	6669.06	6675.81	7601.9	7946.11	5718.07	7564.01	7330.51	6546.4	4730.02	2792.39	2532.92	3015.32	2627.3	2730.35	3128.36	2750.89	2953.41	2733.54	2174.15	3601.2
FBgn0261984	Ire1	3R	19853909	19861291	-	0	3R_19860163_19860163_S-element	RAL-177	1	5	19860163	19860163	DNA	TIR	TcMar-Tc1	S-element	0.0392561	0.04	1.03156	4872.91	4810.68	5885.54	6566.67	4879.73	5941.74	5554.88	4674.67	4922.01	3303.43	3651.75	3951.22	3487.2	3480.18	2733.24	3376.12	3259.99	3802.01	2888.84	4478.74
FBgn0038732	CG11391	3R	19778751	19780727	+	0	3R_19779177_19779177_412	TOM-008	1	5	19779177	19779177	RNA	LTR	Gypsy	412	0.0392561	0.04	-1.03156	162.997	153.611	219.231	105.529	153.262	215.183	223.286	234.176	292.928	526.069	272.015	670.715	130.015	182.928	79.986	253.234	193.886	756.588	174.915	177.107
FBgn0086613	Ino80	3R	19368996	19403153	-	0	3R_19390518_19390518_HMS-Beagle	RAL-855	1	5	19390518	19390518	RNA	LTR	Gypsy	HMS-Beagle	0.0392561	0.04	-1.03156	2695.76	2852.31	2733.25	3430.08	2247.39	3156.09	2452.44	2886.95	3271.19	2518.32	2154.49	1948.85	1970.36	2914.48	2990.82	2792.98	2692.88	1820.27	2132.78	2688.36
FBgn0038701	CG18493	3R	19390271	19392132	+	0	3R_19390518_19390518_HMS-Beagle	RAL-855	1	5	19390518	19390518	RNA	LTR	Gypsy	HMS-Beagle	0.0392561	0.04	-1.03156	4016.18	3505.51	3384.71	12511.7	4666.31	6651.28	3388.45	3750.69	1773.61	2612.96	2915.32	2954.96	6280.29	3870.33	2679.88	4992.16	3617.96	3565.86	7376.73	1598.98
FBgn0038649	CG7718	3R	18744064	18746041	-	547	3R_18743517_18743517_P-element	JUT-008	1	5	18743517	18743517	DNA	TIR	P	P-element	0.0392561	0.04	1.03156	2374.47	2399.66	2443.37	2200.2	2103.71	2529.56	2656.66	2244.78	2217	2014.59	1666.78	1586.57	1391.78	2512.83	3193.91	1783.06	1751.77	1416.94	1929.49	1683.64
FBgn0038601	CG18600	3R	18300196	18301728	-	363	3R_18299833_18299833_Tirant	RAL-177	1	5	18299833	18299833	RNA	LTR	Gypsy	Tirant	0.0392561	0.04	1.03156	2469.21	3233.48	2169.04	5500.31	2093.81	2764.8	2670.69	2698.3	1723.37	2068.6	1572.5	2198.86	2439.57	3535.11	3279.88	2425.03	3167.21	3994.57	4342.05	1573.06
FBgn0038558	CG12347	3R	17906446	17907451	+	965	3R_17908416_17908416_F-element	MUN-008	1	5	17908416	17908416	RNA	LINE	Jockey	F-element	0.0392561	0.04	1.03156	0	0	0	0	0	0	0	0	0	0	0.433	1.469	13.874	0	27.034	10.028	8.793	0	0	0
FBgn0038540	CG14321	3R	17733599	17734381	+	-728	3R_17732871_17732871_Blastopia	MUN-013	1	5	17732871	17732871	RNA	LTR	Gypsy	Blastopia	0.0392561	0.04	1.03156	65.857	58.106	42.428	25.812	32.07	15.53	25.773	41.97	45.212	88.183	85.735	83.596	55.571	32.632	37.157	36.256	41.285	38.758	68.673	48.424
FBgn0038531	CG14325	3R	17627128	17629012	+	13	3R_17629025_17629025_mdg1	RAL-177	1	5	17629025	17629025	RNA	LTR	Gypsy	mdg1	0.0392561	0.04	-1.03156	0	1.598	0	0	2.242	6.518	4.356	1.72	1.618	3.966	0.779	1.408	0.676	0	0.831	0.773	1.156	1.878	0.69	1.938
FBgn0038508	CG5866	3R	17415740	17416505	+	332	3R_17416837_17416839_Burdock	GIM-024	1	5	17416837	17416839	RNA	LTR	Gypsy	Burdock	0.0392561	0.04	-1.03156	4.581	7.879	4.959	4.06	9.35	4.697	4.878	1.802	10.339	12.709	5.706	3.934	8.83	9.301	5.243	13.281	6.939	8.737	4.815	8.636
FBgn0038476	kuk	3R	17080245	17084781	+	0	3R_17080464_17080464_gypsy	RAL-426	1	5	17080464	17080464	RNA	LTR	Gypsy	gypsy	0.0392561	0.04	-1.03156	15289.8	11505.3	16268.1	17702.6	13649.9	362.47	16433.1	12578.4	15868.3	13355.8	8914.52	8569.62	6857.88	14734.1	17583.7	9154.26	10912.9	7513.4	8060.85	11564
FBgn0038465	Irc	3R	17002876	17007208	+	0	3R_17003741_17003741_roo	RAL-177	1	5	17003741	17003741	RNA	LTR	Pao	roo	0.0392561	0.04	-1.03156	5703.1	5359.4	6208.76	2545.65	6315.43	4990.02	6801.28	5107.99	6427.52	8020.71	11876.4	8265.27	8634.49	4664.19	4500.27	6618.64	6545.96	11288.1	7946.15	8837.88
FBgn0259917	CG42446	3R	16358145	16360108	-	0	3R_16359560_16359562_Micropia.t1	RAL-059	1	5	16359560	16359562	RNA	LTR	Gypsy	Micropia	0.0392561	0.04	1.03156	25.623	0	18.377	0	9.644	16.463	9.364	8.26	15.565	7.833	8.208	24.804	22.413	18.166	106.187	33.482	10.945	5.693	2.775	2.167
FBgn0259917	CG42446	3R	16358145	16360108	-	0	3R_16359560_16359562_Micropia	RAL-059	1	5	16359560	16359562	RNA	LTR	Gypsy	Micropia	0.0392561	0.04	1.03156	25.623	0	18.377	0	9.644	16.463	9.364	8.26	15.565	7.833	8.208	24.804	22.413	18.166	106.187	33.482	10.945	5.693	2.775	2.167
FBgn0038388	CG4287	3R	15962168	15963867	-	-863	3R_15964730_15964730_Doc	RAL-375	1	5	15964730	15964730	RNA	LINE	Jockey	Doc	0.0392561	0.04	1.03156	2859.79	2422.92	3292.35	2943.73	3266.22	3369	3192.75	2755.85	3168.05	3561.26	2895.9	3413.85	3197.49	3518.76	3629.82	2823.07	3500.45	3312.21	3342.93	3398.95
FBgn0265048	cv-d	3R	15844467	15853581	-	0	3R_15853089_15853089_297	RAL-375	1	5	15853089	15853089	RNA	LTR	Gypsy	297	0.0392561	0.04	-1.03156	2469.66	2262.22	2066.03	1632.23	1498.81	1518.24	2005.9	1472.38	1835.49	1987.53	3069.43	2297.18	2266.8	1102.15	843.299	1764.26	1924.03	2407.35	1913.7	3087.55
FBgn0038376	Hmt-1	3R	15853869	15857470	-	780	3R_15853089_15853089_297	RAL-375	1	5	15853089	15853089	RNA	LTR	Gypsy	297	0.0392561	0.04	1.03156	7181.42	6939.05	8330.96	7777.53	8330.38	7845.05	8370.55	6601.44	7309.1	6306.75	6800.69	6033.22	5358.28	6526.53	6649.55	5702.15	6089.48	6568.29	5223.13	7099.06
FBgn0003483	spn-E	3R	15837420	15844415	+	0	3R_15839645_15839645_jockey	COR-018	1	5	15839645	15839645	RNA	LINE	Jockey	jockey	0.0392561	0.04	1.03156	5176.7	3548.76	7249.85	6732.22	5272.73	6666.66	6651.26	5840.02	6608.08	4332.48	3658.78	2949.41	3365.92	4804.07	5119.35	5803.45	4110.75	3089.24	4150.71	5406.01
FBgn0264431	lncRNA:CR43849	3R	15667979	15668676	+	248	3R_15668924_15668924_Doc6	RAL-176	1	5	15668924	15668924	RNA	LINE	Jockey	Doc6	0.0392561	0.04	1.03156	2.136	3.274	13.403	2.137	3.39	8.086	5.289	9.523	0.873	0	0	3.132	0.796	0	0	4.624	0	0	0	0
FBgn0051344	CG31344	3R	15223379	15225329	-	0	3R_15224440_15224440_Doc	RAL-177	1	5	15224440	15224440	RNA	LINE	Jockey	Doc	0.0392561	0.04	-1.03156	944.772	1070.98	1264.24	811.453	1430.01	2276.41	1306.24	1270.74	1236.38	1053.53	1127.78	1050.07	954.56	987.401	1314.81	977.288	977.511	1094.99	1043.66	1162.81
FBgn0085417	natalisin	3R	14418594	14421865	+	0	3R_14420789_14420789_Gypsy-2_Dsim	RAL-177	1	5	14420789	14420789	RNA	LTR	Gypsy	Gypsy-2_Dsim	0.0392561	0.04	1.03156	57.516	35.359	25.139	68.57	29.159	18.338	11.146	38.918	41.314	85.387	72.479	53.017	88.656	49.962	47.42	81.069	65.036	81.824	64.859	58.46
FBgn0038214	CG9616	3R	14244805	14245471	-	0	3R_14245368_14245368_H	RAL-177	1	5	14245368	14245368	DNA	TIR	hAT-hobo	H	0.0392561	0.04	-1.03156	103.854	129.269	274.273	1.753	126.322	52.344	17.42	68.868	1.78	132.506	204.885	109.821	139.587	72.177	47.313	79.051	78.426	173.999	95.92	33.406
FBgn0027563	CG9631	3R	14225099	14226762	-	0	3R_14225134_14225134_Copia	RAL-737	1	5	14225134	14225134	RNA	LTR	Copia	Copia	0.0392561	0.04	-1.03156	733.644	573.217	609.961	763.579	857.198	558.11	748.596	435.989	401.89	955.373	1228.17	1092.03	990.461	544.439	504.47	456.586	680.927	1257.55	823.517	1222.39
FBgn0038202	CG12402	3R	14104489	14108321	-	0	3R_14104788_14104788_roo	GIM-012	1	5	14104788	14104788	RNA	LTR	Pao	roo	0.0392561	0.04	-1.03156	278.14	165.427	283.863	155.704	212.736	117.391	169.572	242.055	169.021	223.084	282.668	225.966	279.59	75.22	115.395	229.031	143.881	176.301	158.245	238.085
FBgn0263414	asRNA:CR43460	3R	13971734	13974675	+	659	3R_13975334_13975334_412	TOM-008	1	5	13975334	13975334	RNA	LTR	Gypsy	412	0.0392561	0.04	-1.03156	111.727	130.191	302.334	244.539	118.541	366.625	103.258	68.004	391.848	155.213	214.815	145.475	54.229	135.36	102.822	242.706	115.848	121.482	93.689	99.672
FBgn0008646	E5	3R	13867346	13874916	-	0	3R_13871107_13871107_blood	COR-023	1	5	13871107	13871107	RNA	LTR	Gypsy	blood	0.0392561	0.04	1.03156	37.805	38.764	44.278	35.879	41.921	43.444	22.941	46.502	49.979	67.947	101.518	60.597	48.044	41.323	42.79	51.918	56.512	94.675	54.331	46.677
FBgn0051469	CG31469	3R	13709160	13709939	-	0	3R_13709413_13709413_412	COR-023	1	5	13709413	13709413	RNA	LTR	Gypsy	412	0.0392561	0.04	-1.03156	264.172	173.141	64.699	241.698	284.312	158.163	225.141	81.442	150.198	224.353	127.861	302.978	438.876	142.206	39.435	220.899	355.521	296.028	366.182	149.421
FBgn0038166	CG9588	3R	13675093	13676681	-	0	3R_13675250_13675250_H	COR-018	1	5	13675250	13675250	DNA	TIR	hAT-hobo	H	0.0392561	0.04	-1.03156	1577.8	1640.46	1888.07	1669.09	1527.68	1821.66	1507.7	1382.65	1518.55	1698.28	1350.73	1353.91	1418.67	1634.91	1784.68	1337.53	1607.47	1645.75	1566.34	1362.42
FBgn0004049	yrt	3R	13428868	13434984	-	0	3R_13429100_13429100_Gypsy-2_Dsim	COR-025	1	5	13429100	13429100	RNA	LTR	Gypsy	Gypsy-2_Dsim	0.0392561	0.04	-1.03156	1974.94	2268.02	2441.45	2726.83	1800.52	2269.43	1988.02	2082.33	6363.14	4622.71	4131.41	3455.37	2972.35	4299.99	4683.83	4372.44	3956.5	3715.83	2724.7	4810.45
FBgn0265162	lncRNA:CR44231	3R	12727760	12728459	+	-170	3R_12727590_12727590_297	RAL-059	1	5	12727590	12727590	RNA	LTR	Gypsy	297	0.0392561	0.04	-1.03156	0	0	0	0	3.729	0	0	8.117	0	0	0	0	0	0	0	0.505	0	0	0	0
FBgn0267146	lncRNA:CR45586	3R	12661379	12662138	-	421	3R_12660958_12660958_jockey	RAL-176	1	5	12660958	12660958	RNA	LINE	Jockey	jockey	0.0392561	0.04	1.03156	0	0	2.178	0	0	0	0	0	0	0	0	0	0	0	0	0	0	0	0	0
FBgn0038070	CG6753	3R	12640164	12642482	-	-653	3R_12643135_12643135_roo	MUN-008	1	5	12643135	12643135	RNA	LTR	Pao	roo	0.0392561	0.04	-1.03156	20.302	48.577	6.609	19.556	24.222	19.674	15.471	22.585	28.772	57.89	43.16	50.789	40.482	11.637	28.469	15.492	5.035	47.689	38.544	30.243
FBgn0267681	lncRNA:CR46017	3R	12614393	12615200	-	0	3R_12614976_12614976_roo	JUT-008	1	5	12614976	12614976	RNA	LTR	Pao	roo	0.0392561	0.04	-1.03156	0	0	0	0	0	2.046	0	0	0	0	0	0	0	0	0	4.794	0	0	0.734	0
FBgn0038005	Cyp313a5	3R	12232795	12234684	-	0	3R_12234547_12234547_roo	GIM-024	1	5	12234547	12234547	RNA	LTR	Pao	roo	0.0392561	0.04	1.03156	0	0	0	0	0	1.846	1.633	0	2.639	1.379	0.667	3.069	0.697	0.996	0	1.322	0.667	0	0	1.105
FBgn0037989	ATP8B	3R	12068376	12090612	-	0	3R_12083522_12083522_roo	MUN-020	1	5	12083522	12083522	RNA	LTR	Pao	roo	0.0392561	0.04	-1.03156	1068.3	1064.95	1122.8	864.078	1406.98	825.573	975.108	1227.87	1303.75	1607.31	1741.87	1714.25	1808.85	719.009	671.468	1439.92	1423.07	1664.47	1211.3	1590.39
FBgn0037979	GCC185	3R	12010773	12015059	+	671	3R_12015730_12015730_Doc	RAL-091	1	5	12015730	12015730	RNA	LINE	Jockey	Doc	0.0392561	0.04	1.03156	4590.52	7187.32	4752.12	5604.7	3749.05	4966.54	4326.94	5113.36	2786.33	2111.17	1979.17	1833.47	1746.58	2409.04	2207.09	2143.1	2151.09	1850.03	1756.83	2219.18
FBgn0260743	GC1	3R	11967709	11971686	+	0	3R_11968773_11968773_Doc	MUN-008	1	5	11968773	11968773	RNA	LINE	Jockey	Doc	0.0392561	0.04	-1.03156	4258.23	5370.85	4973.77	4586.81	5727.71	6352.64	5440.2	3912.36	5633.14	5469.97	4448.66	4064.1	2279.88	5448.13	6146.72	4568.27	3407.78	4144.89	3822.99	4730.55
FBgn0037936	CG6908	3R	11688382	11690051	-	-947	3R_11690998_11690998_F-element	RAL-091	1	5	11690998	11690998	RNA	LINE	Jockey	F-element	0.0392561	0.04	-1.03156	6951.89	91.106	927.209	7220.36	5916.73	735.687	996.443	1633.21	1092.71	1307.15	1054.31	1394.73	2299.74	1093.66	611.772	1275.37	1986.07	1627.61	2029.37	1726.14
FBgn0267673	lncRNA:CR46009	3R	11354349	11355123	+	-175	3R_11354174_11354174_H	RAL-426	1	5	11354174	11354174	DNA	TIR	hAT-hobo	H	0.0392561	0.04	1.03156	0	4.832	1.986	0	0	10.571	0	0	0	0	0.401	0	1.447	0	4.899	0.39	0	0	0	0
FBgn0037853	CG14696	3R	10882434	10885001	-	0	3R_10884681_10884681_S-element	RAL-091	1	5	10884681	10884681	DNA	TIR	TcMar-Tc1	S-element	0.0392561	0.04	-1.03156	242.609	77.26	200.984	315.393	183.027	210.491	155.026	230.982	195.245	341.046	432.865	417.71	353.024	163.821	137.104	166.928	268.426	333.641	318.328	191.968
FBgn0037850	CG14695	3R	10878205	10879319	-	-487	3R_10879806_10879809_mdg1	GIM-024	1	5	10879806	10879809	RNA	LTR	Gypsy	mdg1	0.0392561	0.04	-1.03156	19.341	22.346	6.76	33.448	27.113	15.664	54.512	9.117	38.98	104.312	77.796	35.639	90.155	53.12	25.295	55.751	27.223	104.614	51.753	60.54
FBgn0266451	fau	3R	10773198	10777374	-	0	3R_10777037_10777037_roo	RAL-091	1	5	10777037	10777037	RNA	LTR	Pao	roo	0.0392561	0.04	-1.03156	7661.59	1921.12	5705.19	5529.96	8812.84	4779.1	5239.01	8067.43	6398.65	9419.79	12190	8249.27	9104.48	6662.66	7203.54	8877.87	7720.63	11488.1	11260	8766.71
FBgn0266732	asRNA:CR45205	3R	10060667	10061978	-	-421	3R_10062399_10062402_Doc6	COR-018	1	5	10062399	10062402	RNA	LINE	Jockey	Doc6	0.0392561	0.04	1.03156	0	0	2.07	0	0	2.095	0	0	0.815	0	0	0	0.718	0	0.833	3.533	0	0.63	0.722	0
FBgn0263251	vnc	3L	9972313	9974023	+	0	3L_9973990_9973995_Doc	MUN-013	1	5	9973990	9973995	RNA	LINE	Jockey	Doc	0.0392561	0.04	-1.03156	3992.61	5693.46	4164.13	4707.09	3623.44	4915.4	4944.63	4494.48	3351.91	2038.82	2952.18	3410.68	3265.81	5500.56	5169.23	3440	4061.71	3333.44	4005.97	2983.83
FBgn0259932	CG42455	3L	9972313	9974023	+	0	3L_9973990_9973995_Doc	MUN-013	1	5	9973990	9973995	RNA	LINE	Jockey	Doc	0.0392561	0.04	-1.03156	442.279	620.356	510.618	386.229	366.407	512.889	728.166	558.844	983.901	640.091	1021.26	1034.56	938.278	1019.64	756.134	1131.86	1025.73	771.23	856.094	926.407
FBgn0267454	asRNA:CR45804	3L	9693822	9694705	+	-923	3L_9692899_9692899_H	MUN-020	1	5	9692899	9692899	DNA	TIR	hAT-hobo	H	0.0392561	0.04	-1.03156	8.529	2.487	7.047	5.068	10.431	9.283	15.17	0	17.625	10.973	17.419	15.971	15.659	4.919	3.879	4.934	10.44	50.32	6.439	7.863
FBgn0036019	Or67b	3L	9627317	9629193	-	-403	3L_9629596_9629596_Gypsy-2_Dsim	GIM-024	1	5	9629596	9629596	RNA	LTR	Gypsy	Gypsy-2_Dsim	0.0392561	0.04	1.03156	3.434	0	1.765	0	0	1.817	1.625	2.727	2.713	2.244	3.666	18.749	3.787	1.984	1.947	1.319	1.334	4.106	1.533	1.72
FBgn0036020	CG8336	3L	9628677	9631795	+	0	3L_9629596_9629596_Gypsy-2_Dsim	GIM-024	1	5	9629596	9629596	RNA	LTR	Gypsy	Gypsy-2_Dsim	0.0392561	0.04	1.03156	1435.12	1758.36	1908.16	2047.89	1608.71	2180.7	1900.02	1754.54	2063.07	1786.41	1481.77	2108.75	1465.49	2008.76	2299.43	1619.92	1716.61	1450.29	1890.63	1562.38
FBgn0001224	Hsp23	3L	9381883	9382765	+	-628	3L_9381255_9381255_Gypsy-2_Dsim	RAL-426	1	5	9381255	9381255	RNA	LTR	Gypsy	Gypsy-2_Dsim	0.0392561	0.04	1.03156	376.823	479.65	547.127	1990.04	674.642	6402.48	508.059	1425.29	125.899	192.901	226.281	222.002	798.53	233.517	482.24	959.633	324.869	183.216	464.17	228.041
FBgn0035977	PGRP-LF	3L	9349610	9351489	+	882	3L_9352371_9352371_Gypsy-2_Dsim	RAL-091	1	5	9352371	9352371	RNA	LTR	Gypsy	Gypsy-2_Dsim	0.0392561	0.04	-1.03156	532.964	214.555	504.203	577.78	552.104	187.634	256.368	320.317	284.126	667.106	651.447	559.926	448.927	202.714	170.44	241.32	368.068	611.771	521.418	372.035
FBgn0035969	CG4476	3L	9211881	9215256	+	325	3L_9215581_9215581_blood	RAL-426	1	5	9215581	9215581	RNA	LTR	Gypsy	blood	0.0392561	0.04	-1.03156	4275.83	5702.64	7014.27	5786.34	5760.41	1121.1	6483.08	4842.76	6322.92	5256.46	4159.47	4145.88	3531.34	8019.6	2076.16	5373.92	4815.99	3901.28	3975.39	4879.46
FBgn0035964	Dhpr	3L	9134561	9135916	+	-245	3L_9134316_9134316_P-element	RAL-176	1	5	9134316	9134316	DNA	TIR	P	P-element	0.0392561	0.04	1.03156	2553.97	2012.17	3048.17	1924.74	1786.64	2364.39	2082.95	1996.43	2297.56	2583.24	2102.58	3016.82	1847.72	2457.2	2534.39	1942.64	1772.54	2210.7	2604.12	2147.19
FBgn0035901	CG6745	3L	8510004	8513007	+	0	3L_8510213_8510213_F-element	RAL-177	1	5	8510213	8510213	RNA	LINE	Jockey	F-element	0.0392561	0.04	-1.03156	2697.61	3295.16	2760.95	1464.42	2186.49	1687.32	2341.83	2869.15	2521	2070.42	1734.33	2287.99	2156.18	3728.71	3236.47	2919.05	2611.91	1636.09	2302.71	1177.32
FBgn0035850	Atg18a	3L	8186858	8191118	+	0	3L_8187004_8187004_P-element	GIM-024	1	5	8187004	8187004	DNA	TIR	P	P-element	0.0392561	0.04	1.03156	1881.6	1855.84	1854.83	2458.2	3105.72	2703.27	2737.48	2447.56	4701.25	4069.62	5470.58	5973.38	4100.72	4052.54	4036.09	4259.06	4397.8	4440.61	3914.17	4477.1
FBgn0259916	CG42445	3L	8154682	8158900	-	0	3L_8157150_8157150_roo	RAL-426	1	5	8157150	8157150	RNA	LTR	Pao	roo	0.0392561	0.04	-1.03156	935.133	1303.1	1249.23	1955.13	870.467	837.158	1173.98	1125.23	1437.84	1485.93	1104.96	936.834	887.531	1447.49	1494.07	1341.83	1377.62	1052.41	1071.54	1272.06
FBgn0035842	CG7504	3L	8131430	8137498	-	0	3L_8131532_8131532_Blastopia	COR-025	1	5	8131532	8131532	RNA	LTR	Gypsy	Blastopia	0.0392561	0.04	-1.03156	4614.09	5529.32	6622.57	7275.91	3931.82	6665.41	4954.42	5739.16	5323.63	3018.47	1871.78	1875.01	1639.27	2560.88	2915.53	3141.28	2435.32	1452.01	1567.02	3635.31
FBgn0035772	Sh3beta	3L	7364585	7369260	-	0	3L_7368581_7368581_Gypsy-2_Dsim	RAL-426	1	5	7368581	7368581	RNA	LTR	Gypsy	Gypsy-2_Dsim	0.0392561	0.04	1.03156	5626.96	6552.4	6813.74	6889.47	4490.12	7853.29	5064.52	6026.02	3612.62	3547.55	4065.97	4922.52	4483.95	4087.05	3701.45	4020.31	4518.38	4979.38	3881.22	4303.77
FBgn0035767	Cln7	3L	7341885	7345183	-	0	3L_7343607_7343619_412.t1	RAL-855	1	5	7343607	7343619	RNA	LTR	Gypsy	412	0.0392561	0.04	-1.03156	1498.24	979.805	1140.8	986.599	1520.84	992.599	665.9	1151	1167.82	1797.79	1888.93	2078.75	2067.57	993.888	1161.3	1462.97	1551.3	2276.65	1803.32	1264.22
FBgn0035767	Cln7	3L	7341885	7345183	-	0	3L_7343607_7343619_412	RAL-855	1	5	7343607	7343619	RNA	LTR	Gypsy	412	0.0392561	0.04	-1.03156	1498.24	979.805	1140.8	986.599	1520.84	992.599	665.9	1151	1167.82	1797.79	1888.93	2078.75	2067.57	993.888	1161.3	1462.97	1551.3	2276.65	1803.32	1264.22
FBgn0035720	CG10077	3L	6949492	6955904	-	0	3L_6955865_6955865_P-element	COR-018	1	5	6955865	6955865	DNA	TIR	P	P-element	0.0392561	0.04	1.03156	11047.7	11052.3	10294.7	9210.02	10046	10159.9	10156.8	10655.3	25019.6	18874	24494.8	21358.9	20299.1	19106.3	18578.3	28246	22007.6	22488.5	18979.1	21619.2
FBgn0266590	lncRNA:CR45115	3L	6865450	6866439	-	0	3L_6866352_6866352_1360	COR-023	1	5	6866352	6866352	DNA	TIR	P	1360	0.0392561	0.04	-1.03156	52.089	17.813	28.746	119.897	31.722	25.842	39.943	100.108	104.304	122.828	48.683	198.237	91.636	82.494	34.296	147.945	51.447	230.542	98.887	58.651
FBgn0035710	SP1173	3L	6689328	6703521	-	0	3L_6692338_6692340_pogo	COR-025	1	5	6692338	6692340	DNA	TIR	TcMar-Pogo	pogo	0.0392561	0.04	-1.03156	2906.05	3628.27	3446.33	3121.16	4436.45	2400.89	2807.76	3980.98	4421.09	3788.57	4683.66	3756.83	4045.83	1742.03	2304.39	3133.15	2735.04	4542.37	4395.53	3210.38
FBgn0035693	CG8219	3L	6200474	6203776	+	0	3L_6200743_6200743_roo	MUN-008	1	5	6200743	6200743	RNA	LTR	Pao	roo	0.0392561	0.04	-1.03156	44.733	22.291	14.276	22.594	63.565	35.915	16.002	42.473	24.617	24.746	29.144	22.605	70.445	13.439	68.052	40.625	13.044	18.904	22.502	36.438
FBgn0035641	CG5568	3L	5871502	5873518	+	847	3L_5874365_5874365_rooA	RAL-737	1	5	5874365	5874365	RNA	LTR	Pao	rooA	0.0392561	0.04	-1.03156	3150.5	4097.41	5165.09	5795.2	4586.72	5797.44	5268.6	3202.03	4046.1	3575.63	2619.75	2170.43	1996.12	4789.07	4160.55	4100.62	3383.43	1980.83	2365.32	3074.8
FBgn0035642	CG18586	3L	5873312	5875466	+	0	3L_5874365_5874365_rooA	RAL-737	1	5	5874365	5874365	RNA	LTR	Pao	rooA	0.0392561	0.04	-1.03156	2025.53	2226.14	2649.74	2940.71	2142.45	2282.03	2867.72	1659.09	2521.38	2145.08	1430.39	1192.97	1049	2331.6	2144.06	2007.03	1950.03	1067.95	1207.9	2012.84
FBgn0265713	lncRNA:CR44520	3L	5493416	5494740	-	0	3L_5493678_5493678_412	RAL-737	1	5	5493678	5493678	RNA	LTR	Gypsy	412	0.0392561	0.04	-1.03156	3.963	5.689	0	3.874	3.817	2.025	1.819	0	0	0	0	0	3.071	0	5.913	6.517	0	0	0	0
FBgn0035578	CG13707	3L	4837792	4840108	-	-337	3L_4840445_4840445_jockey	COR-023	1	5	4840445	4840445	RNA	LINE	Jockey	jockey	0.0392561	0.04	1.03156	171.316	119.5	106.685	72.814	83.225	81.145	156.906	118.816	121.106	271.068	356.624	268.211	168.605	128.13	102.649	137.675	120.028	286.088	137.088	216.456
FBgn0035577	CG13708	3L	4829093	4833591	-	0	3L_4833355_4833355_Blastopia	RAL-426	1	5	4833355	4833355	RNA	LTR	Gypsy	Blastopia	0.0392561	0.04	1.03156	17.297	35.391	26.723	17.185	30.458	991.656	20.02	18.907	41.23	85.504	106.41	26.419	64.641	18.477	22.071	35.413	50.489	78.62	54.08	122.25
FBgn0035554	CG13721	3L	4496884	4497777	-	0	3L_4497351_4497351_I-element	RAL-375	1	5	4497351	4497351	RNA	LINE	I	I-element	0.0392561	0.04	-1.03156	4.076	3.06	6.759	1.939	2.315	4.235	2.232	7.042	0	0.77	3.99	2.749	2.116	2.597	0.825	0.783	1.766	1.821	8.516	0.986
FBgn0266649	lncRNA:CR45156	3L	4345802	4347801	+	0	3L_4346270_4346270_F-element	MUN-020	1	5	4346270	4346270	RNA	LINE	Jockey	F-element	0.0392561	0.04	-1.03156	107.627	86.982	84.257	92.761	71.775	143.83	105.123	123.207	34.957	28.246	16.511	6.504	75.134	54.454	83.173	74.543	43.688	17.069	14.298	18.204
FBgn0263110	CG43367	3L	4193994	4224003	+	0	3L_4210600_4210600_diver	MUN-020	1	5	4210600	4210600	RNA	LTR	Pao	diver	0.0392561	0.04	-1.03156	5469.31	7182.3	5113.4	5098.74	4991.31	6289.26	5654.66	5297.91	4932.44	3154.23	3000.79	3121.09	3684.65	3388.98	2860.57	4438.15	4531.53	2981.11	2661.67	4687.26
FBgn0024179	wit	3L	4064153	4071717	-	-117	3L_4071834_4071834_hopper	RAL-426	1	5	4071834	4071834	DNA	TIR	CMC-Transib	hopper	0.0392561	0.04	1.03156	1499.65	2366.22	1489.67	1925.61	1807.14	2553.54	1499.45	1540.34	1443.3	1373.09	1582.81	1405.79	1620.58	1423.54	931.514	1187.66	1727.29	1500.03	1223.84	1669.73
FBgn0262484	CG43074	3L	3483833	3484653	-	0	3L_3484164_3484166_Micropia.t1	RAL-375	1	5	3484164	3484166	RNA	LTR	Gypsy	Micropia	0.0392561	0.04	-1.03156	3919.66	7799.12	4792.9	1945.01	624.83	5827.7	4006.07	3272.48	4993.36	6090.15	7488.52	8407.55	8338.42	6109.63	5829.16	9045.74	13985.4	7499.88	5481.72	5601.52
FBgn0262484	CG43074	3L	3483833	3484653	-	0	3L_3484164_3484166_Micropia	RAL-375	1	5	3484164	3484166	RNA	LTR	Gypsy	Micropia	0.0392561	0.04	-1.03156	3919.66	7799.12	4792.9	1945.01	624.83	5827.7	4006.07	3272.48	4993.36	6090.15	7488.52	8407.55	8338.42	6109.63	5829.16	9045.74	13985.4	7499.88	5481.72	5601.52
FBgn0035444	CG12012	3L	3376758	3377992	+	0	3L_3377641_3377641_roo	COR-023	1	5	3377641	3377641	RNA	LTR	Pao	roo	0.0392561	0.04	-1.03156	1148.69	1271.48	1444.01	1378.82	1392.37	1205.64	1324.9	1299.72	1431.51	1796.77	1437.49	1903.28	1782.34	1608.9	1550.08	1487.42	1772.92	1926.32	1716.9	1627.89
FBgn0026189	prominin-like	3L	3114451	3127724	-	0	3L_3127444_3127444_Quasimodo	RAL-737	1	5	3127444	3127444	RNA	LTR	Gypsy	Quasimodo	0.0392561	0.04	-1.03156	4196	4969.92	5346.73	4554.1	4598.79	5026.38	4876.37	2907.7	5381.92	3622.75	3719.64	3129.67	3737.83	3988.75	3792.53	4547.41	4410.79	3727.61	2871.34	4500.73
FBgn0267643	lncRNA:CR45981	3L	2621722	2622629	-	0	3L_2621765_2621765_roo	AKA-018	1	5	2621765	2621765	RNA	LTR	Pao	roo	0.0392561	0.04	-1.03156	10.552	10.456	3.868	8.404	1.786	0	7.446	12.714	0	0	0	0	1.433	0	45.311	3.038	0	0	8.106	0
FBgn0035348	CG16758	3L	2499373	2503606	-	-855	3L_2504461_2504461_jockey	RAL-059	1	5	2504461	2504461	RNA	LINE	Jockey	jockey	0.0392561	0.04	1.03156	8954.89	3509.57	4700.14	6193.47	4111.76	3940.64	5435.17	3047.19	3110.48	3087.37	8405.17	4161.6	2723.13	2805	2014.57	3975.5	1744.23	6848.38	4739.35	6261.67
FBgn0035321	CG1275	3L	2252745	2257423	-	0	3L_2252760_2252760_Quasimodo	LUN-007	1	5	2252760	2252760	RNA	LTR	Gypsy	Quasimodo	0.0392561	0.04	1.03156	2752.66	2813.06	3348.6	2678.02	3811.05	2892.46	2525.19	2546.59	5683.48	5165.97	5647.52	4767.42	4289.27	3573.93	3505.61	3538.78	3451.84	5247.97	4183.35	4079.74
FBgn0026593	CG5707	3L	2189161	2192221	-	-665	3L_2192886_2192886_roo	GIM-012	1	5	2192886	2192886	RNA	LTR	Pao	roo	0.0392561	0.04	-1.03156	2252.79	2214.49	2452.98	1441.91	2911.78	1853.68	1804.75	3146.37	2203.18	1329.7	1412.36	2147.89	1872.92	1473.01	1238.84	1520.9	1990.25	775.84	2516.4	1719.51
FBgn0026570	CG5704	3L	2169554	2170971	-	0	3L_2170955_2170955_P-element	LUN-007	1	5	2170955	2170955	DNA	TIR	P	P-element	0.0392561	0.04	-1.03156	1000.21	485.908	1067.42	901.54	1264.21	434.271	942.436	816.984	81.933	1163.4	794.904	875.055	822.279	1520.3	1364.66	602.683	968.69	619.149	960.65	1528.18
FBgn0036829	Ir75d	3L	18908261	18911182	-	-125	3L_18911307_18911307_412	RAL-737	1	5	18911307	18911307	RNA	LTR	Gypsy	412	0.0392561	0.04	1.03156	11.304	0	6.092	3.579	10.313	8.067	5.904	212.546	5.108	18.663	31.21	28.818	32.161	4.521	47.116	31.31	6.589	22.518	9.517	9.724
FBgn0036806	Cyp12c1	3L	18684260	18686319	-	-136	3L_18686455_18686455_S-element	RAL-059	1	5	18686455	18686455	DNA	TIR	TcMar-Tc1	S-element	0.0392561	0.04	1.03156	2014.93	567.119	1238.75	482.881	574.32	865.506	778.33	438.932	1093.88	802.565	1862.35	1249.79	2190.75	1068.06	895.956	1384.38	1316.54	2137.34	1640.53	1016.09
FBgn0052198	CG32198	3L	18526977	18527445	+	0	3L_18527177_18527179_BS	RAL-091	1	5	18527177	18527179	RNA	LINE	Jockey	BS	0.0392561	0.04	-1.03156	331.42	2.424	8.737	196.75	2.376	1.977	100.821	149.63	1.737	0	4.369	3.95	91.201	44.759	163.564	13.419	374.881	0.615	13.05	3.995
FBgn0267598	lncRNA:CR45936	3L	18243701	18244239	+	266	3L_18244505_18244505_Max-element	LUN-007	1	5	18244505	18244505	RNA	LTR	Pao	Max-element	0.0392561	0.04	-1.03156	0	0	0	0	0	1.728	0	0	0	1.15	1.844	0	0.726	3.966	1.828	0	0	0.63	0	0
FBgn0052192	CG32192	3L	18040318	18041738	+	0	3L_18041704_18041704_transib1	COR-018	1	5	18041704	18041704	DNA	TIR	CMC-Transib	transib1	0.0392561	0.04	1.03156	10.088	4.849	2.025	0	13.356	2.1	8.66	1.74	0	0.351	1.821	38.64	125.209	0	165.071	88.213	1.769	1.273	0.667	0
FBgn0036686	CG7728	3L	17016537	17020270	+	-146	3L_17016391_17016395_Copia.t1.c1	RAL-091	1	5	17016391	17016395	RNA	LTR	Copia	Copia	0.0392561	0.04	1.03156	6512.41	9548.14	5876.34	7263.26	5929.7	7603.39	6902.16	7409.81	4899.7	3589.94	3600.63	4190.14	4421.77	5903.46	5628.42	5433.33	5320.73	4069.77	5541.19	4210.06
FBgn0036685	CG6664	3L	17012887	17016180	-	-211	3L_17016391_17016395_Copia.t1.c1	RAL-091	1	5	17016391	17016395	RNA	LTR	Copia	Copia	0.0392561	0.04	1.03156	4124.59	5974.65	5389.54	5713.06	3919.43	5410.67	5519.26	5225.91	5047.68	4254.11	3808.43	4007.71	2962.81	5098.7	4906.42	4304.26	3908.59	4028.48	3334.5	4302.07
FBgn0036686	CG7728	3L	17016537	17020270	+	-146	3L_17016391_17016395_Copia.t1	RAL-091	1	5	17016391	17016395	RNA	LTR	Copia	Copia	0.0392561	0.04	1.03156	6512.41	9548.14	5876.34	7263.26	5929.7	7603.39	6902.16	7409.81	4899.7	3589.94	3600.63	4190.14	4421.77	5903.46	5628.42	5433.33	5320.73	4069.77	5541.19	4210.06
FBgn0036685	CG6664	3L	17012887	17016180	-	-211	3L_17016391_17016395_Copia.t1	RAL-091	1	5	17016391	17016395	RNA	LTR	Copia	Copia	0.0392561	0.04	1.03156	4124.59	5974.65	5389.54	5713.06	3919.43	5410.67	5519.26	5225.91	5047.68	4254.11	3808.43	4007.71	2962.81	5098.7	4906.42	4304.26	3908.59	4028.48	3334.5	4302.07
FBgn0036686	CG7728	3L	17016537	17020270	+	-146	3L_17016391_17016395_Copia	RAL-091	1	5	17016391	17016395	RNA	LTR	Copia	Copia	0.0392561	0.04	1.03156	6512.41	9548.14	5876.34	7263.26	5929.7	7603.39	6902.16	7409.81	4899.7	3589.94	3600.63	4190.14	4421.77	5903.46	5628.42	5433.33	5320.73	4069.77	5541.19	4210.06
FBgn0036685	CG6664	3L	17012887	17016180	-	-211	3L_17016391_17016395_Copia	RAL-091	1	5	17016391	17016395	RNA	LTR	Copia	Copia	0.0392561	0.04	1.03156	4124.59	5974.65	5389.54	5713.06	3919.43	5410.67	5519.26	5225.91	5047.68	4254.11	3808.43	4007.71	2962.81	5098.7	4906.42	4304.26	3908.59	4028.48	3334.5	4302.07
FBgn0036661	CG9705	3L	16780101	16782419	+	0	3L_16780643_16780643_P-element	RAL-737	1	5	16780643	16780643	DNA	TIR	P	P-element	0.0392561	0.04	-1.03156	5692.7	5629.41	5794.84	7807.08	4141.17	6302.63	4853.03	961.8	6973.56	7427.01	5147.42	4717.52	4731.37	5780.67	8765.57	5916.07	6232.09	4749.43	5260.49	6281.26
FBgn0035246	CG13928	3L	1625792	1628377	-	0	3L_1628120_1628120_H	RAL-059	1	5	1628120	1628120	DNA	TIR	hAT-hobo	H	0.0392561	0.04	-1.03156	409.245	900.654	815.526	636.536	1211.72	579.238	698.811	1159.82	1358.23	1606.49	2184.47	2010.02	1739.93	1128.21	1068.62	1973.92	1689.25	2227.21	1424.65	1490.76
FBgn0053689	CG33689	3L	16200230	16200926	+	-323	3L_16199907_16199907_Burdock	RAL-426	1	5	16199907	16199907	RNA	LTR	Gypsy	Burdock	0.0392561	0.04	-1.03156	0	0	0	0	0	0	1.749	0	0	0	0	0	0	0.998	0	0.398	0	0	0	0
FBgn0036571	Strumpellin	3L	16122003	16126052	+	-158	3L_16121845_16121845_blood	RAL-177	1	5	16121845	16121845	RNA	LTR	Gypsy	blood	0.0392561	0.04	1.03156	1641.88	1724.78	1831.03	2337.68	1590.69	1560.07	1682.41	1700.46	1285.26	1144.34	1084.15	1120.55	1391.1	1147.56	1159	1397.96	1264.06	1063.25	1471.51	1191.81
FBgn0267660	lncRNA:CR45998	3L	16017538	16021582	+	0	3L_16019989_16019989_roo	RAL-059	1	5	16019989	16019989	RNA	LTR	Pao	roo	0.0392561	0.04	1.03156	6.09	0	1.983	3.438	0	0	0	1.777	0	1.166	0.876	0	0	0	0	0	0.642	0	0	0
FBgn0052150	meru	3L	15837774	15844062	-	0	3L_15839755_15839755_Transpac	COR-023	1	5	15839755	15839755	RNA	LTR	Gypsy	Transpac	0.0392561	0.04	1.03156	51.874	60.357	58.798	34.797	66.721	32.586	36.504	80.702	59.189	83.257	110.029	70.581	69.441	53.728	40.481	46.79	53.509	58.493	54.133	64.204
FBgn0035235	CG7879	3L	1559814	1568608	-	0	3L_1564383_1564383_roo	RAL-426	1	5	1564383	1564383	RNA	LTR	Pao	roo	0.0392561	0.04	1.03156	1011.37	1288.42	1254.11	1471.82	1169.73	1600.23	1092.06	1515.9	878.665	699.317	926.924	903.996	827.668	933.477	883.465	1055.06	957.419	818.764	907.026	790.08
FBgn0036494	Toll-6	3L	15336693	15344315	+	0	3L_15341896_15341896_jockey	RAL-375	1	5	15341896	15341896	RNA	LINE	Jockey	jockey	0.0392561	0.04	1.03156	511.582	335.74	345.157	227.729	598.533	271.644	265.714	429.191	140.794	180.246	206.874	188.514	202.278	86.291	57.528	295.573	244.638	143.036	139.713	179.987
FBgn0036493	CG7255	3L	15304256	15311195	+	0	3L_15304983_15304983_Kepler	RAL-091	1	5	15304983	15304983	RNA	TRIM	Gypsy	Kepler	0.0392561	0.04	1.03156	1947.25	3724.25	3008.68	2713.62	2607.13	3393.2	2820.58	2217.78	3246.54	4266.91	4258.81	3797.03	3710.9	4327.07	4469.64	3535.51	3855.03	3619.27	2850.87	3741.32
FBgn0047178	CG32147	3L	15143064	15144059	-	0	3L_15144049_15144051_pogo	MUN-013	1	5	15144049	15144051	DNA	TIR	TcMar-Pogo	pogo	0.0392561	0.04	-1.03156	719.219	624.937	778.09	725.793	714.216	894.703	703.071	662.218	1201.34	717.795	1308.97	993.047	1053.33	1439.85	1304.72	1180.24	1194.73	982.614	1235.67	1218.91
FBgn0053260	CG33260	3L	14760521	14761844	-	958	3L_14759563_14759563_I-element	RAL-177	1	5	14759563	14759563	RNA	LINE	I	I-element	0.0392561	0.04	-1.03156	179.55	210.47	243.409	158.329	239.547	214.528	176.158	187.895	129.622	86.574	97.965	132.896	121.238	107.913	118.914	145.734	138.695	140.9	125.891	147.367
FBgn0267695	lncRNA:CR46031	3L	14424502	14425926	+	0	3L_14424837_14424837_Blastopia	RAL-059	1	5	14424837	14424837	RNA	LTR	Gypsy	Blastopia	0.0392561	0.04	-1.03156	0	0	0	1.789	1.572	0	1.592	1.577	0.929	0	1.811	0	0.76	0	0	0.469	0.717	0	0	1.22
FBgn0267736	asRNA:CR46067	3L	14053101	14054304	-	0	3L_14053129_14053129_P-element	RAL-375	1	5	14053129	14053129	DNA	TIR	P	P-element	0.0392561	0.04	-1.03156	7.507	0	0	0	0	0	4.128	3.298	0.842	0	0	0	0	0	0.811	0.402	0.581	0	0.746	0.505
FBgn0001256	ImpL1	3L	13382766	13383999	+	512	3L_13384511_13384511_297	GIM-024	1	5	13384511	13384511	RNA	LTR	Gypsy	297	0.0392561	0.04	1.03156	18.578	14.248	41.977	66.92	152.032	18.789	2.044	87.497	417.241	574.885	425.307	548.484	17.098	4.125	2.365	22.133	45.054	6.792	109.893	170.016
FBgn0263661	lncRNA:CR43652	3L	13081300	13082652	-	-811	3L_13083463_13083463_blood	RAL-177	1	5	13083463	13083463	RNA	LTR	Gypsy	blood	0.0392561	0.04	1.03156	0	1.519	0	1.929	0	0	0	0	0	0	0	0	0.698	0	0	0	0	0	0	0
FBgn0262937	Rabex-5	3L	1295914	1298497	+	0	3L_1298426_1298426_Doc6	RAL-059	1	5	1298426	1298426	RNA	LINE	Jockey	Doc6	0.0392561	0.04	1.03156	1394.52	1274.49	1456.94	1560.87	1301.47	1480.22	1455.93	1196.47	1688.37	1605.64	1497.89	1359.07	1194.98	1706.46	1770.02	1518.46	1446.46	1436.66	1352.36	1365.72
FBgn0052115	CG32115	3L	12912028	12913646	-	0	3L_12913628_12913628_P-element	RAL-737	1	5	12913628	12913628	DNA	TIR	P	P-element	0.0392561	0.04	-1.03156	296.77	263.252	344.756	391.294	396.493	312.315	410.578	3.273	191.193	220.658	167.798	265.448	307.939	136.193	81.035	173.409	240.086	183.471	263.198	208.649
FBgn0036317	CG10948	3L	12844255	12850117	-	0	3L_12844393_12844393_rover	TOM-008	1	5	12844393	12844393	RNA	LTR	Pao	rover	0.0392561	0.04	-1.03156	1857.14	2034.8	1712.61	2327.88	1663.39	1540.16	2084.55	2138.31	1795.84	1784.88	1773.34	1564.12	1468.18	1671.87	1630.63	1767.57	1679.25	1623.66	1576.89	1051.83
FBgn0014343	mirr	3L	12693640	12710249	+	0	3L_12704378_12704380_pogo	MUN-013	1	5	12704378	12704380	DNA	TIR	TcMar-Pogo	pogo	0.0392561	0.04	-1.03156	221.702	217.431	150.587	146.747	168.858	167.315	171.036	146.262	318.268	434.191	669.511	697.689	572.615	330.168	271.726	445.027	550.667	636.693	491.478	472.715
FBgn0036301	CG4069	3L	12535427	12537315	-	0	3L_12535548_12535548_Transpac	JUT-008	1	5	12535548	12535548	RNA	LTR	Gypsy	Transpac	0.0392561	0.04	-1.03156	2529.63	3100.53	2669.66	2721.54	2452.11	2980.72	3104.49	3066.57	2298.84	2196.25	1999.19	2656.19	2448.32	3720.84	1296.4	2805.63	2878.88	2027.56	2916.58	2155.81
FBgn0036298	nst	3L	12527216	12530171	-	0	3L_12529684_12529684_Gypsy-2_Dsim	MUN-013	1	5	12529684	12529684	RNA	LTR	Gypsy	Gypsy-2_Dsim	0.0392561	0.04	1.03156	4599.39	4562.54	4674.77	5296.71	4652.66	5654.93	5598.19	3973.15	4193.47	10739.8	3261.3	3328.83	3187.25	4622.42	4141.15	3576.43	4047.25	3827.44	3333.33	3803.57
FBgn0036299	Tsf2	3L	12530437	12533724	-	753	3L_12529684_12529684_Gypsy-2_Dsim	MUN-013	1	5	12529684	12529684	RNA	LTR	Gypsy	Gypsy-2_Dsim	0.0392561	0.04	1.03156	4086.17	4402.77	5272.93	5240.34	4454.52	5176.38	4916.36	4284.43	5092.23	4259.97	3554.43	3234.97	2684.78	4045.47	3946.52	3518.84	3211.46	3035.43	2794.93	4146.47
FBgn0036288	CG10660	3L	12486669	12490676	-	0	3L_12488448_12488448_jockey	COR-023	1	5	12488448	12488448	RNA	LINE	Jockey	jockey	0.0392561	0.04	1.03156	686.601	583.096	672.635	528.475	594.036	540.416	500.475	623.029	504.994	708.821	1231.39	890.902	1084.3	656.398	552.399	820.713	768.945	873.672	1012.22	774.608
FBgn0283500	Sac1	3L	1247818	1250451	+	-181	3L_1247637_1247637_blood	RAL-091	1	5	1247637	1247637	RNA	LTR	Gypsy	blood	0.0392561	0.04	1.03156	4848.38	6269.73	6141.82	5270.88	5663.44	6456.96	5498.07	5084.61	6051.53	5427.11	5285.6	5588.28	5408.51	6550.61	6054.93	5117.8	5561.53	5687.76	5851.76	4971.81
FBgn0004429	LysP	3L	1218083	1218696	-	-949	3L_1219645_1219645_jockey	GIM-024	1	5	1219645	1219645	RNA	LINE	Jockey	jockey	0.0392561	0.04	-1.03156	919.294	1061.79	470.99	375.857	0	870.796	425.692	3.469	4761.96	6383.02	4507.09	1633.39	3895.62	1675.68	4972.91	4052.8	5239.51	6485.48	4640.87	2471.57
FBgn0017424	asRNA:CR11538	3L	12129104	12131488	-	704	3L_12128400_12128400_H	RAL-855	1	5	12128400	12128400	DNA	TIR	hAT-hobo	H	0.0392561	0.04	1.03156	10.118	6.435	82.869	7.785	34.737	4.608	565.045	8.213	44.815	0	1.636	8.179	2.01	1.63	0.799	4.507	2.744	1.796	1.994	21.887
FBgn0259140	CG42255	3L	11801952	11814755	-	0	3L_11810541_11810541_Gypsy-2_Dsim	RAL-855	1	5	11810541	11810541	RNA	LTR	Gypsy	Gypsy-2_Dsim	0.0392561	0.04	1.03156	1969.49	1715.01	1833.26	1534.27	1508.25	1634.48	3439.89	919.009	598.421	585.775	796.854	930.605	462.733	108.839	138.349	150.456	163.278	1002.75	152.037	751.931
FBgn0040817	CG14132	3L	11712230	11715285	-	378	3L_11711852_11711855_Doc	RAL-091	1	5	11711852	11711855	RNA	LINE	Jockey	Doc	0.0392561	0.04	-1.03156	148.254	97.298	165.871	165.256	148.61	88.048	148.442	210.583	183.125	302.534	340.781	300.351	306.002	184.061	161.433	197.32	190.489	364.682	259.263	249.377
FBgn0036192	Pldn	3L	11689632	11691399	-	0	3L_11690834_11690836_F-element	MUN-013	1	5	11690834	11690836	RNA	LINE	Jockey	F-element	0.0392561	0.04	-1.03156	618.441	573.152	633.423	795.208	680.444	745.427	729.164	765.62	608.927	325.131	579.237	578.053	501.904	645.872	670.708	577.349	593.709	516.669	443.943	610.136
FBgn0053490	CG33490	3L	11572798	11574663	-	-692	3L_11575355_11575355_Blastopia	COR-025	1	5	11575355	11575355	RNA	LTR	Gypsy	Blastopia	0.0392561	0.04	-1.03156	3.938	7.407	7.717	0	5.66	13.552	5.477	3.343	0	0.39	0.768	6.343	41.819	0	77.742	47.636	0.65	0	1.496	52.836
FBgn0028668	Vha16-2	3L	11474959	11475552	+	-760	3L_11474199_11474201_Micropia.t1	COR-018	1	5	11474199	11474201	RNA	LTR	Gypsy	Micropia	0.0392561	0.04	1.03156	2.078	0	0	0	0	0	0	0	0	0	0	2.774	7.637	0	4.733	10.366	0	0	0	0
FBgn0028668	Vha16-2	3L	11474959	11475552	+	-760	3L_11474199_11474201_Micropia	COR-018	1	5	11474199	11474201	RNA	LTR	Gypsy	Micropia	0.0392561	0.04	1.03156	2.078	0	0	0	0	0	0	0	0	0	0	2.774	7.637	0	4.733	10.366	0	0	0	0
FBgn0036117	CG6321	3L	11059438	11061224	-	0	3L_11059824_11059824_412	RAL-091	1	5	11059824	11059824	RNA	LTR	Gypsy	412	0.0392561	0.04	-1.03156	1573.29	638.913	1985.33	1513.94	1711.39	1851.32	1574.54	1664.36	1465.82	1280.63	1307.55	1093.2	1516.85	1933.43	1679.5	1609.73	1546.5	1422.63	1739.09	1117.05
FBgn0033453	CG1667	2R	9842687	9845512	+	0	2R_9843903_9843903_I-element	TOM-008	1	5	9843903	9843903	RNA	LINE	I	I-element	0.0392561	0.04	-1.03156	1623.92	1907.3	2048.68	2680.31	2344.45	2455.05	2532.17	1850.38	2698.33	2331.13	1789.8	1751.7	1592.24	2729.14	1825.4	2209.06	1990.74	1944.88	1709.44	1175.88
FBgn0033423	CG1809	2R	9561639	9563871	+	0	2R_9561947_9561947_roo	RAL-177	1	5	9561947	9561947	RNA	LTR	Pao	roo	0.0392561	0.04	-1.03156	2107.43	1610.84	1128.81	534.845	2423.06	1452.38	2073.36	1554.93	599.09	631.535	1106.23	1519.81	2085.2	1627.03	1041.31	724.004	1453.2	1302.11	2462.37	705.222
FBgn0266860	lncRNA:CR45321	2R	9445445	9445794	-	0	2R_9445569_9445569_pogo	RAL-177	1	5	9445569	9445569	DNA	TIR	TcMar-Pogo	pogo	0.0392561	0.04	-1.03156	0	1.883	6.175	0	0	15.535	0	0	1.445	0.795	2.674	4.859	2.863	2.39	1.47	1.761	1.626	1.629	2.121	0.42
FBgn0033388	CG8046	2R	9162038	9164967	-	0	2R_9163560_9163560_Copia	JUT-008	1	5	9163560	9163560	RNA	LTR	Copia	Copia	0.0392561	0.04	1.03156	61.706	51.567	113.511	96.011	30.684	48.961	60.667	48.328	113.681	42.995	77.585	55.342	63.215	15.928	242.455	24.758	41.559	124.636	32.565	96.43
FBgn0028955	CG8788	2R	9138487	9141981	+	0	2R_9139197_9139197_Tirant	RAL-176	1	5	9139197	9139197	RNA	LTR	Gypsy	Tirant	0.0392561	0.04	-1.03156	1724.49	1785.43	467.762	2486.56	2453.46	2197.74	2209.47	2439.98	4461.87	3636.83	5675.32	5342.02	4593.81	4080.78	3965.8	4104.2	4700.31	5525.83	4418.43	4674.49
FBgn0033363	CG13744	2R	9014369	9017195	-	0	2R_9015083_9015083_jockey	RAL-091	1	5	9015083	9015083	RNA	LINE	Jockey	jockey	0.0392561	0.04	1.03156	0	9.865	0	0	0	0	0	0	2.416	3.82	1.655	4.224	0	0.801	1.568	0.38	1.619	0	2.105	2.008
FBgn0265301	lncRNA:CR44274	2R	8943496	8944295	+	-945	2R_8942551_8942551_297	TOM-008	1	5	8942551	8942551	RNA	LTR	Gypsy	297	0.0392561	0.04	1.03156	4.163	1.532	3.858	3.924	7.84	5.994	7.441	6.789	8.42	19.343	12.839	9.394	8.312	19.439	15.668	13.77	9.062	11.9	11.749	20.074
FBgn0033349	CG8243	2R	8922786	8925346	+	0	2R_8924771_8924771_blood	RAL-426	1	5	8924771	8924771	RNA	LTR	Gypsy	blood	0.0392561	0.04	-1.03156	3083.47	3060.03	3562.6	3565.72	3263.16	2997.75	3325.19	2726.29	5899.6	5083.52	4300.97	4165.46	3753.18	6077.47	6393.83	4888.4	4994.53	4461.79	4225.16	5279.73
FBgn0267792	rgr	2R	8600416	8612295	+	0	2R_8601802_8601802_pogo	RAL-375	1	5	8601802	8601802	DNA	TIR	TcMar-Pogo	pogo	0.0392561	0.04	1.03156	1638.99	1444.66	2449.38	2202.11	2370.39	2040.83	2021.48	1767.82	2451	2325.58	1904.4	1506.64	1621	2095.75	2161.54	1982.1	1992.73	1652.49	1542.82	2360.64
FBgn0033296	Mal-A7	2R	8468647	8471663	-	862	2R_8467785_8467788_Copia	MUN-008	1	5	8467785	8467788	RNA	LTR	Copia	Copia	0.0392561	0.04	-1.03156	6290.93	4014.55	16099.5	12665.1	7969.12	5001.66	6129.2	4476.67	20270.8	17027.8	23151.5	15563.9	15286	12639.4	1766.41	7290.57	6636.61	11914.6	10682.1	15135.3
FBgn0050375	CG30375	2R	8265694	8267295	-	0	2R_8267247_8267247_I-element	GIM-012	1	5	8267247	8267247	RNA	LINE	I	I-element	0.0392561	0.04	-1.03156	5.841	16.135	54.056	0	10.714	52.37	14.949	3.336	44.577	50.427	22.305	11.475	79.154	0.84	1.629	9.436	87.958	0	21.989	7.269
FBgn0033259	CG11210	2R	8098685	8102306	+	0	2R_8102285_8102285_roo	RAL-737	1	5	8102285	8102285	RNA	LTR	Pao	roo	0.0392561	0.04	-1.03156	3787.05	4021.63	5433.5	4789.89	4655.65	4792.76	4595.64	2946.6	2728.22	2351.75	2439.01	2659.18	2538.8	2111.65	2199.69	2374.14	2336.56	2665.77	2413.93	2654.18
FBgn0033260	Cul4	2R	8102261	8106318	-	0	2R_8102285_8102285_roo	RAL-737	1	5	8102285	8102285	RNA	LTR	Pao	roo	0.0392561	0.04	-1.03156	3321.84	3813.03	3631.93	3797.27	3227.57	4040.78	3367.87	3049.07	4724.41	4039.72	3673.03	3698.4	3897.24	4351.56	4235.57	4520.43	4325.04	3638.95	3942.88	4394.63
FBgn0266805	lncRNA:CR45267	2R	8019177	8026595	+	0	2R_8025158_8025158_Tirant	COR-023	1	5	8025158	8025158	RNA	LTR	Gypsy	Tirant	0.0392561	0.04	1.03156	21.327	12.845	3.842	12.213	13.815	15.638	16.402	9.039	11.64	14.448	47.798	42.913	13.626	8.848	29.346	27.738	28.374	32.221	23.421	27.97
FBgn0033240	CG2906	2R	7956151	7958254	+	0	2R_7957675_7957675_F-element	GIM-012	1	5	7957675	7957675	RNA	LINE	Jockey	F-element	0.0392561	0.04	-1.03156	442.041	462.702	474.667	463.891	400.573	491.602	444.426	450.262	564.677	627.454	587.183	627.764	714.15	745.974	671.285	608.793	890.408	309.222	742.063	598.798
FBgn0263558	mir-4980	2R	7786323	7786443	+	-68	2R_7786255_7786255_mdg1	RAL-375	1	5	7786255	7786255	RNA	LTR	Gypsy	mdg1	0.0392561	0.04	1.03156	8.686	12.985	13.803	8.287	59.77	9.26	30.66	7.473	2.18	0.402	0.446	0	0.551	0.6	0	0.916	0.99	1.969	0.56	0.659
FBgn0033212	LRR	2R	7676541	7698902	-	0	2R_7692923_7692923_H	MUN-020	1	5	7692923	7692923	DNA	TIR	hAT-hobo	H	0.0392561	0.04	-1.03156	4573.44	5302.59	5159.02	4905.82	4919.24	5367.86	4952.59	4753.89	6726.09	5434.73	6026.61	5710.97	4909.77	5009.98	4783.93	6218.94	5692.54	5798.15	3906.82	6133.61
FBgn0033194	Vps13	2R	7566810	7580675	+	0	2R_7568171_7568171_Burdock	RAL-091	1	5	7568171	7568171	RNA	LTR	Gypsy	Burdock	0.0392561	0.04	1.03156	7390.78	10411.4	6765.68	7365.79	7544.09	6935.8	6430.88	8152.52	5895.76	4328.15	5097.36	5741.58	7010.64	4603.73	3846.99	7429.05	7431.31	5928.7	5762.11	5737.87
FBgn0266859	lncRNA:CR45320	2R	7451671	7452365	+	32	2R_7452397_7452408_Nomad.t1	RAL-375	1	5	7452397	7452408	RNA	LTR	Gypsy	Nomad	0.0392561	0.04	-1.03156	4.14	4.739	6.176	5.937	2.135	1.992	14.091	6.349	4.141	2.577	7.864	9.657	8.768	5.628	4.527	10.339	4.493	12.121	7.321	1.509
FBgn0266859	lncRNA:CR45320	2R	7451671	7452365	+	32	2R_7452397_7452408_Nomad	RAL-375	1	5	7452397	7452408	RNA	LTR	Gypsy	Nomad	0.0392561	0.04	-1.03156	4.14	4.739	6.176	5.937	2.135	1.992	14.091	6.349	4.141	2.577	7.864	9.657	8.768	5.628	4.527	10.339	4.493	12.121	7.321	1.509
FBgn0033166	Eaf	2R	7396851	7407819	-	0	2R_7405882_7405882_Doc6	JUT-008	1	5	7405882	7405882	RNA	LINE	Jockey	Doc6	0.0392561	0.04	-1.03156	1829.7	2048.7	1640.79	2154.38	1764.48	1865.77	1735.66	2052.55	4466.1	2809.69	2986.41	3127.64	2472.56	3729.59	909.735	3451.59	3175.7	2896.85	2518.13	3743.22
FBgn0000352	cos	2R	7382177	7387115	-	0	2R_7382299_7382299_Gypsy-2_Dsim	MUN-020	1	5	7382299	7382299	RNA	LTR	Gypsy	Gypsy-2_Dsim	0.0392561	0.04	-1.03156	3696.85	4295.59	4766.34	4679.4	4131.28	4980.82	5127.54	3973.24	4320.05	2514.4	2146.71	2032.95	1700.75	3280.79	3149.84	3062.97	3084.47	1947.03	1550.26	3131.98
FBgn0024293	Spn43Ab	2R	7151663	7153642	-	0	2R_7153306_7153306_I-element	RAL-737	1	5	7153306	7153306	RNA	LINE	I	I-element	0.0392561	0.04	-1.03156	8227.83	8058.15	4700.29	8132.36	8562	5459.9	7288.56	2930.63	7825.38	11524.5	13897.1	9074.84	13336	7077.05	6505.94	8164.9	9313.18	19242	17656.3	13432
FBgn0053914	CG33914	2R	7036769	7039050	-	-136	2R_7039186_7039186_I-element	AKA-018	1	5	7039186	7039186	RNA	LINE	I	I-element	0.0392561	0.04	-1.03156	7.101	4.993	5.468	5.153	16.195	14.697	24.087	4.496	9.341	18.315	22.456	64.543	4.213	19.912	226.517	126.183	3.788	15.369	7.871	12.659
FBgn0033131	CR12842	2R	7039131	7039813	+	0	2R_7039186_7039186_I-element	AKA-018	1	5	7039186	7039186	RNA	LINE	I	I-element	0.0392561	0.04	-1.03156	15.707	21.409	15.489	8.818	20.511	11.191	30.798	9.758	7.176	23.804	24.49	20.211	6.469	7.497	11.946	17.567	17.868	22.994	27.131	27.334
FBgn0022960	vimar	2R	6975286	6985712	-	0	2R_6981300_6981300_412	LUN-007	1	5	6981300	6981300	RNA	LTR	Gypsy	412	0.0392561	0.04	1.03156	4531.93	4302.75	5115.47	5445.2	4106.77	5433.75	5072.81	4650.44	4486.77	2921.47	2445.68	2322.24	1922.71	3445.2	3107.21	2886.7	2732.72	2128.33	1964.56	3280.54
FBgn0053348	CheB42a	2R	6949483	6950284	+	-248	2R_6949235_6949235_Doc	RAL-176	1	5	6949235	6949235	RNA	LINE	Jockey	Doc	0.0392561	0.04	1.03156	24.178	0	70.186	9.036	6.241	2.001	5.589	14.784	1.71	6.354	16.276	11.783	10.169	5.662	12.621	13.074	12.644	18.219	6.669	8.036
FBgn0033101	CG9436	2R	6757602	6758903	-	-267	2R_6759170_6759170_Copia	RAL-176	1	5	6759170	6759170	RNA	LTR	Copia	Copia	0.0392561	0.04	-1.03156	3542.51	3058.56	1130.13	2829.99	3844.29	3501	3432.86	2929.52	2980.67	2658.48	2566.95	2661.98	2674.68	3147.36	3139.25	2778.48	2420.93	2366.23	3466.31	2910.53
FBgn0033087	Hsepi	2R	6670155	6673372	-	0	2R_6670539_6670539_roo	LUN-007	1	5	6670539	6670539	RNA	LTR	Pao	roo	0.0392561	0.04	-1.03156	1651.73	1739.14	1483.48	1934.34	1467.93	1767.67	1575.26	1568.8	1338.12	1312.06	1583.76	1573.8	1243.95	1631.32	1515.53	1359.51	1468.41	1592.64	1215.98	1646.94
FBgn0265182	CG44247	2R	24876692	24881221	+	0	2R_24879966_24879966_I-element	GIM-012	1	5	24879966	24879966	RNA	LINE	I	I-element	0.0392561	0.04	-1.03156	776.875	654.238	585.706	586.513	702.815	505.977	416.128	631.751	864.94	917.365	1479.62	1061.13	1341.67	583.707	596.695	1385.59	981.783	738.511	1023.28	1065.73
FBgn0035050	SiaT	2R	24691423	24694386	-	-31	2R_24694417_24694419_P-element	MUN-008	1	5	24694417	24694419	DNA	TIR	P	P-element	0.0392561	0.04	1.03156	51.838	29.968	29.261	29.708	44.074	23.517	27.757	53.924	73.739	123.513	170.446	110.693	128.766	102.221	103.153	102.307	153.993	132.298	148.229	79.484
FBgn0003888	betaTub60D	2R	24305882	24313099	+	-79	2R_24305803_24305803_P-element	RAL-091	1	5	24305803	24305803	DNA	TIR	P	P-element	0.0392561	0.04	1.03156	2166.19	3514.86	1865.13	1489.2	2798.62	1493.3	1846.24	1550.32	2691.43	2534.43	3592.27	4509.15	3370.65	2185.62	2176.89	2929.64	3045.03	3629.36	2622.76	3186.28
FBgn0005636	nvy	2R	24275735	24291084	+	-760	2R_24274975_24274975_roo	COR-018	1	5	24274975	24274975	RNA	LTR	Pao	roo	0.0392561	0.04	1.03156	179.58	193.101	146.908	214.623	213.141	168.853	205.613	242.855	146.347	249.5	246.169	227.999	247.075	116.651	161.524	279.385	203.243	273.832	178.49	235.94
FBgn0264298	CG43776	2R	24123168	24126630	-	0	2R_24123234_24123234_Transpac	COR-025	1	5	24123234	24123234	RNA	LTR	Gypsy	Transpac	0.0392561	0.04	-1.03156	0	0	0	0	0	0	0	0	0	0	0	14.302	19.127	0	69.032	18.533	0	0	0.689	0
FBgn0010501	Dcp-1	2R	23551314	23553547	+	0	2R_23551343_23551343_P-element	MUN-020	1	5	23551343	23551343	DNA	TIR	P	P-element	0.0392561	0.04	-1.03156	1738.19	2079.74	1821.38	2237.28	1546.76	2033.14	1723.25	1864.12	2416.58	1852.17	1930.68	2388.66	2317.84	2944.45	2445.95	2270.08	2469.05	2225.1	1428.31	2047.53
FBgn0040660	CG13551	2R	23377867	23383424	-	557	2R_23377310_23377310_1360	RAL-855	1	5	23377310	23377310	DNA	TIR	P	1360	0.0392561	0.04	1.03156	5076.01	4680.37	6119.81	5396.26	5184.24	5577.71	6898.57	5594.58	5641.42	7011.68	7194.44	5694.01	5889.9	7351.33	8349.24	6829.47	6686.29	7229.27	7781.65	5684.25
FBgn0003977	vir	2R	23360193	23366355	-	913	2R_23359280_23359280_1360	RAL-091	1	5	23359280	23359280	DNA	TIR	P	1360	0.0392561	0.04	1.03156	1923.81	2417.93	2066.19	1821.63	2064.56	1955.97	1985.44	1733.37	2006.05	1276.84	1256.91	1389.95	1317.59	1449.01	1247.27	1781.72	1595.01	1333.33	1452.78	1422.07
FBgn0085453	CG34424	2R	23359216	23360266	+	0	2R_23359280_23359280_1360	RAL-091	1	5	23359280	23359280	DNA	TIR	P	1360	0.0392561	0.04	1.03156	1473.26	3163.58	1309.96	2119.91	1584.33	925.877	1656.51	1731.37	675.659	817.354	848.109	988.65	1036.76	1217.29	936.135	1580.61	917.766	1708.37	2076.05	898.559
FBgn0010622	DCTN3-p24	2R	23061421	23062593	-	-128	2R_23062721_23062721_412	COR-025	1	5	23062721	23062721	RNA	LTR	Gypsy	412	0.0392561	0.04	1.03156	1263.82	1296.83	1049.54	1486.71	1348.62	1524.68	1264.21	1176.84	858.473	1113.18	1118.01	993.74	900.103	1398.04	1139.92	1163.42	1090.47	725.475	1283.1	744.603
FBgn0052835	lncRNA:CR32835	2R	22951149	22953800	-	0	2R_22952135_22952135_jockey	COR-018	1	5	22952135	22952135	RNA	LINE	Jockey	jockey	0.0392561	0.04	1.03156	5.352	0	0	0	3.007	3.56	0	0	0	0.585	0.711	7.593	32.285	0	68.866	46.059	0	0	0	0
FBgn0034797	nahoda	2R	22896175	22916719	+	0	2R_22901517_22901517_roo	MUN-008	1	5	22901517	22901517	RNA	LTR	Pao	roo	0.0392561	0.04	-1.03156	2036.95	1723.98	1486.8	1451.97	1886.15	1495.8	1103.68	2303.18	2964.24	2420.49	3795.61	3269.95	2991.44	1432.78	1570.34	1789.22	1891.55	3822.37	2673.19	2982.3
FBgn0086408	stl	2R	22807861	22815993	+	0	2R_22815978_22815978_roo	RAL-176	1	5	22815978	22815978	RNA	LTR	Pao	roo	0.0392561	0.04	-1.03156	625.212	897.069	400.256	581.325	831.066	724.223	1027.66	950.724	581.901	579.171	1048.96	806.587	994.329	545.171	674.709	685.524	1062.09	820.81	1050.08	590.505
FBgn0265984	lncRNA:CR44763	2R	22689496	22690295	+	-425	2R_22689071_22689071_P-element	MUN-013	1	5	22689071	22689071	DNA	TIR	P	P-element	0.0392561	0.04	1.03156	1.685	1.274	0	0	0	0	0	0	3.49	10.799	0	0	0	0	0	0.848	0	0.659	3.146	1.081
FBgn0265980	lncRNA:CR44759	2R	22373696	22374966	-	868	2R_22372828_22372828_blood	RAL-426	1	5	22372828	22372828	RNA	LTR	Gypsy	blood	0.0392561	0.04	1.03156	5.171	3.602	1.905	1.709	0	5.859	1.731	0	0	1.192	0	0	3.593	1.057	3.933	0.487	2.143	0.702	0	0
FBgn0034721	CG11298	2R	22348308	22348875	+	268	2R_22349143_22349143_jockey	COR-025	1	5	22349143	22349143	RNA	LINE	Jockey	jockey	0.0392561	0.04	-1.03156	0	1.654	0	2.126	2.485	0	0	0	0	0	0	2.565	19.316	0	42.591	10.684	0	0	0	0
FBgn0034688	CG11474	2R	22071235	22073443	-	0	2R_22073321_22073321_P-element	RAL-176	1	5	22073321	22073321	DNA	TIR	P	P-element	0.0392561	0.04	-1.03156	2273.48	2306.36	1698.71	2271.4	2217.32	2561.67	2574.14	2214.79	2353.56	2664.91	2703.96	2373.55	1894.95	2415.45	2461.39	1850.04	1983.32	2721.59	2365.7	2465.87
FBgn0041238	Gr58b	2R	21978216	21979677	-	-24	2R_21979701_21979701_412	GIM-012	1	5	21979701	21979701	RNA	LTR	Gypsy	412	0.0392561	0.04	1.03156	0	0	0	0	2.158	2.043	2.003	0	0	0	0.382	0	0.747	0	0	0	0	1.989	0	0
FBgn0003731	Egfr	2R	21522421	21559977	+	0	2R_21527744_21527744_Doc	RAL-176	1	5	21527744	21527744	RNA	LINE	Jockey	Doc	0.0392561	0.04	-1.03156	5835.94	7008.71	4471.61	5306.92	6358.45	4882.38	6577.61	6236.93	3836.99	3042.27	4489.34	4741.04	4324.65	2542.88	2213.55	3840.52	4517.89	4846.82	4004.26	4697.95
FBgn0002736	mago	2R	21128578	21129737	+	-803	2R_21127775_21127775_I-element	MUN-020	1	5	21127775	21127775	RNA	LINE	I	I-element	0.0392561	0.04	1.03156	3447.27	3281.79	3723.54	3725.02	3180.12	4289.66	3658.43	2477.53	3323.3	3392.96	2587.31	2911.64	3056.2	4534.85	5002.39	3543.1	3595.79	2378.19	3687.95	2589.28
FBgn0262690	asRNA:CR43160	2R	20896995	20898629	+	0	2R_20897178_20897178_BS2	JUT-008	1	5	20897178	20897178	RNA	LINE	Jockey	BS2	0.0392561	0.04	-1.03156	1.778	0	0	3.442	3.603	5.656	0	0	0	0.44	0	3.441	24.983	0	0	9.039	0	0	0	0
FBgn0050295	Ipk1	2R	20870792	20879145	+	0	2R_20877476_20877476_Nomad	COR-018	1	5	20877476	20877476	RNA	LTR	Gypsy	Nomad	0.0392561	0.04	1.03156	489.737	847.966	723.368	464.2	365.945	851.575	881.872	739.248	986.705	528.507	695.177	623.407	663.301	681.745	869.908	976.351	859.361	686.57	812.448	754.352
FBgn0034553	CG9993	2R	20850147	20852125	-	0	2R_20850825_20850825_transib1	COR-018	1	5	20850825	20850825	DNA	TIR	CMC-Transib	transib1	0.0392561	0.04	-1.03156	255.539	544.855	401.139	417.491	815.272	547.393	768.951	649.881	550.9	875.534	881.727	1212.63	872.502	604.34	682.814	52.927	632.365	1289.4	953.135	262.494
FBgn0050148	CG30148	2R	20546596	20547658	-	59	2R_20546537_20546537_roo	RAL-059	1	5	20546537	20546537	RNA	LTR	Pao	roo	0.0392561	0.04	-1.03156	70.96	99.884	177.646	50.116	365.858	199.043	515.369	214.983	143.551	131.313	542.423	134.326	336.18	128.873	77.355	202.519	405.826	445.45	126.863	206.353
FBgn0034507	CG11192	2R	20354109	20355067	-	502	2R_20353607_20353607_I-element	MUN-013	1	5	20353607	20353607	RNA	LINE	I	I-element	0.0392561	0.04	1.03156	85.336	19.253	6.691	49.452	30.503	8.781	11.875	9.272	29.792	163.765	80.735	96.978	101.797	25.11	48.995	43.976	54.968	29.952	39.685	57.904
FBgn0034479	CG8654	2R	19979243	19984895	+	0	2R_19984713_19984725_mdg3.t1	COR-023	1	5	19984713	19984725	RNA	LTR	Gypsy	mdg3	0.0392561	0.04	-1.03156	1457.84	1209.22	916.557	1392.58	1305.91	1044.62	1824.29	1078.16	4004.65	1699.24	1120.85	1102.33	2224.93	1384.22	799.392	3106.37	2119.58	1555.26	2590.13	4531.63
FBgn0034479	CG8654	2R	19979243	19984895	+	0	2R_19984713_19984725_mdg3	COR-023	1	5	19984713	19984725	RNA	LTR	Gypsy	mdg3	0.0392561	0.04	-1.03156	1457.84	1209.22	916.557	1392.58	1305.91	1044.62	1824.29	1078.16	4004.65	1699.24	1120.85	1102.33	2224.93	1384.22	799.392	3106.37	2119.58	1555.26	2590.13	4531.63
FBgn0034458	Ir56d	2R	19511674	19513571	-	0	2R_19513493_19513493_412	RAL-737	1	5	19513493	19513493	RNA	LTR	Gypsy	412	0.0392561	0.04	1.03156	2.011	4.612	0	3.759	2.199	0	4.213	8.263	0	3.477	5.354	0	3.481	0.882	0	1.578	0.592	3.812	0	0.524
FBgn0034392	MFS15	2R	18794619	18796678	-	0	2R_18794672_18794672_Gypsy-2_Dsim	GIM-012	1	5	18794672	18794672	RNA	LTR	Gypsy	Gypsy-2_Dsim	0.0392561	0.04	-1.03156	1285.18	1013.63	1297.05	1191.32	1364.29	1256.75	1414.79	902.07	1371.62	1382.68	1542.47	1476.7	1317.63	1442.35	1325.72	1187.58	1231.82	712.449	1127.81	1389.32
FBgn0034391	CG15080	2R	18783300	18794594	+	78	2R_18794672_18794672_Gypsy-2_Dsim	GIM-012	1	5	18794672	18794672	RNA	LTR	Gypsy	Gypsy-2_Dsim	0.0392561	0.04	-1.03156	51.469	27.663	37.936	44.107	53.566	27.875	30.588	85.928	361.003	369.142	340.514	270.319	133.55	63.435	57.614	112.341	109.763	58.86	121.072	261.585
FBgn0034346	PIG-O	2R	18426422	18430333	+	-91	2R_18426331_18426331_roo	RAL-426	1	5	18426331	18426331	RNA	LTR	Pao	roo	0.0392561	0.04	1.03156	1900.36	1982.4	2131.42	1870.11	2010.97	2544.21	2145.08	1558.54	2892.62	2009.86	2114.34	2142.48	1970.84	2591.74	2642.34	2251.39	2390.58	1991.97	2158.51	2540.03
FBgn0040734	CG15065	2R	18389960	18390242	+	700	2R_18390942_18390942_roo	RAL-737	1	5	18390942	18390942	RNA	LTR	Pao	roo	0.0392561	0.04	-1.03156	3860.74	2215.07	5783.76	5664.63	8489.57	1007.81	4477.64	813.291	182.574	458.501	495.259	1731.21	374.576	337.916	347.951	506.37	581.719	1889.77	770.626	1295.93
FBgn0040737	Tango8	2R	18311823	18311998	+	-168	2R_18311655_18311655_mdg1	RAL-059	1	5	18311655	18311655	RNA	LTR	Gypsy	mdg1	0.0392561	0.04	-1.03156	0	4.476	0	0	0	0	0	0	0	0.208	0	0	0.444	0	0	0	0	0	0	0
FBgn0034308	CG10915	2R	18160721	18164746	+	-408	2R_18160313_18160313_297	MUN-020	1	5	18160313	18160313	RNA	LTR	Gypsy	297	0.0392561	0.04	-1.03156	3024.55	2687.5	3106.29	2699.63	2452.3	2827.33	2387.82	2659.33	4130.09	2663.92	2628.85	2798.23	1846.48	3345.06	3347.62	2697.04	2731.03	2712.44	1958.83	3500.93
FBgn0034307	CG10914	2R	18158258	18160310	+	3	2R_18160313_18160313_297	MUN-020	1	5	18160313	18160313	RNA	LTR	Gypsy	297	0.0392561	0.04	1.03156	181.189	372.399	266.069	348.972	370.953	328.344	267.966	305.598	757.513	612.722	559.855	611.613	642.483	701.894	695.727	565.779	602.884	572.183	883.331	580.078
FBgn0266853	lncRNA:CR45314	2R	18057916	18059075	-	0	2R_18058155_18058155_F-element	RAL-176	1	5	18058155	18058155	RNA	LINE	Jockey	F-element	0.0392561	0.04	-1.03156	32.748	7.41	0	30.429	16.552	9.626	22.602	9.686	6.081	2.771	9.137	12.568	48.667	15.419	1.04	7.621	24	12.645	10.761	6.753
FBgn0265592	lncRNA:CR44419	2R	18005396	18005995	+	117	2R_18006112_18006112_roo	RAL-176	1	5	18006112	18006112	RNA	LTR	Pao	roo	0.0392561	0.04	-1.03156	1.635	1.09	0	3.14	3.694	8.917	1.791	1.433	0	0	0.467	0	2.631	1.058	1.018	4.735	1.423	0.731	0	0.553
FBgn0015522	olf186-M	2R	17846700	17848444	+	534	2R_17848978_17848978_Gypsy-2_Dsim	RAL-176	1	5	17848978	17848978	RNA	LTR	Gypsy	Gypsy-2_Dsim	0.0392561	0.04	-1.03156	5712.69	6263.61	4760.58	6106.87	4288.5	6571.42	5550.44	6292.67	6049.8	5059	5266.76	4637.65	4069.72	8024.6	8511.1	6909.62	4805.74	4506.14	4158.66	5670.99
FBgn0034262	swi2	2R	17690276	17695353	-	0	2R_17692927_17692930_roo.t1	RAL-091	1	5	17692927	17692930	RNA	LTR	Pao	roo	0.0392561	0.04	-1.03156	624.281	173.389	351.724	363.239	506.723	365.097	384.069	403.032	205.946	356.153	506.467	594.02	1034.18	312.506	365.217	438.17	1012.85	548.598	559.48	324.097
FBgn0034262	swi2	2R	17690276	17695353	-	0	2R_17692927_17692930_roo	RAL-091	1	5	17692927	17692930	RNA	LTR	Pao	roo	0.0392561	0.04	-1.03156	624.281	173.389	351.724	363.239	506.723	365.097	384.069	403.032	205.946	356.153	506.467	594.02	1034.18	312.506	365.217	438.17	1012.85	548.598	559.48	324.097
FBgn0263197	Patronin	2R	17519025	17535866	-	-420	2R_17536286_17536286_Gypsy-2_Dsim	MUN-013	1	5	17536286	17536286	RNA	LTR	Gypsy	Gypsy-2_Dsim	0.0392561	0.04	1.03156	5058.18	5643.36	4880.88	5731.57	4493.59	5197.48	4598.74	5634.68	5837.02	12513.2	3807.56	3999.46	3612.12	3685.77	3379.33	4734.4	4479.34	3912.54	2799.53	4804.54
FBgn0046294	CG12699	2R	17246531	17247383	-	-688	2R_17248071_17248071_Rt1b	LUN-007	1	5	17248071	17248071	RNA	LINE	R1	Rt1b	0.0392561	0.04	1.03156	53.134	33.055	15.174	6.907	26.324	6.695	10.482	0	0	1.133	3.663	212.557	825.639	0	1452.77	504.273	0	0	0	0
FBgn0265538	CG44388	2R	17187505	17187678	-	594	2R_17186911_17186911_H	MUN-020	1	5	17186911	17186911	DNA	TIR	hAT-hobo	H	0.0392561	0.04	-1.03156	18.25	0	0	0	12.881	0	0	0	0	0	0	4.958	22.285	0	25.436	10.157	0	0	0	0
FBgn0262563	CG43103	2R	17139451	17139931	-	0	2R_17139575_17139575_roo	RAL-855	1	5	17139575	17139575	RNA	LTR	Pao	roo	0.0392561	0.04	-1.03156	645.322	317.935	577.139	681.669	940.511	667.913	27.471	641.749	518.489	548.109	658.382	741.457	955.934	475.692	595.994	816.785	1033.06	868.042	866.988	470.277
FBgn0034184	CG9646	2R	17048876	17053855	+	0	2R_17049250_17049299_mdg1.t1	RAL-176	1	5	17049250	17049299	RNA	LTR	Gypsy	mdg1	0.0392561	0.04	-1.03156	2840.07	3157.54	1499.2	3241.22	2799.83	3322.13	3219.88	3035.8	3402.72	3297.49	2982.03	2966.92	2656.13	3383.61	3295.11	3189.67	3251.34	2827.63	2577.99	3228.01
FBgn0034184	CG9646	2R	17048876	17053855	+	0	2R_17049250_17049299_mdg1	RAL-176	1	5	17049250	17049299	RNA	LTR	Gypsy	mdg1	0.0392561	0.04	-1.03156	2840.07	3157.54	1499.2	3241.22	2799.83	3322.13	3219.88	3035.8	3402.72	3297.49	2982.03	2966.92	2656.13	3383.61	3295.11	3189.67	3251.34	2827.63	2577.99	3228.01
FBgn0262307	mir-990	2R	16895224	16895308	-	-590	2R_16895898_16895898_mdg1	RAL-737	1	5	16895898	16895898	RNA	LTR	Gypsy	mdg1	0.0392561	0.04	1.03156	2.895	2.164	0	0	3.065	0	2.92	9.965	0	0	0	0.92	0	0	0	0.671	0	0	0.353	0
FBgn0040743	CG15919	2R	16792643	16793179	+	-789	2R_16791854_16791854_3S18	RAL-737	1	5	16791854	16791854	RNA	LTR	Pao	3S18	0.0392561	0.04	-1.03156	2.281	0	2.417	2.177	16.785	4.865	2.301	0	0	1.181	11.506	1.235	4.083	0.824	2.241	0.374	1.699	2.209	7.506	7.475
FBgn0034156	CG5348	2R	16766805	16769238	+	0	2R_16766860_16766860_pogo	JUT-008	1	5	16766860	16766860	DNA	TIR	TcMar-Pogo	pogo	0.0392561	0.04	-1.03156	3.647	2.616	5.571	3.481	11.2	1.888	3.379	1.484	5.615	9.244	9.803	8.134	18.651	6.933	5.949	15.061	8.756	5.661	7.637	2.249
FBgn0265525	asRNA:CR44375	2R	16581997	16583369	-	0	2R_16583254_16583254_P-element	COR-018	1	5	16583254	16583254	DNA	TIR	P	P-element	0.0392561	0.04	1.03156	15.773	8.997	48.358	13.792	20.976	33.728	4.049	8.22	19.278	12.944	18.092	31.168	20.309	21.789	31.123	94.078	35.103	9.806	11.84	40.448
FBgn0034136	DAT	2R	16558568	16565238	-	0	2R_16558749_16558749_blood	MUN-008	1	5	16558749	16558749	RNA	LTR	Gypsy	blood	0.0392561	0.04	-1.03156	190.034	177.631	224.372	164.145	247.755	183.251	235.334	239.544	169.816	298.459	266.113	158.864	171.175	131.16	60.758	128.287	112.869	296.745	153.763	225.051
FBgn0034067	CG8399	2R	16017738	16024627	+	0	2R_16019178_16019178_H	RAL-426	1	5	16019178	16019178	DNA	TIR	hAT-hobo	H	0.0392561	0.04	-1.03156	2456.8	2354.3	2418.26	2652.03	2735.01	1485.35	2988.01	1946.87	3764.61	3528.5	3729.45	3559.2	2791.95	2978.72	3524.03	2857.25	2738.61	3474.44	3023.04	3764.39
FBgn0034060	CG8370	2R	16001182	16006901	+	0	2R_16001400_16001400_jockey	COR-025	1	5	16001400	16001400	RNA	LINE	Jockey	jockey	0.0392561	0.04	-1.03156	4786.67	4953.43	5948.03	5750.84	4726.62	6006.29	5695.41	4867.13	5010.52	3943.2	3545.94	3005.14	2579.02	4048.06	3988.77	3703.3	3450.44	2946.95	3338.41	4316.55
FBgn0264089	sli	2R	15869496	15922118	-	0	2R_15919301_15919301_FB4	COR-018	1	5	15919301	15919301	DNA	TIR	TcMar-Tc1	FB4	0.0392561	0.04	1.03156	1792.38	1633.34	1522.56	1071.52	1778.94	1059.67	1273.96	1512.47	1461.62	1545.46	1668.59	2036.07	1663.19	809.51	711.05	1725.23	1632.33	1830.03	1054.19	1509.37
FBgn0015371	chn	2R	15115237	15144783	+	0	2R_15116734_15116734_rover	MUN-020	1	5	15116734	15116734	RNA	LTR	Pao	rover	0.0392561	0.04	-1.03156	5885.01	6869.74	7839.49	8295.35	7003.91	7771.95	6771.76	6779.82	9715.93	6102.74	4934.42	4413.24	3460.1	6969.62	6056.91	7281.42	5623.2	4069.89	3432.44	7480.31
FBgn0263613	lncRNA:CR43622	2R	15049776	15050355	-	699	2R_15049077_15049077_roo	RAL-059	1	5	15049077	15049077	RNA	LTR	Pao	roo	0.0392561	0.04	-1.03156	0	0	0	1.897	2.078	2.13	0	1.752	0	0	0	0	1.486	0	0	0.408	0	0	0	0
FBgn0033987	ckn	2R	14963293	14980795	+	0	2R_14963321_14963321_P-element	MUN-013	1	5	14963321	14963321	DNA	TIR	P	P-element	0.0392561	0.04	-1.03156	2034.85	1942.24	2017.53	1691.4	2113.46	1665.85	1689.88	2259.14	1592.49	1214.06	2052.37	1885.15	1724.71	1117.72	1088.26	1438.44	1456.18	1870.25	1511.54	1716.82
FBgn0033949	CG10131	2R	14629911	14631023	+	-212	2R_14629699_14629699_roo	RAL-855	1	5	14629699	14629699	RNA	LTR	Pao	roo	0.0392561	0.04	1.03156	236.326	71.359	153.514	70.593	146.116	195.891	311.902	119.253	185.42	303.328	326.399	359.179	182.354	52.013	82.161	113.789	73.851	398.112	142.824	251.302
FBgn0033928	Arc2	2R	14361925	14362825	+	0	2R_14362198_14362198_jockey	RAL-176	1	5	14362198	14362198	RNA	LINE	Jockey	jockey	0.0392561	0.04	1.03156	591.078	406.191	622.915	579.281	225.202	341.079	354.313	178.402	264.084	441.977	332.762	224.733	404.419	303.316	68.603	81.381	286.36	191.025	380.538	291.944
FBgn0261975	CG42806	2R	13964654	13965455	+	-220	2R_13964434_13964434_Tirant	LUN-007	1	5	13964434	13964434	RNA	LTR	Gypsy	Tirant	0.0392561	0.04	-1.03156	1160.66	2534.68	978.808	1029.44	1498.98	1582.93	1621.9	1613.32	324.899	1305.63	1641.9	1217.62	1512.17	1335.77	1926.15	1386.69	1434.33	1537.76	1610.6	1059.11
FBgn0033872	CG6329	2R	13826372	13833503	+	0	2R_13829549_13829549_Gypsy-2_Dsim	RAL-855	1	5	13829549	13829549	RNA	LTR	Gypsy	Gypsy-2_Dsim	0.0392561	0.04	1.03156	2324.08	1756.22	1545.29	1530.47	2108.23	1409.66	3054.34	2276.69	1769.36	2124.6	2775.64	2164.7	2372.27	1147.28	1308.18	2555.76	2144.34	2555.12	1334.45	2356
FBgn0033812	Pex13	2R	13228277	13230234	-	-465	2R_13230699_13230699_Stalker3	RAL-737	1	5	13230699	13230699	RNA	LTR	Gypsy	Stalker3	0.0392561	0.04	-1.03156	2796.91	3267.42	3539.39	3345.52	2901.07	3437.61	4231.37	2690.93	3555.77	3326.69	3144.9	3015.05	2843.21	3644.55	3161.66	2811.04	3006.66	3070.53	3056.94	3054.66
FBgn0263998	Ack-like	2R	13142835	13152677	-	-233	2R_13152910_13152910_297	RAL-176	1	5	13152910	13152910	RNA	LTR	Gypsy	297	0.0392561	0.04	-1.03156	2953.16	3358.12	3020.78	3504.9	2774.24	3645.17	3030.62	3254.18	4809.12	3647.77	3410.6	3517.03	3296.22	4255.68	4281.53	4571.02	4356.6	2968.2	3277.58	4266.69
FBgn0033767	CG13148	2R	12686250	12688786	+	0	2R_12687123_12687123_G2	RAL-855	1	5	12687123	12687123	RNA	LINE	Jockey	G2	0.0392561	0.04	-1.03156	414.484	96.106	129.735	59.986	310.71	438.912	31.3	124.815	98	76.758	76.729	62.673	279.246	149.314	91.772	63.844	96.854	175.357	94.688	93.07
FBgn0050055	lncRNA:CR30055	2R	12589240	12591395	+	0	2R_12589621_12589621_P-element	MUN-020	1	5	12589621	12589621	DNA	TIR	P	P-element	0.0392561	0.04	-1.03156	1504.36	1155.98	2443.15	2219.99	1287.43	1968.03	1519.33	1315.66	2559.19	2516.62	2147.53	2032.45	1162.23	2695.82	2971.61	1586.54	1912.31	1729.93	1141.53	1844.95
FBgn0053752	CG33752	2R	12545690	12546301	+	-275	2R_12545415_12545422_Nomad	MUN-013	1	5	12545415	12545422	RNA	LTR	Gypsy	Nomad	0.0392561	0.04	1.03156	13.599	6.087	8.711	7.582	5.959	6.783	13.41	10.018	0	5.211	0	1.743	0	0	0	0	0	0	0.894	0
FBgn0026176	SkpB	2R	12139296	12140229	-	0	2R_12139978_12139978_H	RAL-375	1	5	12139978	12139978	DNA	TIR	hAT-hobo	H	0.0392561	0.04	-1.03156	176.065	187.856	183.464	170.239	17.621	86.825	231.947	216.993	57.604	364.34	216.578	288.741	458.756	99.711	177.447	87.319	112.057	350.958	174.61	169.093
FBgn0028407	Drep3	2R	12055090	12062866	+	0	2R_12057148_12057148_P-element	COR-018	1	5	12057148	12057148	DNA	TIR	P	P-element	0.0392561	0.04	1.03156	48.162	33.508	21.626	32.32	32.853	27.054	39.413	49.704	69.966	96.411	134.133	97.427	143.229	64.854	64.242	136.348	96.52	121.64	83.403	87.987
FBgn0265373	CG44314	2R	12052945	12056547	+	601	2R_12057148_12057148_P-element	COR-018	1	5	12057148	12057148	DNA	TIR	P	P-element	0.0392561	0.04	-1.03156	0	0	1.585	3.221	1.639	0	9.205	5.755	0	0	0	13.904	24.08	0.907	26.061	3.209	1.215	0.534	0	1.14
FBgn0062449	CG13197	2R	11691286	11697785	+	302	2R_11698087_11698087_Tirant	COR-023	1	5	11698087	11698087	RNA	LTR	Gypsy	Tirant	0.0392561	0.04	1.03156	1918.76	1883.91	2064.2	2644.63	1503.37	2564.16	2272.99	1994.63	2452.26	2303.88	2032.58	1424.56	1646.76	2332.52	2471.97	2085.4	1846.12	1372.22	1893.56	2245.71
FBgn0011555	thetaTry	2R	11341715	11342760	-	-256	2R_11343016_11343016_roo	RAL-737	1	5	11343016	11343016	RNA	LTR	Pao	roo	0.0392561	0.04	-1.03156	6994.46	2328.25	3700.59	3040.42	8837.73	5077.16	3246.63	514.198	1314.9	1399.5	870.16	2758.09	5148.71	1714.87	4857.33	6850.22	4698.68	4745.26	5536.12	1091.36
FBgn0026386	Or47a	2R	11250369	11251913	+	0	2R_11250943_11250943_Transpac	COR-018	1	5	11250943	11250943	RNA	LTR	Gypsy	Transpac	0.0392561	0.04	-1.03156	5.234	0	5.936	0	16.025	0	9.456	12.829	6.77	33.083	23.375	29.107	10.501	7.245	8.15	0	14.414	15.42	9.877	12.8
FBgn0033551	CG7222	2R	10813406	10815781	+	0	2R_10814064_10814064_I-element	RAL-737	1	5	10814064	10814064	RNA	LINE	I	I-element	0.0392561	0.04	-1.03156	2487.73	2555.87	3441.6	2993.33	2543.48	3687.68	3108.09	1824.17	3285.11	3005.34	2627.51	2098.97	2111.47	3117.26	3196.43	3275.17	3033.26	2023.57	2111.79	2853.3
FBgn0265342	CG44296	2R	10050349	10050874	+	-108	2R_10050241_10050241_1360	RAL-375	1	5	10050241	10050241	DNA	TIR	P	1360	0.0392561	0.04	1.03156	6.029	7.845	15.721	7.874	23.591	16.775	7.716	3.3	0.83	5.808	1.17	8.212	40.332	1.68	60.03	28.959	2.244	4.941	7.986	7.041
FBgn0051875	CG31875	2L	9995562	10002736	-	0	2L_9995792_9995792_roo	COR-018	1	5	9995792	9995792	RNA	LTR	Pao	roo	0.0392561	0.04	-1.03156	582.985	1008.45	1701.71	956.844	920.929	774.905	898.329	1075.21	763.277	673.817	626.941	525.348	449.647	799.678	847.527	218.7	795.744	218.565	365.971	548.933
FBgn0032167	CG5853	2L	9940774	9947648	-	-245	2L_9947893_9947893_pogo	MUN-013	1	5	9947893	9947893	DNA	TIR	TcMar-Pogo	pogo	0.0392561	0.04	-1.03156	3559.84	4961.21	3430.22	2464.49	5363.77	2090.41	5163.15	3147.67	6374.01	3375.57	6653.52	6387.78	6069.02	3846.11	2736.09	4468.7	5881.06	5789.81	5632.16	5911.44
FBgn0004868	Gdi	2L	9491177	9494876	-	0	2L_9491807_9491807_3S18	RAL-737	1	5	9491807	9491807	RNA	LTR	Pao	3S18	0.0392561	0.04	-1.03156	17393.3	18910.3	19793.2	18332.8	18058.7	18546.5	20204.1	16298.6	15892.9	13681.7	13037.7	12322.3	14921.5	16178.7	15508.3	16669.6	15660.8	14965.8	16059.4	14976
FBgn0015316	Try29F	2L	8998538	8999816	+	-952	2L_8997586_8997586_P-element	MUN-008	1	5	8997586	8997586	DNA	TIR	P	P-element	0.0392561	0.04	1.03156	56.415	99.609	730.839	265.01	224.375	152.349	268.153	425.62	39.534	295.425	588.582	468.341	453.222	264.61	49.289	171.781	1210.61	411.665	279.357	234.309
FBgn0040964	CG18661	2L	8997606	8998544	+	-20	2L_8997586_8997586_P-element	MUN-008	1	5	8997586	8997586	DNA	TIR	P	P-element	0.0392561	0.04	1.03156	308.354	565.472	648.754	602.5	472.838	514.907	575.62	436.878	398.196	493.626	477.074	364.505	592.821	403.981	728.098	409.511	651.647	355.121	392.502	321.863
FBgn0032078	C1GalTA	2L	8943456	8951216	-	-309	2L_8951525_8951525_P-element	COR-018	1	5	8951525	8951525	DNA	TIR	P	P-element	0.0392561	0.04	-1.03156	3407.59	3357.26	3756.59	3973.66	3204.99	3690.8	3833.4	3291.39	3422.47	2901.28	2769.9	2624.74	2673.01	2781.37	2786.34	2237.61	2561.56	2494.75	2573.93	2975.46
FBgn0053526	PNUTS	2L	870466	877038	+	0	2L_873919_873919_P-element	RAL-426	1	5	873919	873919	DNA	TIR	P	P-element	0.0392561	0.04	-1.03156	7560.14	7849.34	6639.5	7681.45	6446.71	5265.78	7155.01	7465.23	9166.73	10267.9	13219.7	10327	10051.5	10817.4	9972.27	10915.2	11292.6	11568.2	10597.2	9458.65
FBgn0001114	Glt	2L	8672699	8676804	+	0	2L_8673148_8673148_P-element	RAL-737	1	5	8673148	8673148	DNA	TIR	P	P-element	0.0392561	0.04	-1.03156	5872.69	8277.93	7070.23	5196.38	6717.18	3346	6259.3	3061.33	8106.47	7324.93	8907.37	10209.6	8130.98	7281.15	4821.56	8021.46	7110.7	12663	11477.5	10516.3
FBgn0015583	Acp29AB	2L	8392457	8393222	-	-317	2L_8393539_8393539_412	MUN-008	1	5	8393539	8393539	RNA	LTR	Gypsy	412	0.0392561	0.04	1.03156	6.023	0	0	0	0	0	3.135	0	0	0	0	7.266	123.541	0	122.395	20.978	89.457	0	0	0
FBgn0032024	CG14273	2L	8342696	8344378	+	0	2L_8343250_8343250_roo	MUN-013	1	5	8343250	8343250	RNA	LTR	Pao	roo	0.0392561	0.04	1.03156	34.455	27.91	41.714	30.65	22.643	27.204	42.054	34.862	17.797	92.132	32.758	24.706	45.934	23.357	10.833	14.496	16.442	29.088	44.738	31.07
FBgn0032023	CG14274	2L	8338288	8342056	+	-465	2L_8337823_8337823_Transpac	COR-018	1	5	8337823	8337823	RNA	LTR	Gypsy	Transpac	0.0392561	0.04	1.03156	202.836	129.644	182.867	118.273	216.295	140.865	146.452	250.664	155.114	202.813	301.754	226.949	310.044	127.264	124.845	266.584	227.048	279.221	233.335	168.082
FBgn0041181	Tep3	2L	7702806	7710690	+	-692	2L_7702114_7702114_297	JUT-008	1	5	7702114	7702114	RNA	LTR	Gypsy	297	0.0392561	0.04	1.03156	1143.68	1005	1215.4	939.939	1589.33	823.125	1042.27	1359.81	1448.8	1565.07	2462.26	1816.02	1637.56	768.56	843.111	1058.19	1290.84	2444.85	1331.47	1897.84
FBgn0025697	santa-maria	2L	7445356	7451244	-	0	2L_7447914_7448016_jockey	TOM-008	1	5	7447914	7448016	RNA	LINE	Jockey	jockey	0.0392561	0.04	-1.03156	1294.68	1352.83	1074.92	1093.52	1492.66	874.597	1128.74	1292.07	1444.41	2165.48	3443.53	2602.33	2426.91	1294.29	1335.41	1539.7	1838.5	3078.22	2957.33	1579.07
FBgn0265823	lncRNA:CR44612	2L	7142305	7145263	+	-154	2L_7142151_7142151_Rt1a	RAL-426	1	5	7142151	7142151	RNA	LINE	R1	Rt1a	0.0392561	0.04	1.03156	13.926	0	0	0	0	67.387	8.239	13.307	3.553	0	3.087	0	1.44	0	1.92	4.898	8.501	0	1.461	1.133
FBgn0262872	milt	2L	7037824	7056010	+	0	2L_7045706_7045706_roo	MUN-020	1	5	7045706	7045706	RNA	LTR	Pao	roo	0.0392561	0.04	-1.03156	20383	21438.2	22924.2	21953.8	20659.2	22025.4	21254.7	20774.6	16728.5	11177.4	10972.1	10986.6	9377.88	13203.2	11634.2	12758.3	11821.2	10775.9	8650.25	14205.9
FBgn0031859	CG17377	2L	6801359	6802840	-	-379	2L_6803219_6803219_H	JUT-008	1	5	6803219	6803219	DNA	TIR	hAT-hobo	H	0.0392561	0.04	1.03156	10.473	18.213	15.779	2.429	26.54	2.277	11.894	3.686	0	0.484	1.683	130.398	468.764	13.32	806.535	200.283	0.629	0	1.628	1.625
FBgn0031855	CG11221	2L	6742503	6756133	+	0	2L_6755978_6755978_Gypsy-2_Dsim	RAL-176	1	5	6755978	6755978	RNA	LTR	Gypsy	Gypsy-2_Dsim	0.0392561	0.04	1.03156	222.719	226.958	377.948	191.133	313.906	210.125	169.799	260.049	248.879	203.604	337.849	240.562	313.541	151.37	152.518	257.665	178.96	296.173	183.585	246.514
FBgn0031850	Tsp	2L	6686792	6709086	-	0	2L_6706412_6706412_Micropia	JUT-008	1	5	6706412	6706412	RNA	LTR	Gypsy	Micropia	0.0392561	0.04	1.03156	683.505	603.772	813.367	491.027	909.653	554.252	636.154	720.013	1407.5	1705.74	2673.91	1769.38	1295.14	616.987	2742.26	958.129	851.093	2194.17	1249.21	1563.96
FBgn0263916	Ent2	2L	6562326	6564709	+	0	2L_6564603_6564603_Copia	COR-025	1	5	6564603	6564603	RNA	LTR	Copia	Copia	0.0392561	0.04	1.03156	3169.03	4298.88	2804.43	2514.52	3692.95	3379.4	3144.99	3126.17	3913.43	3093.21	4327.36	4423.21	4837.06	4851.61	4638.62	3432.83	4699.28	5262.37	4397.66	3092.13
FBgn0031816	Rchy1	2L	6459016	6465669	-	0	2L_6459162_6459164_Micropia.t1	TOM-008	1	5	6459162	6459164	RNA	LTR	Gypsy	Micropia	0.0392561	0.04	-1.03156	248.575	331.391	259.007	311.005	352.426	295.373	314.736	475.157	350.592	298.912	434.86	359.321	372.366	285.913	295.63	396.085	320.211	353.115	425.574	216.098
FBgn0031816	Rchy1	2L	6459016	6465669	-	0	2L_6459162_6459164_Micropia	TOM-008	1	5	6459162	6459164	RNA	LTR	Gypsy	Micropia	0.0392561	0.04	-1.03156	248.575	331.391	259.007	311.005	352.426	295.373	314.736	475.157	350.592	298.912	434.86	359.321	372.366	285.913	295.63	396.085	320.211	353.115	425.574	216.098
FBgn0000052	Pfas	2L	6041182	6046050	-	-239	2L_6046289_6046289_412	MUN-013	1	5	6046289	6046289	RNA	LTR	Gypsy	412	0.0392561	0.04	-1.03156	8937.15	9688.61	9190.97	8886.29	8693.44	11220.4	11157	9372.85	9159.64	7155.58	9912.3	9483.91	7850.05	10896.4	10125.2	7566.61	8267.16	11178.1	8171.7	9596.87
FBgn0031763	CG13996	2L	6020836	6021718	+	0	2L_6021157_6021157_blood	RAL-737	1	5	6021157	6021157	RNA	LTR	Gypsy	blood	0.0392561	0.04	1.03156	2.541	3.639	2.595	2.476	0	0	2.607	282.803	1.483	6.498	2.386	1.23	2.469	5.226	2.857	2.064	2.585	3.986	2.466	2.007
FBgn0002856	Acp26Ab	2L	5892299	5892862	-	-995	2L_5893857_5893857_I-element	MUN-020	1	5	5893857	5893857	RNA	LINE	I	I-element	0.0392561	0.04	-1.03156	4.545	0	2.533	0	15.35	5.129	1.909	0	0.767	2.712	2.38	27.326	162.704	1.553	233.476	111.279	1.571	0.652	1.356	1.514
FBgn0002855	Acp26Aa	2L	5892884	5893896	-	0	2L_5893857_5893857_I-element	MUN-020	1	5	5893857	5893857	RNA	LINE	I	I-element	0.0392561	0.04	-1.03156	19.807	8.382	5.503	1.968	15.001	1.914	1.672	1.678	0	6.732	2.147	122.308	608.481	0	545.366	225.967	3.501	2.066	0.775	4.809
FBgn0051644	CG31644	2L	5817891	5818443	-	0	2L_5818423_5818425_Micropia.t1	RAL-177	1	5	5818423	5818425	RNA	LTR	Gypsy	Micropia	0.0392561	0.04	1.03156	4.359	1.602	0	30.662	2.249	0	2.177	0	0	0.696	0.694	12.078	44.242	0	67.064	27.935	0	0	4.436	0
FBgn0051644	CG31644	2L	5817891	5818443	-	0	2L_5818423_5818425_Micropia	RAL-177	1	5	5818423	5818425	RNA	LTR	Gypsy	Micropia	0.0392561	0.04	1.03156	4.359	1.602	0	30.662	2.249	0	2.177	0	0	0.696	0.694	12.078	44.242	0	67.064	27.935	0	0	4.436	0
FBgn0265786	lncRNA:CR44575	2L	5809703	5810216	+	0	2L_5810146_5810146_H	RAL-426	1	5	5810146	5810146	DNA	TIR	hAT-hobo	H	0.0392561	0.04	-1.03156	1.959	0	0	0	0	0	3.466	1.785	0	0	0	0	0.687	0	2.994	0	0	0	0.696	0
FBgn0031739	CG14005	2L	5800518	5801975	-	0	2L_5801044_5801044_P-element	MUN-008	1	5	5801044	5801044	DNA	TIR	P	P-element	0.0392561	0.04	-1.03156	1024.21	1058.97	1556.6	1206.32	1199.48	1306.76	1431.99	1153.18	2074.33	1875.69	1441.73	1384.58	577.753	2270.66	2598.31	1381.04	851.161	1373.01	1236.17	1459.5
FBgn0031264	CG11835	2L	560569	563819	-	0	2L_560749_560749_Doc	RAL-375	1	5	560749	560749	RNA	LINE	Jockey	Doc	0.0392561	0.04	-1.03156	592.618	351.913	151.73	239.6	233.633	174.81	227.943	399.214	161.125	225.567	371.978	217.52	377.473	197.364	282.056	318.163	174.637	389.741	485.613	218.319
FBgn0083962	CG34126	2L	4981615	4992702	+	-335	2L_4981280_4981280_P-element	TOM-008	1	5	4981280	4981280	DNA	TIR	P	P-element	0.0392561	0.04	1.03156	4290.77	6047.62	4604.1	5089.39	5434.4	5234.61	4841.74	4743.39	6628.9	3884.06	4171.66	3903.47	3324.54	4063.98	3647.92	4970.2	4412.46	4272.98	2644.78	6198.62
FBgn0031664	CG8892	2L	4979514	4981592	-	0	2L_4981280_4981280_P-element	TOM-008	1	5	4981280	4981280	DNA	TIR	P	P-element	0.0392561	0.04	1.03156	1522.04	1638.19	1747.08	1885.84	1397.16	1894.2	1700.87	1487.7	2216.59	1822.99	1425.06	1482.31	1404.55	2425.53	2486.21	2008.73	1930.23	1347.48	1609.57	2035.47
FBgn0031637	mxt	2L	4841483	4847295	-	0	2L_4846172_4846172_F-element	RAL-176	1	5	4846172	4846172	RNA	LINE	Jockey	F-element	0.0392561	0.04	-1.03156	5910.62	5753.78	2996.71	6157.32	5682.88	4960.85	4421.44	5950.33	5498.37	6011.15	6824.19	6234.41	5384.85	5248.27	5176.66	5272.52	5422.26	7053.2	5422.56	5929.26
FBgn0284415	lncRNA:TS6	2L	4655479	4656209	-	-663	2L_4656872_4656872_roo	RAL-426	1	5	4656872	4656872	RNA	LTR	Pao	roo	0.0392561	0.04	1.03156	0	0	0	0	0	2.046	0	0	0	0	0	0	0.727	0	0	0	0	0	0	0
FBgn0264342	CG43798	2L	4647052	4647920	+	-158	2L_4646894_4646894_roo	MUN-020	1	5	4646894	4646894	RNA	LTR	Pao	roo	0.0392561	0.04	-1.03156	0	0	0	1.733	0	0	0	1.474	0	0	0	2.882	4.439	0	6.772	1.708	0	0	0	0
FBgn0031617	CG15635	2L	4642973	4646562	+	332	2L_4646894_4646894_roo	MUN-020	1	5	4646894	4646894	RNA	LTR	Pao	roo	0.0392561	0.04	-1.03156	3.865	0	0	0	7.188	4.525	2.312	1.628	0	0	0	26.789	279.237	3.355	381.856	99.681	0	0	0	0
FBgn0265911	lncRNA:CR44700	2L	4351000	4351449	+	-647	2L_4350353_4350353_F-element	RAL-375	1	5	4350353	4350353	RNA	LINE	Jockey	F-element	0.0392561	0.04	1.03156	0	0	0	0	4.353	0	0	0	0	0	0	0	0	0	0	0	0	0	0	0
FBgn0266832	lncRNA:CR45294	2L	4255721	4256085	-	-13	2L_4256098_4256098_roo	MUN-013	1	5	4256098	4256098	RNA	LTR	Pao	roo	0.0392561	0.04	1.03156	0	0	0	0	0	0	0	0	0	4.905	0	0	1.429	0	1.632	0	0	0	0	0
FBgn0051958	CR31958	2L	3785739	3786343	+	788	2L_3787131_3787131_P-element	COR-018	1	5	3787131	3787131	DNA	TIR	P	P-element	0.0392561	0.04	-1.03156	0	1.587	0	0	0	0	0	1.745	0	0	0	1.381	2.008	0	5.138	0.402	0	0	0	0
FBgn0004892	sob	2L	3578014	3580769	-	-153	2L_3580922_3580922_P-element	GIM-012	1	5	3580922	3580922	DNA	TIR	P	P-element	0.0392561	0.04	-1.03156	119.323	110.659	105.568	101.889	151.804	100.391	107.14	132.492	66.705	109.448	121.798	133.876	119.641	71.479	67.271	106.759	88.668	101.933	113.82	86.188
FBgn0267270	lncRNA:CR45706	2L	3264169	3265714	-	0	2L_3265162_3265162_G2	RAL-737	1	5	3265162	3265162	RNA	LINE	Jockey	G2	0.0392561	0.04	-1.03156	16.707	16.502	9.152	4.172	1.728	2.022	8.212	0	3.613	7.302	2.457	2.954	3.375	1.105	0	9.924	5.214	6.513	4.161	3.979
FBgn0024947	NTPase	2L	2880705	2885850	-	0	2L_2885199_2885199_P-element	RAL-737	1	5	2885199	2885199	DNA	TIR	P	P-element	0.0392561	0.04	-1.03156	5393.63	4769.22	6089.83	5551.23	7479.69	5591.41	4829.84	3440.5	5895.13	5814.18	7143.49	7057.85	5978.9	5092.2	4701.4	4352.3	4895.74	7393.64	5690.75	5853.07
FBgn0015521	RpS21	2L	2856071	2857029	+	-748	2L_2855323_2855325_P-element	MUN-020	1	5	2855323	2855325	DNA	TIR	P	P-element	0.0392561	0.04	1.03156	27710.4	30359.2	29255.7	22184.8	38400.6	30366.2	30846.8	25570	15426.4	28402.9	20321.6	25584.2	32015.8	28651	27385.9	28830.6	30021.8	30181.7	36215.8	18264.7
FBgn0031471	CG3117	2L	2845927	2847212	-	0	2L_2846996_2846998_pogo	LUN-007	1	5	2846996	2846998	DNA	TIR	TcMar-Pogo	pogo	0.0392561	0.04	-1.03156	14.533	0	2.241	1.978	0	8.773	4.253	0	5.606	33.742	4.189	1.422	12.399	0	4.172	19.343	26.71	4.351	3.514	143.696
FBgn0284414	lncRNA:CR46328	2L	2637670	2638540	-	-159	2L_2638699_2638699_297	AKA-018	1	5	2638699	2638699	RNA	LTR	Gypsy	297	0.0392561	0.04	-1.03156	0	0	0	0	0	0	0	0	0	0	0	0	0	0	1.667	0.78	0	0	0	0
FBgn0263322	CG43403	2L	2620188	2620782	+	0	2L_2620356_2620356_roo	RAL-091	1	5	2620356	2620356	RNA	LTR	Pao	roo	0.0392561	0.04	1.03156	0	6.632	0	0	0	4.097	0	0	0	0	0	0	0	0	11.168	0	0	0	0	0
FBgn0264979	CG4267	2L	2242379	2245274	+	0	2L_2242506_2242506_S-element	RAL-426	1	5	2242506	2242506	DNA	TIR	TcMar-Tc1	S-element	0.0392561	0.04	-1.03156	2195	3790.5	3228.71	2346.43	3980.32	1972.99	3427.17	2879.88	2378.23	2573.93	1179.56	2154.04	1936.15	2299	2475.96	2600.74	2065.43	1905.51	1515.91	2969.24
FBgn0259192	CG42296	2L	2032520	2036041	-	920	2L_2031600_2031600_297	MUN-008	1	5	2031600	2031600	RNA	LTR	Gypsy	297	0.0392561	0.04	-1.03156	11.093	19.734	28.013	17.267	18.273	8.99	11.474	28.839	43.425	49.535	34.293	46.448	28.146	45.076	34.379	77.651	14.994	25.851	41.538	31.165
FBgn0031378	CG15362	2L	1981177	1982099	+	0	2L_1981374_1981374_transib1	COR-018	1	5	1981374	1981374	DNA	TIR	CMC-Transib	transib1	0.0392561	0.04	-1.03156	798.335	853.723	782.104	731.571	549.824	876.436	641.017	774.209	470.947	697.226	328.189	535.492	579.19	863.655	738.776	36.837	592.216	456.613	693.297	450.373
FBgn0045498	Gr22d	2L	1789142	1790361	-	532	2L_1788610_1788610_Idefix	RAL-737	1	5	1788610	1788610	RNA	LTR	Gypsy	Idefix	0.0392561	0.04	1.03156	2.077	0	0	0	0	0	6.564	8.299	0	0	0	0	0	0	0	0	0	0	0	0
FBgn0032645	CG15142	2L	17497995	17498821	-	735	2L_17497260_17497260_S-element	RAL-737	1	5	17497260	17497260	DNA	TIR	TcMar-Tc1	S-element	0.0392561	0.04	1.03156	24.132	61.03	19.622	45.284	38.699	65.871	49.497	291.509	52.483	39.7	26.505	16.393	7.445	70.021	54.468	55.85	21.902	26.251	34.974	53.001
FBgn0267279	asRNA:CR45715	2L	17497012	17497697	+	0	2L_17497260_17497260_S-element	RAL-737	1	5	17497260	17497260	DNA	TIR	TcMar-Tc1	S-element	0.0392561	0.04	-1.03156	61.884	57.557	54.833	58.268	52.83	62.08	41.422	14.028	8.281	45.367	9.382	22.035	40.923	24.576	28.34	14.079	29.436	25.053	23.446	15.876
FBgn0003187	qua	2L	17486807	17497208	-	-52	2L_17497260_17497260_S-element	RAL-737	1	5	17497260	17497260	DNA	TIR	TcMar-Tc1	S-element	0.0392561	0.04	-1.03156	6031.32	5705.99	8401.27	8185.4	5194.55	8606.63	7870.42	4968.52	6031.01	4713.54	3050.9	2787.59	2620.7	4790.06	4532.57	3757.21	2799.01	2140.39	3088.16	2929.72
FBgn0028506	CG4455	2L	16352935	16354539	+	-575	2L_16352360_16352360_P-element	RAL-059	1	5	16352360	16352360	DNA	TIR	P	P-element	0.0392561	0.04	-1.03156	278.2	1010.75	1173.48	1052.3	956.257	744.003	985.103	962.841	1765.65	1825.36	1983.88	1540.09	1284.4	2164.93	2240.91	1913.87	1830.38	1478.14	1748.89	1859.04
FBgn0087041	CG42231	2L	16342431	16352628	-	0	2L_16352360_16352360_P-element	RAL-059	1	5	16352360	16352360	DNA	TIR	P	P-element	0.0392561	0.04	-1.03156	207.784	655.584	813.208	765.066	633.394	605.704	645.156	697.368	587.755	583.013	482.953	479.57	454.35	609.791	580.968	585.072	462.269	418.213	564.94	553.505
FBgn0032582	CG13258	2L	16292011	16293025	-	-741	2L_16293766_16293766_Burdock	COR-018	1	5	16293766	16293766	RNA	LTR	Gypsy	Burdock	0.0392561	0.04	1.03156	0	1.466	0	0	6.087	1.986	0	0	2.482	8.832	17.517	2.833	3.722	2.552	0	80.772	2.901	5.809	8.432	4.802
FBgn0265812	lncRNA:CR44601	2L	15822297	15822942	-	-782	2L_15823724_15823724_gypsy1	JUT-008	1	5	15823724	15823724	RNA	LTR	Gypsy	gypsy1	0.0392561	0.04	1.03156	0	0	0	0	0	0	0	0	0	0	0	0	2.707	0	15.544	1.593	0	0	0	0
FBgn0265085	lncRNA:CR44196	2L	15207851	15208768	+	-46	2L_15207805_15207805_Doc	RAL-091	1	5	15207805	15207805	RNA	LINE	Jockey	Doc	0.0392561	0.04	1.03156	2.117	6.745	0	0	6.176	2.236	0	1.905	0	0	0	0	0.649	0	1.571	2.209	0	0	0	0
FBgn0264435	lncRNA:CR43853	2L	15119784	15120819	+	0	2L_15120059_15120059_H	JUT-008	1	5	15120059	15120059	DNA	TIR	hAT-hobo	H	0.0392561	0.04	-1.03156	0	0	0	0	0	2.06	0	0	0	0	0	2.989	3.374	0	0	0.836	0	0	0	0
FBgn0000317	ck	2L	15044964	15057862	-	0	2L_15054943_15054943_Nomad	RAL-091	1	5	15054943	15054943	RNA	LTR	Gypsy	Nomad	0.0392561	0.04	-1.03156	6875.35	3593.17	8684.09	7271.84	7370.14	8786.05	7492.21	6972.76	3742.49	2416.05	2428.43	2526.43	2393.81	2550.94	2358.19	3123.47	3065.43	2474.39	2057.25	2947.04
FBgn0004837	Su(H)	2L	15039489	15043334	+	-22	2L_15039467_15039467_P-element	RAL-375	1	5	15039467	15039467	DNA	TIR	P	P-element	0.0392561	0.04	-1.03156	1702.25	1754.79	2347.78	2235.97	1182.91	2119.1	1545.4	1737.07	1960.86	1150.07	1025.09	1098.55	713.2	1350.28	1165.65	1081.7	1027	963.782	743.204	1370.67
FBgn0032553	CG4480	2L	14870372	14872022	-	-647	2L_14872669_14872669_roo	LUN-007	1	5	14872669	14872669	RNA	LTR	Pao	roo	0.0392561	0.04	1.03156	4.063	1.423	0	0	6.799	0	0	0	0.765	0	0	17.507	56.101	0	78.397	38.613	0	0	0	0
FBgn0264349	lncRNA:CR43805	2L	14840435	14842209	-	41	2L_14840394_14840394_I-element	COR-018	1	5	14840394	14840394	RNA	LINE	I	I-element	0.0392561	0.04	-1.03156	1.105	0	0	0	3.07	4.518	0	3.621	0	0.466	0	0	23.376	0	36.978	5.312	0	0	0	0.698
FBgn0028867	CR15280	2L	14781716	14783110	-	0	2L_14782992_14782992_roo	RAL-177	1	5	14782992	14782992	RNA	LTR	Pao	roo	0.0392561	0.04	1.03156	4.164	0	2.059	4.025	2.032	2.113	4.043	1.756	0	0	0	1.581	0	0	0	0.863	0	0	0	0
FBgn0266144	asRNA:CR44850	2L	14349071	14349799	+	-231	2L_14348840_14348840_Copia	RAL-091	1	5	14348840	14348840	RNA	LTR	Copia	Copia	0.0392561	0.04	1.03156	4.227	56.107	0	2.17	0	4.372	0	1.873	2.518	0	0	2.751	0.692	0	5.777	1.571	0	1.24	2.796	1.379
FBgn0028532	CG7968	2L	13849401	13850329	+	924	2L_13851253_13851253_roo	COR-018	1	5	13851253	13851253	RNA	LTR	Pao	roo	0.0392561	0.04	-1.03156	1529.39	798.508	902.132	1288.84	1045.77	933.143	1648.3	481.438	300.916	607.981	566.155	743.012	2071.07	1329.71	676.855	188.149	1278.72	1573.38	1874.33	440.523
FBgn0028533	CG7953	2L	13847926	13849223	+	-968	2L_13846958_13846958_roo	RAL-091	1	5	13846958	13846958	RNA	LTR	Pao	roo	0.0392561	0.04	-1.03156	9396.76	5898.72	7152.11	20409.3	16546.2	6084.64	20148.7	6984.4	3358.5	5833.97	6648.53	4851.7	11992.6	8247.76	5970.37	2411.39	8789.99	6735.04	9417.85	4682.8
FBgn0028534	CG7916	2L	13846753	13847799	+	0	2L_13846958_13846958_roo	RAL-091	1	5	13846958	13846958	RNA	LTR	Pao	roo	0.0392561	0.04	-1.03156	3554.07	2174.1	6716.93	9541.66	8438.83	4429.32	18567.2	4602.66	3104.18	5791.56	8089.16	4489.52	11024.9	8991.95	6846.1	2271.8	6055.62	7992.25	12670.6	5451.69
FBgn0028847	CG9014	2L	13722162	13723642	-	459	2L_13721703_13721703_Gypsy-24_Dya	MUN-020	1	5	13721703	13721703	RNA	LTR	Gypsy	Gypsy-24_Dya	0.0392561	0.04	-1.03156	2.079	1.585	2.143	0	8.733	6.423	0	0	0	0	1.247	26.663	83.939	0	190.714	65.829	0	0	0	0
FBgn0032517	CG7099	2L	13387572	13393959	+	-263	2L_13387309_13387309_P-element	RAL-091	1	5	13387309	13387309	DNA	TIR	P	P-element	0.0392561	0.04	1.03156	1275.13	1619.35	1327.51	1307.09	1271.81	1581.2	1281.23	1202.53	1103.9	871.352	773.626	821.336	871.274	756.361	633.091	917.274	863.604	770.423	799.953	909.112
FBgn0032515	loqs	2L	13382653	13385671	+	0	2L_13385403_13385403_mdg3	RAL-176	1	5	13385403	13385403	RNA	LTR	Gypsy	mdg3	0.0392561	0.04	-1.03156	2524	2169.94	1244.3	2289.26	2588.53	2395.93	2528.16	2265.13	1645.12	2126.15	1880.45	1874.68	2208.89	1933.07	2115.01	2181.97	2128.48	2050.62	2540.13	1698.15
FBgn0265810	asRNA:CR44599	2L	13384823	13385403	-	0	2L_13385403_13385403_mdg3	RAL-176	1	5	13385403	13385403	RNA	LTR	Gypsy	mdg3	0.0392561	0.04	-1.03156	189.918	359.438	12.835	260.003	271.022	357.442	314.46	212.07	343.549	429.54	372.915	345.559	292.607	636.936	645.841	352.886	386.762	375.635	374.868	390.044
FBgn0032482	Pect	2L	13203763	13210828	+	356	2L_13211184_13211184_412	GIM-024	1	5	13211184	13211184	RNA	LTR	Gypsy	412	0.0392561	0.04	-1.03156	9770.59	8825.43	8625.31	9895.32	10020.3	10912.3	9544.11	9155.91	7213.1	7768.94	9956.69	6834.29	7008.71	7788.01	8662.52	8409.65	7409.41	8671.65	7147.29	8197.78
FBgn0032473	kmg	2L	13160528	13163153	+	0	2L_13160837_13160837_transib1	TOM-008	1	5	13160837	13160837	DNA	TIR	CMC-Transib	transib1	0.0392561	0.04	1.03156	0	4.684	4.237	4.017	4.111	10.548	0	1.76	1.635	3.312	2.442	2.906	14.274	0	12.504	8.597	0	2.544	0.693	45.115
FBgn0032457	CG15483	2L	12760347	12761840	-	-115	2L_12761955_12761955_roo	RAL-375	1	5	12761955	12761955	RNA	LTR	Pao	roo	0.0392561	0.04	1.03156	2.099	4.988	0	0	11.013	0	2.178	0	0	0	0.386	4.089	35.172	0	60.338	17.827	0	0	0	0
FBgn0032424	CG17010	2L	12356442	12357906	+	7	2L_12357913_12357913_roo	JUT-008	1	5	12357913	12357913	RNA	LTR	Pao	roo	0.0392561	0.04	1.03156	29.816	17.561	18.964	15.548	29.032	14.94	16.843	40.13	1.618	0.838	3.684	20.306	88.234	0.834	177.081	46.907	3.374	2.555	1.42	1.009
FBgn0032400	CG6770	2L	12045344	12046118	-	94	2L_12045250_12045250_HMS-Beagle	RAL-176	1	5	12045250	12045250	RNA	LTR	Gypsy	HMS-Beagle	0.0392561	0.04	-1.03156	50013.4	45807.4	14326.2	71631.6	31942.6	44713.3	35915.5	59766.9	37406	68374.7	70099.6	54244	44521.6	68748.7	60577.3	56415.6	61860.8	72857.4	50036.8	52771.1
FBgn0263080	CG43348	2L	1199413	1199924	+	0	2L_1199921_1199921_F-element	RAL-091	1	5	1199921	1199921	RNA	LINE	Jockey	F-element	0.0392561	0.04	-1.03156	159.307	4.695	74.617	106.785	151.139	233.277	142.901	110.484	112.3	123.514	111.248	239.833	406.442	246.733	267.212	552.813	278.038	373.8	287.133	150.342
FBgn0264565	lncRNA:CR43937	2L	11839299	11839660	-	498	2L_11838801_11838801_3S18	RAL-737	1	5	11838801	11838801	RNA	LTR	Pao	3S18	0.0392561	0.04	1.03156	7.529	4.818	0	6.743	10.09	2.639	0	11.403	1.436	0	0.75	2.535	0.704	0.789	5.811	1.401	0.533	0	0.697	0.842
FBgn0261458	capt	2L	1151679	1158262	-	0	2L_1157574_1157576_Burdock	LUN-007	1	5	1157574	1157576	RNA	LTR	Gypsy	Burdock	0.0392561	0.04	-1.03156	6517.15	6337.77	6557.89	7307.44	6349.63	6839.86	7621.03	5935.55	6384.35	6877.71	7425.94	7749.42	7652.39	9783.25	9209.75	9168.18	8824.94	7283.97	7924.65	8035.06
FBgn0032363	Dlg5	2L	11508400	11517081	-	0	2L_11508805_11508805_roo	MUN-013	1	5	11508805	11508805	RNA	LTR	Pao	roo	0.0392561	0.04	-1.03156	5427.63	7244.52	6094.03	6698.65	5559.17	6803.09	6294.5	5375.53	7460.23	2583.06	5060.19	5437.01	3644.44	5620.47	4641.49	5302.75	5276.92	5827.93	3226.46	6590.73
FBgn0016926	Pino	2L	1114655	1128953	-	0	2L_1117033_1117033_Gypsy-2_Dsim	GIM-024	1	5	1117033	1117033	RNA	LTR	Gypsy	Gypsy-2_Dsim	0.0392561	0.04	-1.03156	8786.81	7912.42	5807.21	6302.14	11391.1	8057.03	6113.06	6920.43	13999.3	12506	15635.1	12796.3	16926.8	14552.7	10774.3	12674.7	14622.7	14719.4	16448.6	14795.6
FBgn0032318	CG14072	2L	10936663	10937931	+	0	2L_10937401_10937401_Transpac	RAL-855	1	5	10937401	10937401	RNA	LTR	Gypsy	Transpac	0.0392561	0.04	1.03156	9.116	52.753	0	3.016	8.227	2.761	79.048	20.3	7.794	15.316	17.196	24.535	35.413	13.061	96.725	17.465	13.497	14.157	22.754	1.671
FBgn0267288	lncRNA:CR45724	2L	10903732	10903959	-	-377	2L_10904336_10904336_Doc	RAL-375	1	5	10904336	10904336	RNA	LINE	Jockey	Doc	0.0392561	0.04	1.03156	0	0	0	0	2.177	0	0	0	0	0	0	0	0	0	0	0	0	0	0	0
FBgn0032313	CG14070	2L	10900502	10901785	-	-69	2L_10901854_10901854_diver	RAL-177	1	5	10901854	10901854	RNA	LTR	Pao	diver	0.0392561	0.04	1.03156	5.056	0	2.266	5.951	0	2.254	0	1.39	0	0	0	0	18.405	0	29.49	13.65	0	0	0	0
FBgn0032295	CG12299	2L	10737346	10740762	+	0	2L_10740651_10740651_Doc	GIM-012	1	5	10740651	10740651	RNA	LINE	Jockey	Doc	0.0392561	0.04	-1.03156	2829.33	2677.39	3703.2	3410.14	2371.54	3562.69	3264.52	2914.47	4295.84	2718.28	2148.99	1936.89	1838.56	2990.36	3022.47	2661.15	2254.09	1195.67	1793.52	2987.55
FBgn0023496	Lip1	2L	10699409	10701544	-	-716	2L_10702260_10702260_Gypsy-2_Dsim	RAL-177	1	5	10702260	10702260	RNA	LTR	Gypsy	Gypsy-2_Dsim	0.0392561	0.04	1.03156	13.544	10.468	23.971	248.06	45.989	18.062	9.379	30.142	48.88	144.191	81.03	65.162	34.997	11.137	10.291	18.992	11.262	29.122	22.092	81.329
FBgn0032276	CG17098	2L	10651614	10654499	+	-191	2L_10651423_10651423_blood	AKA-018	1	5	10651423	10651423	RNA	LTR	Gypsy	blood	0.0392561	0.04	1.03156	6.228	6.22	6.277	2.047	8.074	10.529	4.108	0	0	0	2.462	24.823	157.895	0	236.578	96.79	1.148	0.647	0	0
FBgn0032243	Klp31E	2L	10414018	10418991	+	0	2L_10414220_10414220_Gypsy-2_Dsim	JUT-008	1	5	10414220	10414220	RNA	LTR	Gypsy	Gypsy-2_Dsim	0.0392561	0.04	1.03156	2135.82	2267.05	2682.19	2391.65	2071.38	2574.6	2274.55	2384.58	2058.37	1563.49	1501.87	1417.18	1346.49	1453.39	2498.52	1433.12	1398	1417.94	1248.22	1730.68
FBgn0032233	dpr19	2L	10376169	10379905	+	0	2L_10376928_10376928_Burdock	RAL-177	1	5	10376928	10376928	RNA	LTR	Gypsy	Burdock	0.0392561	0.04	1.03156	277.284	141.03	190.183	1510.42	192.212	138.709	132.169	215.633	208.244	362.378	362.06	346.023	354.051	161.43	178.483	288.937	263.879	436.863	287.143	306.662
FBgn0032223	GATAd	2L	10333735	10339185	+	0	2L_10335034_10335034_P-element	RAL-177	1	5	10335034	10335034	DNA	TIR	P	P-element	0.0392561	0.04	1.03156	3369.46	3406.72	4439.53	5318.17	3112.87	4562.49	3721.51	3785.22	4950.57	3726.32	2894.04	2772.74	2229	4108.36	3681.32	3687.35	3306.34	2567.18	2246.71	4266.22
FBgn0032213	CG5390	2L	10304070	10306594	-	0	2L_10306001_10306001_F-element	TOM-008	1	5	10306001	10306001	RNA	LINE	Jockey	F-element	0.0392561	0.04	-1.03156	2037.97	1926.35	2305.82	2278.95	2903.68	1352.34	2339.4	1814.08	2731.95	4757.62	6879.93	5275.11	3836.84	3472.27	2232.74	3185.08	3378.98	8106.32	4400.94	3078.43
FBgn0266898	lncRNA:CR45358	2L	17575153	17575490	-	730	2L_17574423_17574426_hopper	COR-023;JUT-008;RAL-737	3	15	17574423	17574426	DNA	TIR	CMC-Transib	hopper	0.0409091	0.04	0.625028	0	0	3.108	8.397	0	0	0	5.048	0	0.759	1.821	0	1.361	0.763	2.103	0.671	1.031	0.515	0	0.398
FBgn0001098	Gdh	3R	23935959	23943101	-	-10	3R_23943111_23943129_P-element	MUN-020;LUN-007;RAL-059	3	15	23943111	23943129	DNA	TIR	P	P-element	0.0422491	0.04	-0.6214	5828.77	13415.4	7522.16	10267	9299.63	8195.03	9300.18	11042.7	12148.9	15238.4	14949.3	16223.3	16634.9	14983	12227	15784.6	13609.2	17040.7	13858.7	14769.7
Table S12B. Class, order, superfamily and family enrichment analysis. Only families or superfamilies with at least 20 members were considered. Significant families or superfamilies are highlighted (two-sided Chi Square test, p-value <= 0.05). NS: non-significant.
Category	Name	Members	Significant TEs (member)	Non Significant TEs (member)	Significant TEs ( not member)	Non Significant TEs (not member)	Freq Significant	Freq Non Significant	Chi2	pvalue	Status
Class	DNA	2321	124	2197	348	7008	26.27	23.87	1.29406	0.255301	-
Class	RNA	7356	348	7008	124	2197	73.73	76.13	1.29406	0.255301	-
Order	LINE	2179	88	2091	384	7114	18.64	22.72	4.03646	0.0445272	Depleted
Order	Helitron	96	0	96	472	9109	0	1.04	3.96675	0.0464074	Depleted
Order	TIR	2218	124	2094	348	7111	26.27	22.75	2.95739	0.0854859	-
Order	TRIM	70	1	69	471	9136	0.21	0.75	1.13653	0.286386	-
Order	LTR	5031	257	4774	215	4431	54.45	51.86	1.10156	0.293924	-
Order	LARD	76	2	74	470	9131	0.42	0.8	0.416383	0.518747	-
SuperFamily	P	695	65	630	407	8575	13.77	6.84	31.2876	2.22501e-08	Enriched
SuperFamily	INE-1	96	0	96	472	9109	0	1.04	3.96675	0.0464074	Depleted
SuperFamily	TcMar-Tc1	403	12	391	460	8814	2.54	4.25	2.85816	0.0909115	-
SuperFamily	Copia	203	15	188	457	9017	3.18	2.04	2.29338	0.129927	-
SuperFamily	R1	180	4	176	468	9029	0.85	1.91	2.2346	0.134952	-
SuperFamily	hAT-hobo	476	16	460	456	8745	3.39	5	2.14872	0.142689	-
SuperFamily	MULE-NOF	57	0	57	472	9148	0	0.62	1.97766	0.159637	-
SuperFamily	Jockey	1628	68	1560	404	7645	14.41	16.95	1.89332	0.168827	-
SuperFamily	Pao	1526	80	1446	392	7759	16.95	15.71	0.430803	0.511595	-
SuperFamily	LARD	76	2	74	470	9131	0.42	0.8	0.416383	0.518747	-
SuperFamily	CMC-Transib	191	11	180	461	9025	2.33	1.96	0.161348	0.687919	-
SuperFamily	I	352	16	336	456	8869	3.39	3.65	0.0284356	0.866089	-
SuperFamily	TcMar-Pogo	389	20	369	452	8836	4.24	4.01	0.0159932	0.899364	-
SuperFamily	Gypsy	3368	163	3205	309	6000	34.53	34.82	0.00590632	0.938741	-
Family	P-element	561	55	506	417	8699	11.65	5.5	30.0339	4.24553e-08	Enriched
Family	transib1	61	9	52	463	9153	1.91	0.56	10.853	0.000986367	Enriched
Family	Gypsy-2_Dsim	267	24	243	448	8962	5.08	2.64	9.11225	0.00253903	Enriched
Family	FB4	247	4	243	468	8962	0.85	2.64	5.10103	0.0239116	Depleted
Family	412	251	20	231	452	8974	4.24	2.51	4.64315	0.0311777	Enriched
Family	Doc	210	17	193	455	9012	3.6	2.1	4.10751	0.0426931	Enriched
Family	INE-1	96	0	96	472	9109	0	1.04	3.96675	0.0464074	Depleted
Family	jockey	730	24	706	448	8499	5.08	7.67	3.93892	0.047181	Depleted
Family	Copia	189	15	174	457	9031	3.18	1.89	3.24433	0.0716711	-
Family	blood	166	13	153	459	9052	2.75	1.66	2.56138	0.109503	-
Family	H	476	16	460	456	8745	3.39	5	2.14872	0.142689	-
Family	hopper	122	2	120	470	9085	0.42	1.3	2.13038	0.144405	-
Family	NOF	57	0	57	472	9148	0	0.62	1.97766	0.159637	-
Family	mdg3	163	4	159	468	9046	0.85	1.73	1.60119	0.205734	-
Family	1360	134	10	124	462	9081	2.12	1.35	1.43301	0.231274	-
Family	Stalker2	75	1	74	471	9131	0.21	0.8	1.34896	0.245459	-
Family	Stalker4	44	0	44	472	9161	0	0.48	1.33341	0.248199	-
Family	Kepler	66	1	65	471	9140	0.21	0.71	0.971821	0.324226	-
Family	F-element	350	13	337	459	8868	2.75	3.66	0.814939	0.366664	-
Family	Rt1a	58	1	57	471	9148	0.21	0.62	0.660287	0.416459	-
Family	17-jun	57	1	56	471	9149	0.21	0.61	0.623394	0.429789	-
Family	Nomad	226	8	218	464	8987	1.69	2.37	0.621715	0.430411	-
Family	Max-element	53	1	52	471	9153	0.21	0.56	0.481464	0.48776	-
Family	LARD	76	2	74	470	9131	0.42	0.8	0.416383	0.518747	-
Family	roo	1269	67	1202	405	8003	14.19	13.06	0.414348	0.519771	-
Family	mdg1	213	8	205	464	9000	1.69	2.23	0.36927	0.543402	-
Family	Transpac	163	10	153	462	9052	2.12	1.66	0.322958	0.569835	-
Family	Rt1b	95	3	92	469	9113	0.64	1	0.294475	0.587367	-
Family	297	383	16	367	456	8838	3.39	3.99	0.278718	0.597543	-
Family	HMS-Beagle	94	3	91	469	9114	0.64	0.99	0.272521	0.601646	-
Family	diver	56	4	52	468	9153	0.85	0.56	0.228676	0.632507	-
Family	BS	91	3	88	469	9117	0.64	0.96	0.210624	0.646279	-
Family	rover	39	3	36	469	9169	0.64	0.39	0.198269	0.656122	-
Family	Tabor	67	2	65	470	9140	0.42	0.71	0.191042	0.66205	-
Family	Burdock	151	9	142	463	9063	1.91	1.54	0.186763	0.665625	-
Family	Idefix	42	1	41	471	9164	0.21	0.45	0.155102	0.693707	-
Family	gypsy1	42	1	41	471	9164	0.21	0.45	0.155102	0.693707	-
Family	Gypsy-24_Dya	40	1	39	471	9166	0.21	0.42	0.110063	0.740072	-
Family	S-element	119	7	112	465	9093	1.48	1.22	0.0887593	0.76576	-
Family	BS2	38	2	36	470	9169	0.42	0.39	0.071144	0.789678	-
Family	Micropia	318	17	301	455	8904	3.6	3.27	0.0686042	0.79338	-
Family	G2	45	3	42	469	9163	0.64	0.46	0.0447946	0.832382	-
Family	Quasimodo	119	5	114	467	9091	1.06	1.24	0.0169779	0.89633	-
Family	pogo	389	20	369	452	8836	4.24	4.01	0.0159932	0.899364	-
Family	Ivk	54	2	52	470	9153	0.42	0.56	0.00719359	0.932408	-
Family	Tirant	95	5	90	467	9115	1.06	0.98	0.00409381	0.948984	-
Family	3S18	90	4	86	468	9119	0.85	0.93	0.0029361	0.956787	-
Family	Doc6	115	5	110	467	9095	1.06	1.2	0.00226083	0.962076	-
Family	Blastopia	152	8	144	464	9061	1.69	1.56	0.00106875	0.97392	-
Family	Bari1	30	1	29	471	9176	0.21	0.32	0.000972614	0.975121	-
Family	I-element	298	14	284	458	8921	2.97	3.09	9.18505e-05	0.992353	-
Tablse S12C. Enrichment analysis for the TEs associated with gene up-regulation (214 TEs). P-values obtained from two-tailed Chi-Square test.
Category	Name	Members	Significant TEs (member)	No Significant Tes (member)	Significant TEs ( not member)	No Significant TEs (not member)	Freq Significant	Freq No Significant	Chi2	pvalue	Status
Class	RNA	7356	157	7199	57	2264	73.36	76.08	0.701297	0.402348	-
Class	DNA	2321	57	2264	157	7199	26.64	23.92	0.701297	0.402348	-
Order	LINE	2179	36	2143	178	7320	16.82	22.65	3.74099	0.0530931	-
Order	TIR	2218	57	2161	157	7302	26.64	22.84	1.50144	0.22045	-
Order	Helitron	96	0	96	214	9367	0	1.01	1.2815	0.25762	-
Order	LTR	5031	119	4912	95	4551	55.61	51.91	1.00434	0.316261	-
Order	LARD	76	1	75	213	9388	0.47	0.79	0.0200216	0.887477	-
Order	TRIM	70	1	69	213	9394	0.47	0.73	0.00153315	0.968766	-
SuperFamily	P	695	35	660	179	8803	16.36	6.97	26.2348	3.02328e-07	Enriched
SuperFamily	I	352	2	350	212	9113	0.93	3.7	3.80673	0.0510471	-
SuperFamily	Copia	203	9	194	205	9269	4.21	2.05	3.74293	0.0530313	-
SuperFamily	TcMar-Tc1	403	3	400	211	9063	1.4	4.23	3.50697	0.061111	-
SuperFamily	hAT-hobo	476	5	471	209	8992	2.34	4.98	2.58138	0.108127	-
SuperFamily	INE-1	96	0	96	214	9367	0	1.01	1.2815	0.25762	-
SuperFamily	Jockey	1628	30	1598	184	7865	14.02	16.89	1.0338	0.309269	-
SuperFamily	Gypsy	3368	80	3288	134	6175	37.38	34.75	0.530509	0.466393	-
SuperFamily	MULE-NOF	57	0	57	214	9406	0	0.6	0.472003	0.492067	-
SuperFamily	Pao	1526	31	1495	183	7968	14.49	15.8	0.181548	0.670046	-
SuperFamily	R1	180	4	176	210	9287	1.87	1.86	0.0604559	0.805777	-
SuperFamily	LARD	76	1	75	213	9388	0.47	0.79	0.0200216	0.887477	-
SuperFamily	CMC-Transib	191	5	186	209	9277	2.34	1.97	0.0188372	0.890834	-
SuperFamily	TcMar-Pogo	389	9	380	205	9083	4.21	4.02	0.0013002	0.971236	-
Family	P-element	561	27	534	187	8929	12.62	5.64	17.381	3.05875e-05	Enriched
Family	Gypsy-2_Dsim	267	15	252	199	9211	7.01	2.66	13.1589	0.000286158	Enriched
Family	1360	134	8	126	206	9337	3.74	1.33	7.20223	0.0072813	Enriched
Family	Copia	189	9	180	205	9283	4.21	1.9	4.65791	0.0309108	Enriched
Family	blood	166	8	158	206	9305	3.74	1.67	4.15549	0.0414997	Enriched
Family	F-element	350	2	348	212	9115	0.93	3.68	3.76385	0.0523718	-
Family	FB4	247	1	246	213	9217	0.47	2.6	3.01613	0.0824399	-
Family	I-element	298	2	296	212	9167	0.93	3.13	2.67834	0.101722	-
Family	H	476	5	471	209	8992	2.34	4.98	2.58138	0.108127	-
Family	Micropia	318	11	307	203	9156	5.14	3.24	1.80799	0.17875	-
Family	diver	56	3	53	211	9410	1.4	0.56	1.32195	0.250243	-
Family	INE-1	96	0	96	214	9367	0	1.01	1.2815	0.25762	-
Family	mdg3	163	1	162	213	9301	0.47	1.71	1.27815	0.258244	-
Family	mdg1	213	2	211	212	9252	0.93	2.23	1.08454	0.297684	-
Family	transib1	61	3	58	211	9405	1.4	0.61	1.01071	0.314732	-
Family	Stalker2	75	0	75	214	9388	0	0.79	0.83407	0.361098	-
Family	412	251	8	243	206	9220	3.74	2.57	0.71869	0.396574	-
Family	Tabor	67	0	67	214	9396	0	0.71	0.669733	0.413145	-
Family	NOF	57	0	57	214	9406	0	0.6	0.472003	0.492067	-
Family	17-jun	57	0	57	214	9406	0	0.6	0.472003	0.492067	-
Family	Nomad	226	3	223	211	9240	1.4	2.36	0.470022	0.492977	-
Family	Burdock	151	5	146	209	9317	2.34	1.54	0.419144	0.517364	-
Family	Ivk	54	0	54	214	9409	0	0.57	0.414963	0.519461	-
Family	Max-element	53	0	53	214	9410	0	0.56	0.396242	0.529036	-
Family	roo	1269	25	1244	189	8219	11.68	13.15	0.275508	0.59966	-
Family	G2	45	0	45	214	9418	0	0.48	0.253112	0.614893	-
Family	Stalker4	44	0	44	214	9419	0	0.46	0.236233	0.62694	-
Family	gypsy1	42	1	41	213	9422	0.47	0.43	0.203324	0.652051	-
Family	Idefix	42	1	41	213	9422	0.47	0.43	0.203324	0.652051	-
Family	Gypsy-24_Dya	40	0	40	214	9423	0	0.42	0.171685	0.678619	-
Family	HMS-Beagle	94	1	93	213	9370	0.47	0.98	0.166388	0.683342	-
Family	Doc	210	6	204	208	9259	2.8	2.16	0.164928	0.684659	-
Family	rover	39	1	38	213	9425	0.47	0.4	0.156402	0.692491	-
Family	BS2	38	1	37	213	9426	0.47	0.39	0.141514	0.706781	-
Family	3S18	90	2	88	212	9375	0.93	0.93	0.124668	0.724026	-
Family	BS	91	2	89	212	9374	0.93	0.94	0.121963	0.726915	-
Family	297	383	7	376	207	9087	3.27	3.97	0.118228	0.730965	-
Family	Tirant	95	3	92	211	9371	1.4	0.97	0.0783169	0.779591	-
Family	Rt1b	95	3	92	211	9371	1.4	0.97	0.0783169	0.779591	-
Family	Bari1	30	0	30	214	9433	0	0.32	0.0412974	0.838965	-
Family	Rt1a	58	1	57	213	9406	0.47	0.6	0.0378988	0.845647	-
Family	LARD	76	1	75	213	9388	0.47	0.79	0.0200216	0.887477	-
Family	hopper	122	2	120	212	9343	0.93	1.27	0.0150408	0.902391	-
Family	jockey	730	16	714	198	8749	7.48	7.55	0.00871088	0.92564	-
Family	S-element	119	2	117	212	9346	0.93	1.24	0.00681368	0.934213	-
Family	Quasimodo	119	3	116	211	9347	1.4	1.23	0.00681368	0.934213	-
Family	Blastopia	152	4	148	210	9315	1.87	1.56	0.00593979	0.938568	-
Family	Transpac	163	4	159	210	9304	1.87	1.68	0.00315891	0.955179	-
Family	pogo	389	9	380	205	9083	4.21	4.02	0.0013002	0.971236	-
Family	Kepler	66	1	65	213	9398	0.47	0.69	0.00115465	0.972893	-
Family	Doc6	115	3	112	211	9351	1.4	1.18	0.000757468	0.978043	-
Tables S12D. Enrichment analysis for the TEs associated with gene down-regulation (258 TEs). P-values obtained from two-tailed Chi-Square test.
Category	Name	Members	Significant TEs (member)	No Significant Tes (member)	Significant TEs ( not member)	No Significant TEs (not member)	Freq Significant	Freq No Significant	Chi2	pvalue	Status
Class	DNA	2321	67	2254	191	7165	25.97	23.93	0.466083	0.494795	-
Class	RNA	7356	191	7165	67	2254	74.03	76.07	0.466083	0.494795	-
Order	Helitron	96	0	96	258	9323	0	1.02	1.7196	0.189745	-
Order	TIR	2218	67	2151	191	7268	25.97	22.84	1.22283	0.268806	-
Order	TRIM	70	0	70	258	9349	0	0.74	1.03512	0.308959	-
Order	LINE	2179	52	2127	206	7292	20.16	22.58	0.714401	0.397987	-
Order	LTR	5031	138	4893	120	4526	53.49	51.95	0.180941	0.670565	-
Order	LARD	76	1	75	257	9344	0.39	0.8	0.14153	0.706765	-
SuperFamily	P	695	30	665	228	8754	11.63	7.06	7.1894	0.00733356	Enriched
SuperFamily	R1	180	0	180	258	9239	0	1.91	4.03158	0.0446561	Depleted
SuperFamily	I	352	14	338	244	9081	5.43	3.59	1.92399	0.165417	-
SuperFamily	Pao	1526	49	1477	209	7942	18.99	15.68	1.83104	0.176004	-
SuperFamily	INE-1	96	0	96	258	9323	0	1.02	1.7196	0.189745	-
SuperFamily	MULE-NOF	57	0	57	258	9362	0	0.61	0.7071	0.400408	-
SuperFamily	Gypsy	3368	83	3285	175	6134	32.17	34.88	0.695384	0.404339	-
SuperFamily	Jockey	1628	38	1590	220	7829	14.73	16.88	0.684489	0.408045	-
SuperFamily	TcMar-Tc1	403	9	394	249	9025	3.49	4.18	0.154517	0.694255	-
SuperFamily	LARD	76	1	75	257	9344	0.39	0.8	0.14153	0.706765	-
SuperFamily	hAT-hobo	476	11	465	247	8954	4.26	4.94	0.120717	0.728258	-
SuperFamily	CMC-Transib	191	6	185	252	9234	2.33	1.96	0.034214	0.853252	-
SuperFamily	TcMar-Pogo	389	11	378	247	9041	4.26	4.01	0.00171249	0.966991	-
SuperFamily	Copia	203	6	197	252	9222	2.33	2.09	0.00149422	0.969165	-
Family	P-element	561	28	533	230	8886	10.85	5.66	11.472	0.00070652	Enriched
Family	transib1	61	6	55	252	9364	2.33	0.58	9.53935	0.00201113	Enriched
Family	jockey	730	8	722	250	8697	3.1	7.67	6.86164	0.00880656	Depleted
Family	Doc	210	11	199	247	9220	4.26	2.11	4.50571	0.0337818	Enriched
Family	412	251	12	239	246	9180	4.65	2.54	3.64363	0.056284	-
Family	hopper	122	0	122	258	9297	0	1.3	2.42389	0.119498	-
Family	roo	1269	42	1227	216	8192	16.28	13.03	2.05444	0.151763	-
Family	INE-1	96	0	96	258	9323	0	1.02	1.7196	0.189745	-
Family	Rt1b	95	0	95	258	9324	0	1.01	1.69282	0.193229	-
Family	I-element	298	12	286	246	9133	4.65	3.04	1.68616	0.194108	-
Family	FB4	247	3	244	255	9175	1.16	2.59	1.524	0.217015	-
Family	G2	45	3	42	255	9377	1.16	0.45	1.45452	0.227803	-
Family	Kepler	66	0	66	258	9353	0	0.7	0.932772	0.334144	-
Family	Rt1a	58	0	58	258	9361	0	0.62	0.731798	0.392301	-
Family	NOF	57	0	57	258	9362	0	0.61	0.7071	0.400408	-
Family	S-element	119	5	114	253	9305	1.94	1.21	0.577613	0.44725	-
Family	Micropia	318	6	312	252	9107	2.33	3.31	0.490346	0.483773	-
Family	Stalker4	44	0	44	258	9375	0	0.47	0.398594	0.527816	-
Family	BS	91	1	90	257	9329	0.39	0.96	0.366687	0.544816	-
Family	gypsy1	42	0	42	258	9377	0	0.45	0.353961	0.551879	-
Family	Idefix	42	0	42	258	9377	0	0.45	0.353961	0.551879	-
Family	1360	134	2	132	256	9287	0.78	1.4	0.33549	0.562444	-
Family	Transpac	163	6	157	252	9262	2.33	1.67	0.320356	0.571394	-
Family	Gypsy-2_Dsim	267	9	258	249	9161	3.49	2.74	0.283257	0.594574	-
Family	BS2	38	1	37	257	9382	0.39	0.39	0.241334	0.623244	-
Family	rover	39	2	37	256	9382	0.78	0.39	0.21012	0.646673	-
Family	Gypsy-24_Dya	40	1	39	257	9380	0.39	0.41	0.181837	0.669799	-
Family	mdg3	163	3	160	255	9259	1.16	1.7	0.172008	0.678333	-
Family	F-element	350	11	339	247	9080	4.26	3.6	0.155997	0.692869	-
Family	Quasimodo	119	2	117	256	9302	0.78	1.24	0.148353	0.700114	-
Family	LARD	76	1	75	257	9344	0.39	0.8	0.14153	0.706765	-
Family	Stalker2	75	1	74	257	9345	0.39	0.79	0.12924	0.719222	-
Family	H	476	11	465	247	8954	4.26	4.94	0.120717	0.728258	-
Family	Bari1	30	1	29	257	9390	0.39	0.31	0.115837	0.733594	-
Family	Doc6	115	2	113	256	9306	0.78	1.2	0.108651	0.741685	-
Family	Burdock	151	4	147	254	9272	1.55	1.56	0.0582868	0.809225	-
Family	297	383	9	374	249	9045	3.49	3.97	0.0529916	0.817937	-
Family	Blastopia	152	4	148	254	9271	1.55	1.57	0.0515803	0.820336	-
Family	Nomad	226	5	221	253	9198	1.94	2.35	0.0481977	0.82623	-
Family	Tabor	67	2	65	256	9354	0.78	0.69	0.0474717	0.827523	-
Family	Copia	189	6	183	252	9236	2.33	1.94	0.044202	0.833478	-
Family	mdg1	213	6	207	252	9212	2.33	2.2	0.00591569	0.938692	-
Family	Max-element	53	1	52	257	9367	0.39	0.55	0.00552832	0.94073	-
Family	3S18	90	2	88	256	9331	0.78	0.93	0.00436486	0.947324	-
Family	Ivk	54	2	52	256	9367	0.78	0.55	0.00260912	0.959262	-
Family	pogo	389	11	378	247	9041	4.26	4.01	0.00171249	0.966991	-
Family	blood	166	5	161	253	9258	1.94	1.71	0.00130207	0.971215	-
Family	Tirant	95	2	93	256	9326	0.78	0.99	0.000440985	0.983246	-
Family	17-jun	57	1	56	257	9363	0.39	0.59	0.000263546	0.987048	-
Family	diver	56	1	55	257	9364	0.39	0.58	3.36756e-05	0.99537	-
Family	HMS-Beagle	94	2	92	256	9327	0.78	0.98	1.56502e-05	0.996844	-
