# Supplementary material for: Population-scale long-read sequencing uncovers transposable elements associated with gene expression variation and adaptive signatures in Drosophila
Source: Nat Commun. 2022 Apr 12;13:1948. doi: 10.1038/s41467-022-29518-8 (PMC9005704; doi:10.1038/s41467-022-29518-8)
Supplement: Supplementary file 16 — Supplementary Data 13 [file 41467_2022_29518_MOESM16_ESM.xlsx]

## Sheet: S13
Table S13. Analysis of selection evidence in regions flanking TE insertions.
Table S13A. List of "Candidate Adaptive TEs" with nearby SNPs showing significant values at some of the haplotype-based tests. For each TE-SNP pair, columns indicate: Presence Strains: Number of strains in which the TE is present. TE Present Strains: Strains in which the TE is present. Nearby (<1Kb) significant SNP: SNP ID (chromosome_coordinate) at <1Kb showing significant values in one of the s…														Table S13B. Total number of significant SNPs and putatively linked TEs for each haplotype-based analysis. P95: Percentile 95 critical value (obtained form the normalized-by-frequency values at neutral introns). SNPs >P95: SNPs showing a value >P95. Total SNPs: Total number of SNPs showing values > P95. SNP-TE<1Kb pairs: Number pairs of significant SNPs and TE at <1Kb. Candidate Adaptive TEs: Numb…
TE	Presence Strains	TE Present Strains	Nearby (<1Kb) significant SNP	StrainsWithNONSweepAllele	StrainsWithSweepAllele	StrainsOverlap:TE-NONSweepAllele	StrainsOverlap:TE-SweepAllele	Prop.StrainsOverlap:TE-NONSweepAllele	%StrainsOverlap:TE-SweepAllele	SNP Significant Test	Normalized Test Value	Co-occurrence TE		iHS: 19,911 SNPs	P95	SNPs >P95	iHH12: 8,995 SNPs	P95	SNPs >P95	nSL: 1,368,9983 SNPs	P95	SNPs >P95
2R_14078395_14078397_hopper	5	B1;GIM-024;MUN-013;RAL-059;RAL-855	SNP_2R_14079037	40	6	0	5	0	0.83	nSL	2.71311	YES		2L	1.26	401	2L	23.26	144	2L	1.59	17882
X_2431713_2431716_Doc	6	A1;A4;B2;B6;MUN-016;TEN-015	SNP_X_2432162	40	6	0	6	0	1	nSL	2.01575	YES		2R	2.49	19	2R	18.76	256	2R	1.79	9354
2L_14003409_14003462_Rt1a	7	B6;GIM-024;JUT-008;RAL-177;RAL-855;SLA-001;TOM-007	SNP_2L_14002941	38	8	0	7	0	0.88	nSL	1.60659	YES		3L	1.78	141	3L	8.1	640	3L	1.7	13511
2L_8992666_8992668_pogo	7	A2;A4;AB8;B4;COR-023;ORE;RAL-059	SNP_2L_8991984	37	9	0	7	0	0.78	nSL	2.45047	YES		3R	1.43	230	3R	22.06	159	3R	1.63	13664
3L_18931204_18931207_F-element	7	AKA-017;JUT-011;KIE-094;MUN-013;MUN-015;MUN-016;MUN-020	SNP_3L_18931882	35	11	0	7	0	0.64	nSL	2.54476	YES		X	1.07	813	X	20.65	275	X	1.38	8193
2R_11394154_11394156_pogo	8	B2;JUT-008;MUN-009;MUN-020;RAL-176;STO-022;TOM-007;TOM-008	SNP_2R_11394494	36	10	0	8	0	0.8	nSL	2.57237	YES		Total SNPs	1604		Total SNPs	1474		Total SNPs	62604
3L_12863739_12863742_Transpac	9	AKA-017;B1;COR-018;COR-025;MUN-013;MUN-015;MUN-016;RAL-375;TOM-007	SNP_3L_12863514	34	12	0	9	0	0.75	nSL	1.93022	YES		SNP-TE<1Kb pairs	731		SNP-TE<1Kb pairs	665		SNP-TE<1Kb pairs	29048
3L_2426710_2426713_pogo	9	A1;AB8;B1;RAL-059;RAL-091;RAL-177;RAL-375;RAL-737;TOM-007	SNP_3L_2426677	35	11	0	9	0	0.82	nSL	2.92066	YES		Candidate Adaptive TEs	7 (3 TEs)		Candidate Adaptive TEs	2 (1 TE)		Candidate Adaptive TEs	446 (188 TEs)
3R_21385503_21385506_pogo	9	A3;B3;KIE-094;MUN-013;MUN-020;RAL-059;RAL-176;RAL-855;STO-022	SNP_3R_21385972	35	11	0	9	0	0.82	nSL	2.02258	YES		Co-occurence TEs	0		Co-occurence TEs	0		Co-occurence TEs	46 (19 TEs)
3R_29952746_29952748_Invader4	11	A1;A2;A7;AKA-017;AKA-018;COR-014;JUT-011;MUN-020;RAL-059;RAL-091;RAL-855	SNP_3R_29952613	29	17	0	11	0	0.65	nSL	1.87798	YES
X_8027468_8027478_Doc6	12	A1;A2;A5;B3;B6;COR-018;GIM-012;JUT-011;LUN-007;RAL-059;RAL-737;TOM-007	SNP_X_8027612	27	19	0	12	0	0.63	nSL	1.56473	YES
3L_14050243_14050245_pogo	13	A1;A6;B2;B4;COR-025;JUT-008;LUN-004;MUN-009;MUN-013;MUN-015;MUN-016;MUN-020;RAL-737	SNP_3L_14049818	26	20	0	13	0	0.65	nSL	1.85002	YES
3R_20502048_20502058_Doc	13	A1;A4;A5;AKA-018;B6;JUT-011;MUN-009;MUN-015;RAL-177;RAL-375;RAL-426;RAL-855;TEN-015	SNP_3R_20502677	26	20	0	13	0	0.65	nSL	1.97013	YES
3L_3798612_3798621_1360	14	A3;A4;B3;COR-014;COR-023;GIM-012;JUT-008;JUT-011;LUN-004;MUN-013;MUN-015;MUN-016;MUN-020;RAL-177	SNP_3L_3798583	21	25	0	14	0	0.56	nSL	2.48328	YES
2R_12185872_12185884_accord	27	A6;AKA-018;B4;COR-014;COR-023;COR-025;GIM-012;GIM-024;JUT-008;JUT-011;KIE-094;LUN-007;MUN-009;MUN-013;MUN-015;MUN-020;RAL-059;RAL-176;RAL-177;RAL-375;RAL-426;RAL-737;RAL-855;SLA-001;STO-022;TEN-015;TOM-008	SNP_2R_12186215	13	33	0	27	0	0.82	nSL	1.91154	YES	*Discarted since is linked to a CNV.
X_20759991_20759993_BS3	27	A1;A2;A3;A4;A5;A7;AB8;AKA-017;B1;B2;B4;GIM-024;JUT-011;LUN-007;MUN-009;MUN-013;MUN-016;MUN-020;ORE;RAL-059;RAL-091;RAL-176;RAL-177;RAL-855;SLA-001;TEN-015;TOM-008	SNP_X_20759499	7	39	0	27	0	0.69	nSL	1.44766	YES
X_15012530_15012533_mdg3	28	A1;A3;A5;A6;AKA-017;AKA-018;B2;B3;B6;COR-014;COR-018;COR-023;GIM-012;GIM-024;JUT-008;JUT-011;KIE-094;LUN-004;MUN-008;MUN-009;MUN-013;MUN-016;MUN-020;ORE;RAL-855;SLA-001;TOM-007;TOM-008	SNP_X_15012656	14	32	0	28	0	0.88	nSL	2.56097	YES
2R_12185376_12185380_accord	29	A6;AKA-018;B4;COR-014;COR-018;COR-023;COR-025;GIM-012;GIM-024;JUT-008;JUT-011;KIE-094;LUN-007;MUN-008;MUN-009;MUN-013;MUN-015;MUN-020;RAL-059;RAL-176;RAL-177;RAL-375;RAL-426;RAL-737;RAL-855;SLA-001;STO-022;TEN-015;TOM-008	SNP_2R_12186215	13	33	0	29	0	0.88	nSL	1.91154	YES
2R_18807888_18807894_BS	29	A1;A3;A5;A7;AKA-018;B2;B3;B6;COR-014;COR-018;COR-023;COR-025;GIM-012;JUT-008;JUT-011;LUN-007;MUN-008;MUN-009;MUN-013;MUN-015;MUN-020;RAL-091;RAL-176;RAL-855;SLA-001;STO-022;TEN-015;TOM-007;TOM-008	SNP_2R_18807814	15	31	0	29	0	0.94	nSL	3.26162	YES
X_21033796_21033804_1360	18	A1;A2;A3;A4;A5;B1;B2;B4;COR-025;GIM-012;GIM-024;JUT-008;MUN-009;MUN-013;MUN-016;RAL-059;RAL-176;RAL-855	SNP_X_21034781	42	4	15	3	0.36	0.75	nSL	1.41987	NO
X_21033794_21033807_BS2	26	A1;A2;A3;A4;A5;A6;B1;B2;B4;COR-014;COR-025;GIM-012;GIM-024;JUT-008;LUN-007;MUN-009;MUN-013;MUN-016;RAL-059;RAL-091;RAL-176;RAL-177;RAL-737;RAL-855;SLA-001;TOM-007	SNP_X_21034781	42	4	22	4	0.52	1	nSL	1.41987	NO
X_21033795_21033808_Rt1a	26	A1;A2;A3;A4;A5;A6;B1;B2;B4;COR-014;COR-025;GIM-012;GIM-024;JUT-008;LUN-007;MUN-009;MUN-013;MUN-016;RAL-059;RAL-091;RAL-176;RAL-177;RAL-737;RAL-855;SLA-001;TOM-007	SNP_X_21034781	42	4	22	4	0.52	1	nSL	1.41987	NO
FBti0019664	28	A6;A7;AB8;AKA-017;AKA-018;B3;B6;COR-014;COR-018;COR-023;JUT-011;KIE-094;LUN-004;LUN-007;MUN-008;MUN-015;MUN-020;ORE;RAL-091;RAL-177;RAL-375;RAL-426;RAL-737;SLA-001;STO-022;TEN-015;TOM-007;TOM-008	SNP_X_21034781	42	4	27	1	0.64	0.25	nSL	1.41987	NO
X_20254186_20254211_Kepler	6	A5;B2;JUT-011;KIE-094;RAL-091;RAL-426	SNP_X_20254325	42	4	6	0	0.14	0	nSL	1.4224	NO
X_13522799_13522801_412	12	A1;A4;A6;AB8;AKA-017;B1;B4;GIM-012;JUT-011;ORE;SLA-001;TEN-015	SNP_X_13522882	40	6	12	0	0.3	0	nSL	1.43085	NO
FBti0063729	38	A1;A2;A3;A4;A5;A7;AB8;AKA-017;AKA-018;B1;B2;B3;B4;B6;COR-014;COR-023;COR-025;GIM-012;GIM-024;JUT-008;JUT-011;KIE-094;LUN-004;LUN-007;MUN-008;MUN-009;MUN-015;MUN-016;MUN-020;ORE;RAL-059;RAL-375;RAL-737;SLA-001;STO-022;TEN-015;TOM-007;TOM-008	SNP_X_19597336	38	8	37	1	0.97	0.13	nSL	1.4409	NO
X_17449909_17449911_Invader2	10	A2;A6;A7;AKA-017;B1;B2;B4;B6;MUN-008;ORE	SNP_X_17449748	6	40	1	9	0.17	0.23	nSL	1.45895	NO
X_19607874_19607880_S-element	5	A6;RAL-091;RAL-177;RAL-426;RAL-855	SNP_X_19607540	39	7	0	5	0	0.71	nSL	1.49334	NO
X_18123136_18123238_jockey	5	COR-023;COR-025;JUT-008;MUN-016;TOM-008	SNP_X_18122801	43	3	5	0	0.12	0	nSL	1.51063	NO
X_16670925_16670927_R1A1-element	9	A3;AB8;B6;COR-018;COR-025;GIM-024;MUN-016;RAL-855;STO-022	SNP_X_16671306	27	19	1	8	0.04	0.42	nSL	1.53063	NO
ISO1_1694_Kepler	16	A3;A6;A7;B4;B6;COR-025;GIM-012;GIM-024;KIE-094;LUN-004;LUN-007;RAL-091;RAL-375;SLA-001;STO-022;TEN-015	SNP_X_12555826	37	9	9	7	0.24	0.78	nSL	1.54472	NO
X_20083505_20083513_hopper	7	A1;AB8;B4;MUN-016;ORE;RAL-426;STO-022	SNP_X_20084504	6	40	1	6	0.17	0.15	nSL	1.57889	NO
ISO1_2059_Kepler	21	A1;A3;A4;A5;A6;A7;AKA-017;B1;B2;B3;B6;COR-014;COR-018;COR-023;COR-025;GIM-012;JUT-011;MUN-008;ORE;RAL-091;RAL-426	SNP_X_21328512	3	43	0	21	0	0.49	nSL	1.58877	NO
X_18170678_18170680_1360	12	A2;A3;A6;AKA-017;B1;B2;B3;B4;B6;JUT-011;LUN-004;ORE	SNP_X_18171420	27	19	6	6	0.22	0.32	nSL	1.60192	NO
2L_1922533_1922558_BS	11	A2;AB8;AKA-018;COR-018;COR-023;KIE-094;MUN-015;MUN-016;ORE;RAL-177;RAL-737	SNP_2L_1921782	21	25	6	5	0.29	0.2	nSL	1.60482	NO
X_19887116_19887160_P-element	6	AKA-017;COR-014;LUN-004;MUN-008;RAL-737;TOM-008	SNP_X_19886635	21	25	4	2	0.19	0.08	nSL	1.61789	NO
X_8667274_8667282_roo	25	A1;A2;A5;AB8;AKA-018;B1;B2;B3;B4;COR-014;COR-018;COR-023;COR-025;GIM-024;JUT-011;LUN-004;LUN-007;MUN-008;MUN-009;MUN-020;ORE;RAL-375;RAL-426;SLA-001;TOM-007	SNP_X_8666914	35	11	17	8	0.49	0.73	nSL	1.63787	NO
X_15630117_15630139_Invader3	23	A1;A4;A5;A6;A7;AB8;B2;B3;COR-014;COR-018;COR-023;COR-025;GIM-024;KIE-094;LUN-004;MUN-008;MUN-015;MUN-020;ORE;RAL-737;SLA-001;STO-022;TOM-007	SNP_X_15630620	43	3	21	2	0.49	0.67	nSL	1.64332	NO
2L_4425416_4425511_jockey	5	A7;B1;COR-025;GIM-012;ORE	SNP_2L_4424530	39	7	3	2	0.08	0.29	nSL	1.65999	NO
3R_29207589_29207595_Copia	7	AKA-017;AKA-018;MUN-009;MUN-015;MUN-016;MUN-020;RAL-176	SNP_3R_29206770	22	24	0	7	0	0.29	nSL	1.66444	NO
ISO1_183_gypsy4	31	A1;A2;A3;A4;A5;A6;A7;AB8;AKA-017;AKA-018;B1;B2;B3;B4;B6;COR-018;COR-025;GIM-012;GIM-024;JUT-011;KIE-094;LUN-004;LUN-007;MUN-008;ORE;RAL-375;RAL-426;SLA-001;STO-022;TOM-007;TOM-008	SNP_2L_15559678	43	3	30	1	0.7	0.33	nSL	1.66628	NO
2L_16859593_16859595_BS2	13	A1;A3;AB8;B1;B3;B4;B6;COR-023;LUN-004;RAL-176;TEN-015;TOM-007;TOM-008	SNP_2L_16859997	41	5	13	0	0.32	0	nSL	1.67061	NO
3R_26968373_26968429_FB4	5	COR-014;MUN-013;RAL-059;RAL-177;RAL-855	SNP_3R_26969159	22	24	4	1	0.18	0.04	nSL	1.67881	NO
2L_3131794_3131956_jockey	9	AKA-017;COR-025;GIM-012;GIM-024;JUT-011;MUN-008;MUN-013;MUN-015;TOM-008	SNP_2L_3131163	43	3	9	0	0.21	0	nSL	1.68107	NO
3R_13732253_13732350_hopper	11	A2;AB8;AKA-018;B1;COR-023;KIE-094;MUN-009;MUN-015;MUN-016;ORE;RAL-177	SNP_3R_13732545	15	31	0	11	0	0.35	nSL	1.68916	NO
X_20103488_20103498_3S18	7	A5;JUT-008;LUN-007;MUN-013;MUN-016;RAL-426;SLA-001	SNP_X_20103963	6	40	1	6	0.17	0.15	nSL	1.69133	NO
3R_17095905_17095909_HMS-Beagle2	5	A6;B1;B4;RAL-426;TOM-008	SNP_3R_17096875	38	8	3	2	0.08	0.25	nSL	1.69354	NO
ISO1_205_Kepler	23	A2;A3;A5;A6;A7;AKA-017;B1;B2;B3;B4;B6;COR-014;COR-018;COR-023;GIM-012;JUT-011;LUN-004;MUN-008;ORE;RAL-091;RAL-426;TEN-015;TOM-007	SNP_2L_16662479	43	3	22	1	0.51	0.33	nSL	1.69548	NO
X_5286077_5286079_Tabor	17	A1;A3;A5;A6;A7;B1;B2;B4;B6;GIM-012;JUT-011;LUN-004;LUN-007;MUN-008;ORE;STO-022;TOM-007	SNP_X_5287040	43	3	15	2	0.35	0.67	nSL	1.69627	NO
ISO1_155_Stalker2	21	A1;A2;A3;A4;A5;A6;AB8;AKA-018;B1;B2;B3;B4;B6;COR-018;JUT-011;LUN-007;ORE;RAL-375;RAL-426;STO-022;TOM-007	SNP_2L_13685792	24	22	13	8	0.54	0.36	nSL	1.69903	NO
FBti0062271	32	A1;A3;A4;A5;A6;A7;AB8;AKA-017;B1;B2;B4;B6;COR-014;COR-018;COR-023;COR-025;GIM-012;GIM-024;JUT-011;LUN-004;LUN-007;MUN-008;MUN-020;ORE;RAL-176;RAL-177;RAL-375;RAL-426;RAL-737;RAL-855;TOM-007;TOM-008	SNP_X_16888609	26	20	13	19	0.5	0.95	nSL	1.70414	NO
3L_18944037_18944048_jockey	6	AKA-017;KIE-094;MUN-013;MUN-015;MUN-016;MUN-020	SNP_3L_18944148	43	3	6	0	0.14	0	nSL	1.71906	NO
X_17838010_17838017_S-element	26	A1;A2;A3;A5;A7;B4;COR-014;COR-025;GIM-012;GIM-024;JUT-011;KIE-094;LUN-004;LUN-007;MUN-009;MUN-015;MUN-016;MUN-020;RAL-176;RAL-375;RAL-737;RAL-855;STO-022;TEN-015;TOM-007;TOM-008	SNP_X_17838198	34	12	25	1	0.74	0.08	iHS	1.72144	NO
X_21205035_21205046_1360	17	A4;A7;AB8;AKA-018;B3;COR-014;COR-018;COR-025;GIM-024;LUN-007;MUN-015;MUN-016;MUN-020;RAL-176;RAL-375;RAL-426;TEN-015	SNP_X_21204823	35	11	16	1	0.46	0.09	nSL	1.7241	NO
3L_10037768_10037773_pogo	5	B3;B4;COR-018;MUN-020;RAL-177	SNP_3L_10038126	43	3	5	0	0.12	0	nSL	1.72604	NO
X_3003699_3003703_Doc6	5	A2;A5;AB8;RAL-375;RAL-426	SNP_X_3003858	39	7	0	5	0	0.71	nSL	1.72611	NO
X_18896411_18896452_Kepler	11	A6;A7;B1;COR-018;COR-023;GIM-012;JUT-011;LUN-004;ORE;RAL-091;TOM-007	SNP_X_18897199	11	35	0	11	0	0.31	nSL	1.7279	NO
3L_8959421_8959423_Doc	11	A7;AB8;AKA-018;B1;B3;B4;JUT-011;KIE-094;LUN-004;RAL-177;RAL-737	SNP_3L_8959780	41	5	10	1	0.24	0.2	nSL	1.72997	NO
3L_12300138_12300142_1360	14	A2;A5;A6;B2;B3;B4;COR-014;COR-018;GIM-012;GIM-024;JUT-008;KIE-094;RAL-059;RAL-091	SNP_3L_12299534	14	32	2	12	0.14	0.38	nSL	1.73023	NO
3R_25316300_25316307_297	8	A4;B3;COR-023;GIM-024;LUN-007;MUN-013;RAL-855;TOM-008	SNP_3R_25317121	30	16	6	2	0.2	0.13	nSL	1.73214	NO
FBti0019418	7	B4;GIM-024;MUN-008;MUN-009;MUN-015;RAL-059;TOM-007	SNP_3R_23515283	29	17	6	1	0.21	0.06	nSL	1.74224	NO
ISO1_90_NewFam06	33	A1;A3;A4;A5;A7;AKA-017;AKA-018;B1;B2;B3;B6;COR-018;COR-023;GIM-012;GIM-024;JUT-008;JUT-011;KIE-094;LUN-007;MUN-008;MUN-009;MUN-013;MUN-015;MUN-016;ORE;RAL-091;RAL-176;RAL-177;RAL-375;RAL-426;STO-022;TOM-007;TOM-008	SNP_2L_8353554	37	9	27	6	0.73	0.67	nSL	1.76165	NO
ISO1_890_Kepler	26	A1;A2;A3;A4;A5;A7;AKA-017;AKA-018;B1;B3;B4;COR-014;COR-018;COR-023;GIM-012;JUT-011;KIE-094;LUN-004;MUN-008;MUN-013;MUN-016;ORE;RAL-375;STO-022;TEN-015;TOM-007	SNP_3L_16346412	39	7	21	5	0.54	0.71	nSL	1.76384	NO
3L_8936931_8936936_BS	13	A3;A7;AKA-017;AKA-018;GIM-012;LUN-004;LUN-007;MUN-013;MUN-015;MUN-016;RAL-177;SLA-001;TOM-007	SNP_3L_8936104	13	33	0	13	0	0.39	nSL	1.7639	NO
FBti0060368	19	A1;A2;A3;A4;A7;AKA-017;AKA-018;B1;B3;B6;COR-025;GIM-012;LUN-004;LUN-007;MUN-008;ORE;RAL-426;TEN-015;TOM-007	SNP_2L_13841956	32	14	11	8	0.34	0.57	nSL	1.7648	NO
X_16720145_16720147_Tabor	8	A3;A5;AKA-017;B1;B6;GIM-012;JUT-011;MUN-008	SNP_X_16719694	35	11	6	2	0.17	0.18	nSL	1.76925	NO
2L_14476292_14476295_pogo	9	A3;A4;A5;B1;B4;MUN-016;ORE;RAL-059;RAL-737	SNP_2L_14476569	25	21	1	8	0.04	0.38	nSL	1.76971	NO
2L_13887488_13887492_Bari1	6	AB8;AKA-018;KIE-094;MUN-016;SLA-001;STO-022	SNP_2L_13888156	28	18	4	2	0.14	0.11	nSL	1.77578	NO
2L_5724313_5724354_1360	14	A4;A5;A7;AB8;B6;COR-014;COR-018;GIM-024;LUN-004;MUN-008;MUN-009;RAL-177;RAL-855;STO-022	SNP_2L_5724280	29	17	2	12	0.07	0.71	nSL	1.79223	NO
2L_17889370_17889381_accord	7	A4;B3;JUT-011;KIE-094;LUN-007;SLA-001;STO-022	SNP_2L_17890321	43	3	7	0	0.16	0	nSL	1.79907	NO
2R_7879511_7879516_Rt1b	5	MUN-008;RAL-176;RAL-177;RAL-375;RAL-737	SNP_2R_7879218	43	3	3	2	0.07	0.67	nSL	1.80703	NO
FBti0019663	21	A7;AB8;AKA-017;AKA-018;B3;B6;COR-018;COR-023;JUT-011;KIE-094;LUN-004;MUN-008;MUN-015;MUN-020;ORE;RAL-375;RAL-426;SLA-001;STO-022;TEN-015;TOM-008	SNP_X_21032729	30	16	17	4	0.57	0.25	nSL	1.82331	NO
3L_7314724_7314729_hopper	5	A3;B1;MUN-009;MUN-015;RAL-059	SNP_3L_7314257	43	3	5	0	0.12	0	nSL	1.83422	NO
3L_4054596_4054646_G2	6	A1;A3;A5;COR-014;MUN-013;TOM-008	SNP_3L_4054138	14	32	4	2	0.29	0.06	nSL	1.83434	NO
3R_18851027_18851052_17-6	9	A6;AKA-017;GIM-024;JUT-011;LUN-007;ORE;RAL-177;RAL-855;STO-022	SNP_3R_18850919	29	17	8	1	0.28	0.06	nSL	1.8388	NO
FBti0018926	14	A6;AKA-018;B3;B4;COR-023;KIE-094;LUN-007;MUN-008;MUN-013;MUN-016;ORE;RAL-176;RAL-426;RAL-855	SNP_2R_8417587	43	3	14	0	0.33	0	nSL	1.84085	NO
3L_8395775_8395779_pogo	10	B3;B4;B6;COR-025;GIM-012;KIE-094;MUN-015;MUN-020;ORE;SLA-001	SNP_3L_8394924	43	3	9	1	0.21	0.33	nSL	1.84267	NO
3R_10460450_10460454_BS	8	A3;B1;B3;MUN-009;MUN-020;RAL-059;RAL-091;RAL-375	SNP_3R_10460727	43	3	5	3	0.12	1	nSL	1.84329	NO
FBti0062311	8	A4;A6;AKA-017;COR-014;MUN-013;RAL-091;RAL-177;RAL-426	SNP_2R_10795190	29	17	8	0	0.28	0	nSL	1.85251	NO
3R_23008959_23008964_Blastopia	5	B6;JUT-008;LUN-004;MUN-009;MUN-015	SNP_3R_23008740	42	4	4	1	0.1	0.25	nSL	1.8557	NO
2R_11866704_11866707_1360	5	B1;COR-014;COR-018;MUN-008;TOM-007	SNP_2R_11866116	37	9	4	1	0.11	0.11	nSL	1.86052	NO
FBti0019410	17	A1;A4;A5;A6;A7;AKA-017;B2;COR-025;JUT-011;MUN-009;MUN-016;MUN-020;RAL-059;RAL-176;RAL-177;RAL-737;RAL-855	SNP_3R_20506291	42	4	14	3	0.33	0.75	nSL	1.86075	NO
2L_3174747_3174751_Ivk	6	A2;A5;A6;AKA-018;COR-014;STO-022	SNP_2L_3174498	30	16	1	5	0.03	0.31	nSL	1.86347	NO
2L_12882778_12882787_hopper	5	B2;B3;B4;TEN-015;TOM-007	SNP_2L_12881846	18	28	5	0	0.28	0	nSL	1.86574	NO
3R_14357328_14357612_Rt1b	7	A3;COR-014;COR-025;JUT-011;LUN-004;ORE;TEN-015	SNP_3R_14356913	43	3	7	0	0.16	0	nSL	1.87171	NO
2R_19564263_19564265_ZAM	6	A2;AKA-018;B3;MUN-008;ORE;RAL-426	SNP_2R_19564369	42	4	5	1	0.12	0.25	nSL	1.87307	NO
2R_12479228_12479234_FB4	6	A5;A6;AKA-017;COR-023;JUT-011;MUN-009	SNP_2R_12478305	43	3	6	0	0.14	0	nSL	1.87331	NO
FBti0019662	21	A7;AB8;AKA-017;AKA-018;B3;B6;COR-018;COR-023;JUT-011;KIE-094;LUN-004;MUN-008;MUN-015;MUN-020;ORE;RAL-375;RAL-426;SLA-001;STO-022;TEN-015;TOM-008	SNP_X_21032701	30	16	17	4	0.57	0.25	nSL	1.87461	NO
FBti0019978	22	A1;A3;A7;B1;B4;B6;COR-023;COR-025;JUT-011;KIE-094;LUN-004;LUN-007;MUN-008;MUN-015;MUN-016;RAL-177;RAL-375;RAL-855;STO-022;TEN-015;TOM-007;TOM-008	SNP_2R_8565741	41	5	17	5	0.41	1	nSL	1.87514	NO
3L_5966954_5967058_jockey	8	AB8;AKA-018;COR-014;GIM-024;LUN-004;RAL-177;SLA-001;STO-022	SNP_3L_5967184	6	40	2	6	0.33	0.15	nSL	1.88164	NO
2R_9854081_9854092_pogo	5	AKA-017;GIM-012;JUT-011;LUN-004;ORE	SNP_2R_9853285	28	18	4	1	0.14	0.06	nSL	1.88428	NO
X_19670188_19670191_Doc6	5	A3;AKA-017;COR-014;GIM-024;TEN-015	SNP_X_19670141	42	4	5	0	0.12	0	nSL	1.88575	NO
3R_17840410_17840412_blood	5	B4;COR-014;MUN-013;RAL-059;RAL-091	SNP_3R_17840963	42	4	2	3	0.05	0.75	nSL	1.88739	NO
2L_17574423_17574426_hopper	10	A3;A4;B6;COR-023;JUT-008;JUT-011;KIE-094;RAL-737;SLA-001;TEN-015	SNP_2L_17573513	14	32	1	9	0.07	0.28	nSL	1.89632	NO
ISO1_1582_Kepler	13	A2;A5;AKA-017;B1;B3;B4;COR-014;COR-018;COR-023;JUT-011;LUN-004;MUN-008;ORE	SNP_X_9900161	38	8	13	0	0.34	0	nSL	1.90213	NO
2L_13842223_13842356_jockey	7	A1;A5;B1;B2;COR-023;GIM-024;JUT-011	SNP_2L_13841485	42	4	7	0	0.17	0	nSL	1.90259	NO
3L_17503187_17503190_pogo	9	A2;B1;B3;MUN-008;MUN-013;MUN-015;MUN-016;SLA-001;TOM-008	SNP_3L_17502672	21	25	9	0	0.43	0	nSL	1.90334	NO
3R_20072681_20072683_Kepler	5	A7;GIM-012;JUT-011;LUN-004;RAL-375	SNP_3R_20072701	43	3	5	0	0.12	0	nSL	1.92465	NO
ISO1_645_Kepler	9	A3;A4;B2;B4;GIM-024;MUN-013;RAL-091;RAL-375;SLA-001	SNP_2R_20994040	27	19	7	2	0.26	0.11	nSL	1.93249	NO
ISO1_647_TART-A	28	A1;A2;A3;A4;A5;A6;A7;AB8;AKA-018;B3;B6;COR-018;COR-023;GIM-012;GIM-024;JUT-008;KIE-094;MUN-008;MUN-013;MUN-016;MUN-020;RAL-091;RAL-177;RAL-375;RAL-737;STO-022;TOM-007;TOM-008	SNP_2R_21649387	35	11	27	1	0.77	0.09	nSL	1.93992	NO
2R_12185872_12185884_accord.t1	5	B4;COR-014;GIM-024;MUN-009;RAL-176	SNP_2R_12186424	12	34	0	5	0	0.15	nSL	1.94354	NO
ISO1_625_Kepler	28	A1;A2;A3;A5;A6;A7;AB8;AKA-017;B1;B3;B4;B6;COR-014;COR-018;COR-023;COR-025;GIM-012;GIM-024;JUT-011;LUN-004;LUN-007;MUN-008;RAL-375;RAL-426;SLA-001;STO-022;TEN-015;TOM-007	SNP_2R_19452718	8	38	3	25	0.38	0.66	nSL	1.95276	NO
3R_28940230_28940332_Rt1a	5	AKA-017;JUT-011;RAL-059;RAL-426;STO-022	SNP_3R_28940785	21	25	1	4	0.05	0.16	nSL	1.95576	NO
3R_13375876_13375916_hopper	6	COR-023;JUT-011;LUN-007;MUN-008;MUN-020;STO-022	SNP_3R_13375348	43	3	6	0	0.14	0	nSL	1.95883	NO
2R_23822967_23822976_Rt1b	16	A2;A4;A5;A6;B1;B2;B3;B6;GIM-024;JUT-011;KIE-094;LUN-004;LUN-007;MUN-008;MUN-013;SLA-001	SNP_2R_23823175	25	21	8	8	0.32	0.38	nSL	1.9598	NO
X_19600714_19600716_TART-B	7	A6;A7;COR-018;JUT-011;KIE-094;ORE;RAL-426	SNP_X_19601516	36	10	3	4	0.08	0.4	nSL	1.9626	NO
3R_16799792_16799803_BS2	13	A5;A7;AB8;B2;B3;COR-023;GIM-012;GIM-024;JUT-008;MUN-015;RAL-176;RAL-177;RAL-737	SNP_3R_16799460	16	30	11	2	0.69	0.07	nSL	1.96519	NO
2R_10014832_10014834_Blastopia	5	AB8;AKA-017;B3;LUN-004;RAL-737	SNP_2R_10014863	6	40	0	5	0	0.13	nSL	1.96638	NO
X_3001236_3001240_F-element	5	A3;B6;COR-025;GIM-012;TOM-007	SNP_X_3002133	40	6	5	0	0.13	0	nSL	1.96769	NO
3R_12787371_12787443_jockey	8	A1;A4;COR-025;MUN-008;MUN-015;RAL-059;RAL-375;TEN-015	SNP_3R_12787225	42	4	8	0	0.19	0	nSL	1.97272	NO
FBti0019345	5	A1;MUN-013;MUN-015;MUN-016;RAL-177	SNP_3R_9320184	38	8	5	0	0.13	0	nSL	1.97308	NO
3L_14397021_14397025_BS	11	A4;A5;A7;B6;COR-018;KIE-094;LUN-004;LUN-007;MUN-020;RAL-375;TOM-007	SNP_3L_14396118	39	7	10	1	0.26	0.14	nSL	1.97992	NO
X_21166380_21166382_Bari1	5	JUT-008;KIE-094;MUN-015;MUN-016;SLA-001	SNP_X_21166826	26	20	3	2	0.12	0.1	nSL	1.99391	NO
ISO1_892_Kepler	21	A2;A3;A5;A6;A7;AKA-017;B1;B2;B3;B4;B6;COR-014;COR-018;COR-023;GIM-012;JUT-011;LUN-004;MUN-008;ORE;TEN-015;TOM-007	SNP_3L_16457744	31	15	14	7	0.45	0.47	nSL	1.99629	NO
3R_13423318_13423334_297	5	COR-018;GIM-012;GIM-024;MUN-016;TEN-015	SNP_3R_13422969	7	39	0	5	0	0.13	nSL	2.00795	NO
X_3360931_3360933_roo	5	A7;AKA-018;B1;B3;RAL-426	SNP_X_3361224	33	13	4	1	0.12	0.08	nSL	2.01162	NO
3R_23346599_23346688_Rt1a	18	A3;A5;B1;COR-018;COR-025;GIM-012;JUT-008;JUT-011;LUN-007;MUN-008;MUN-015;MUN-016;MUN-020;ORE;RAL-091;SLA-001;STO-022;TOM-008	SNP_3R_23346018	21	25	2	16	0.1	0.64	nSL	2.01677	NO
2R_20490347_20490353_Rt1b	7	A2;COR-023;GIM-024;LUN-004;RAL-176;RAL-177;TOM-007	SNP_2R_20491122	2	44	0	7	0	0.16	nSL	2.02629	NO
3R_20845092_20845095_17-6	12	A1;A3;A5;A7;AKA-018;B2;B3;B4;KIE-094;RAL-737;RAL-855;TOM-007	SNP_3R_20844810	34	12	11	1	0.32	0.08	nSL	2.03079	NO
2R_12185376_12185380_HMS-Beagle2	11	B4;COR-025;GIM-024;JUT-011;KIE-094;LUN-007;MUN-008;MUN-009;MUN-020;RAL-177;TEN-015	SNP_2R_12184790	33	13	10	1	0.3	0.08	nSL	2.04316	NO
2L_11833770_11833774_Doc	5	A3;B1;B2;B4;COR-025	SNP_2L_11833384	26	20	0	5	0	0.25	nSL	2.04367	NO
ISO1_1373_Kepler	33	A1;A2;A3;A5;A6;A7;AKA-017;AKA-018;B1;B2;B3;B4;B6;COR-014;COR-018;COR-023;COR-025;GIM-012;GIM-024;JUT-011;KIE-094;LUN-004;MUN-008;MUN-009;MUN-013;MUN-020;ORE;RAL-091;RAL-176;RAL-426;STO-022;TEN-015;TOM-007	SNP_X_3788126	25	21	20	13	0.8	0.62	iHS	2.04592	NO
X_14647950_14647952_Invader2	17	A1;A2;A5;A7;AB8;B1;B3;B6;COR-025;GIM-012;LUN-004;MUN-008;MUN-013;RAL-426;STO-022;TEN-015;TOM-007	SNP_X_14647167	40	6	14	3	0.35	0.5	nSL	2.04819	NO
X_2934802_2934805_pogo	5	A6;B1;COR-014;RAL-091;STO-022	SNP_X_2935073	26	20	4	1	0.15	0.05	nSL	2.05031	NO
2R_22971879_22971947_jockey	5	A3;A6;COR-025;MUN-009;MUN-015	SNP_2R_22971106	18	28	2	3	0.11	0.11	nSL	2.05128	NO
3R_11526924_11526944_Idefix	5	A4;B6;KIE-094;LUN-004;MUN-015	SNP_3R_11527321	42	4	5	0	0.12	0	nSL	2.07449	NO
2R_21832836_21832839_NewFam06	7	A4;A7;AKA-017;B6;COR-025;GIM-012;MUN-008	SNP_2R_21831934	43	3	6	1	0.14	0.33	nSL	2.07885	NO
3L_10284862_10284866_BS	9	A4;B1;B3;COR-014;GIM-012;GIM-024;JUT-011;LUN-004;MUN-020	SNP_3L_10283953	36	10	6	3	0.17	0.3	nSL	2.08656	NO
2L_11867371_11867373_BS	5	A3;A5;A7;MUN-016;RAL-176	SNP_2L_11867360	43	3	5	0	0.12	0	nSL	2.09222	NO
3L_11661768_11661771_hopper	6	A3;B3;COR-014;COR-025;LUN-004;RAL-375	SNP_3L_11660829	16	30	4	2	0.25	0.07	nSL	2.10726	NO
ISO1_500_NOF	14	A2;A4;A6;B4;GIM-012;MUN-013;RAL-059;RAL-176;RAL-177;RAL-375;RAL-426;RAL-855;TEN-015;TOM-008	SNP_2R_10021688	16	30	10	4	0.63	0.13	nSL	2.10841	NO
2R_14883304_14883308_BS2	11	A3;A5;B2;COR-014;COR-018;COR-025;GIM-012;GIM-024;MUN-013;STO-022;TOM-007	SNP_2R_14883452	43	3	11	0	0.26	0	nSL	2.11036	NO
FBti0064312	43	A1;A2;A3;A4;A5;A6;A7;AB8;AKA-017;AKA-018;B1;B2;B3;B4;B6;COR-014;COR-018;COR-023;COR-025;GIM-012;GIM-024;JUT-008;JUT-011;KIE-094;LUN-004;LUN-007;MUN-008;MUN-009;MUN-013;MUN-015;MUN-016;MUN-020;ORE;RAL-059;RAL-375;RAL-426;RAL-737;RAL-855;SLA-001;STO-022;TEN-015;TOM-007;TOM-008	SNP_2L_10985669	42	4	39	4	0.93	1	nSL	2.11601	NO
ISO1_884_1731	37	A1;A2;A3;A4;A5;A6;A7;AB8;AKA-017;AKA-018;B1;B2;B3;B4;B6;COR-014;COR-018;COR-025;GIM-012;GIM-024;JUT-011;KIE-094;LUN-004;LUN-007;MUN-008;MUN-009;MUN-013;MUN-020;ORE;RAL-176;RAL-375;RAL-426;SLA-001;STO-022;TEN-015;TOM-007;TOM-008	SNP_3L_16082039	10	36	9	28	0.9	0.78	nSL	2.11973	NO
2L_17423368_17423375_Rt1b	8	A2;B6;GIM-012;MUN-013;ORE;RAL-177;RAL-375;TOM-007	SNP_2L_17424367	40	6	8	0	0.2	0	nSL	2.13928	NO
3R_23580409_23580472_jockey	5	COR-014;MUN-008;MUN-009;MUN-015;TEN-015	SNP_3R_23581242	42	4	4	1	0.1	0.25	nSL	2.1493	NO
2R_22775017_22775019_297	5	AKA-018;COR-018;JUT-008;JUT-011;KIE-094	SNP_2R_22774160	18	28	0	5	0	0.18	nSL	2.15091	NO
ISO1_154_gypsy10	15	A2;A3;A5;A6;B1;B2;B3;B4;B6;GIM-012;JUT-011;ORE;RAL-375;STO-022;TOM-007	SNP_2L_13638820	32	14	11	4	0.34	0.29	nSL	2.1578	NO
FBti0019010	6	A7;LUN-004;LUN-007;MUN-008;MUN-015;MUN-016	SNP_2R_11133270	43	3	6	0	0.14	0	nSL	2.15824	NO
3R_24662246_24662265_jockey	5	B3;RAL-091;RAL-176;RAL-426;TOM-007	SNP_3R_24661381	36	10	5	0	0.14	0	nSL	2.16771	NO
2R_10658426_10658505_F-element	26	A1;A2;A5;A7;AB8;AKA-017;AKA-018;B1;B2;B3;B4;B6;COR-014;COR-018;GIM-024;LUN-007;MUN-009;MUN-013;RAL-176;RAL-177;RAL-375;RAL-737;RAL-855;SLA-001;TOM-007;TOM-008	SNP_2R_10657876	40	6	26	0	0.65	0	nSL	2.16778	NO
3R_11828477_11828529_jockey	5	B3;MUN-015;RAL-176;RAL-177;STO-022	SNP_3R_11828098	39	7	5	0	0.13	0	nSL	2.1858	NO
2R_12113803_12113810_Rt1b	7	AKA-017;GIM-012;MUN-013;RAL-176;RAL-426;RAL-737;TOM-008	SNP_2R_12113640	37	9	6	1	0.16	0.11	nSL	2.18784	NO
2R_11847326_11847328_Stalker	12	A2;A5;A6;B1;B2;B3;COR-018;GIM-012;LUN-004;LUN-007;RAL-375;STO-022	SNP_2R_11847456	42	4	12	0	0.29	0	nSL	2.20019	NO
FBti0061894	37	A1;A3;A4;A5;A6;AB8;AKA-018;B1;B3;B4;B6;COR-014;COR-023;COR-025;GIM-012;JUT-008;JUT-011;KIE-094;LUN-004;LUN-007;MUN-008;MUN-009;MUN-013;MUN-015;MUN-016;ORE;RAL-059;RAL-091;RAL-176;RAL-177;RAL-375;RAL-855;SLA-001;STO-022;TEN-015;TOM-007;TOM-008	SNP_3L_16236478	14	32	10	27	0.71	0.84	nSL	2.20074	NO
3L_13347883_13347885_BS2	5	A6;COR-018;COR-023;JUT-008;RAL-091	SNP_3L_13348006	29	17	0	5	0	0.29	nSL	2.21157	NO
3L_4026406_4026408_Blastopia	6	B2;COR-014;GIM-012;RAL-059;RAL-091;RAL-855	SNP_3L_4025468	38	8	2	4	0.05	0.5	nSL	2.21979	NO
2R_12336620_12336626_pogo	5	A6;B6;RAL-426;RAL-737;TOM-008	SNP_2R_12336961	37	9	0	5	0	0.56	nSL	2.22451	NO
FBti0019370	43	A1;A2;A3;A5;A6;A7;AB8;AKA-017;AKA-018;B1;B2;B3;B4;B6;COR-014;COR-018;COR-023;COR-025;GIM-012;JUT-008;JUT-011;KIE-094;LUN-004;LUN-007;MUN-009;MUN-013;MUN-015;MUN-016;MUN-020;ORE;RAL-059;RAL-091;RAL-176;RAL-177;RAL-375;RAL-426;RAL-737;RAL-855;SLA-001;STO-022;TEN-015;TOM-007;TOM-008	SNP_3R_13712625	39	7	36	7	0.92	1	nSL	2.23308	NO
3R_20225159_20225163_F-element	6	A1;AB8;B4;MUN-015;RAL-176;TOM-007	SNP_3R_20224161	40	6	6	0	0.15	0	nSL	2.23912	NO
3R_22979388_22979404_Doc6	5	COR-018;KIE-094;MUN-008;MUN-009;TOM-007	SNP_3R_22979613	40	6	5	0	0.13	0	nSL	2.24289	NO
3L_10705586_10705593_F-element	10	A4;B1;B6;COR-014;LUN-007;MUN-009;MUN-013;MUN-015;RAL-177;STO-022	SNP_3L_10705381	24	22	1	9	0.04	0.41	nSL	2.2595	NO
X_8038541_8038900_297.t1	17	A2;A3;A5;AKA-017;AKA-018;B3;COR-014;COR-018;COR-025;GIM-012;JUT-011;KIE-094;RAL-176;RAL-177;RAL-737;RAL-855;STO-022	SNP_X_8039124	17	29	2	15	0.12	0.52	nSL	2.28875	NO
X_8038541_8038900_297	20	A2;A3;A5;AKA-017;AKA-018;B3;COR-014;COR-018;COR-025;GIM-012;GIM-024;JUT-011;KIE-094;MUN-020;RAL-176;RAL-177;RAL-737;RAL-855;SLA-001;STO-022	SNP_X_8039124	17	29	2	18	0.12	0.62	nSL	2.28875	NO
3L_12418094_12418096_Kepler	10	A6;B1;B2;B3;B6;COR-014;JUT-011;ORE;TEN-015;TOM-007	SNP_3L_12418272	43	3	10	0	0.23	0	nSL	2.29421	NO
3L_5438793_5438795_hopper	10	A2;A7;AKA-017;B1;COR-014;GIM-012;JUT-011;MUN-013;MUN-016;MUN-020	SNP_3L_5438628	32	14	10	0	0.31	0	nSL	2.29933	NO
2R_11951824_11951853_pogo	7	AB8;AKA-017;COR-018;JUT-008;LUN-004;RAL-737;TOM-008	SNP_2R_11951126	40	6	7	0	0.17	0	nSL	2.30592	NO
3L_3255012_3255020_1360	5	A7;AB8;MUN-009;MUN-013;TEN-015	SNP_3L_3255747	39	7	5	0	0.13	0	nSL	2.30786	NO
2L_11048019_11048021_Doc6	7	GIM-024;KIE-094;MUN-015;RAL-737;STO-022;TEN-015;TOM-008	SNP_2L_11047568	6	40	0	7	0	0.17	nSL	2.3095	NO
3L_10551549_10551554_pogo	6	A4;B1;B6;COR-023;GIM-024;ORE	SNP_3L_10552160	43	3	3	3	0.07	1	nSL	2.33144	NO
2R_13590688_13590690_gypsy11	16	A5;A6;AKA-017;AKA-018;B1;B6;COR-014;GIM-012;GIM-024;LUN-004;LUN-007;MUN-020;RAL-176;RAL-375;SLA-001;STO-022	SNP_2R_13589751	23	23	12	4	0.52	0.17	nSL	2.33307	NO
2R_13714891_13714894_Transpac	5	AB8;AKA-017;COR-023;RAL-059;STO-022	SNP_2R_13715189	42	4	1	4	0.02	1	nSL	2.34032	NO
3L_10721784_10721790_Rt1b	6	A5;A7;AKA-018;RAL-176;RAL-177;TOM-008	SNP_3L_10720850	42	4	6	0	0.14	0	nSL	2.34939	NO
3R_9931240_9931244_Rt1b	8	A7;B3;COR-014;LUN-004;MUN-013;MUN-016;RAL-091;TOM-007	SNP_3R_9931815	40	6	8	0	0.2	0	nSL	2.35403	NO
X_9638079_9638083_roo	7	A2;A5;B1;B2;B6;JUT-011;RAL-426	SNP_X_9637525	40	6	7	0	0.17	0	nSL	2.36731	NO
2L_14076087_14076091_F-element	6	B2;JUT-011;RAL-059;RAL-426;RAL-737;SLA-001	SNP_2L_14077035	42	4	6	0	0.14	0	nSL	2.37109	NO
2R_12253282_12253285_BS	6	KIE-094;LUN-007;MUN-020;RAL-375;RAL-855;TEN-015	SNP_2R_12254059	37	9	2	4	0.05	0.44	nSL	2.3732	NO
3R_13201870_13201894_Kepler	7	A4;AKA-018;COR-014;GIM-012;LUN-004;RAL-176;STO-022	SNP_3R_13201013	39	7	7	0	0.18	0	nSL	2.38239	NO
3L_16557291_16557293_NewFam16	20	A1;A4;A5;A6;B3;B4;B6;COR-025;GIM-024;KIE-094;MUN-009;MUN-013;MUN-016;RAL-176;RAL-177;RAL-426;RAL-737;STO-022;TOM-007;TOM-008	SNP_3L_16557896	20	26	10	10	0.5	0.38	nSL	2.42699	NO
3L_2485883_2486040_jockey	15	A3;A6;A7;AKA-018;B1;JUT-011;MUN-008;MUN-009;MUN-020;RAL-059;RAL-177;RAL-855;SLA-001;TEN-015;TOM-008	SNP_3L_2486476	13	33	5	10	0.38	0.3	nSL	2.43421	NO
ISO1_46_NewFam06	37	A1;A2;A3;A4;A5;A6;AB8;AKA-017;AKA-018;B1;B2;B3;B4;B6;COR-014;COR-018;COR-023;COR-025;GIM-012;GIM-024;JUT-011;KIE-094;LUN-004;LUN-007;MUN-008;MUN-013;MUN-016;ORE;RAL-091;RAL-176;RAL-177;RAL-375;RAL-426;SLA-001;STO-022;TEN-015;TOM-008	SNP_2L_4123562	38	8	32	5	0.84	0.63	nSL	2.43475	NO
2R_21078411_21078480_jockey	5	A7;AKA-018;B1;B3;GIM-012	SNP_2R_21079323	27	19	3	2	0.11	0.11	nSL	2.44001	NO
ISO1_1560_BS	7	A5;COR-018;COR-025;LUN-007;RAL-426;STO-022;TOM-008	SNP_X_9325426	43	3	7	0	0.16	0	nSL	2.44759	NO
3L_4239398_4239486_jockey	6	GIM-012;JUT-008;KIE-094;LUN-004;LUN-007;SLA-001	SNP_3L_4240300	28	18	4	2	0.14	0.11	nSL	2.47591	NO
3L_10611760_10611762_Kepler	7	A1;AB8;AKA-017;COR-018;LUN-007;ORE;TOM-007	SNP_3L_10611540	43	3	7	0	0.16	0	nSL	2.48005	NO
2R_6606546_6606615_1360	5	KIE-094;MUN-008;MUN-013;MUN-016;RAL-855	SNP_2R_6605898	39	7	4	1	0.1	0.14	nSL	2.49407	NO
2L_8959917_8959989_Ivk	22	A6;A7;AKA-017;B1;B3;B4;B6;COR-014;COR-018;COR-023;JUT-008;JUT-011;KIE-094;LUN-007;MUN-008;MUN-009;RAL-426;RAL-855;SLA-001;STO-022;TEN-015;TOM-007	SNP_2L_8959279	29	17	14	8	0.48	0.47	nSL	2.50843	NO
3R_11734276_11734279_Stalker2	6	AKA-017;GIM-024;JUT-011;LUN-007;MUN-013;TEN-015	SNP_3R_11735229	33	13	5	1	0.15	0.08	nSL	2.55513	NO
FBti0063994	42	A1;A3;A4;A5;A6;A7;AB8;AKA-017;AKA-018;B2;B3;B6;COR-014;COR-018;COR-023;COR-025;GIM-012;GIM-024;JUT-008;JUT-011;KIE-094;LUN-004;LUN-007;MUN-009;MUN-013;MUN-015;MUN-016;MUN-020;ORE;RAL-059;RAL-091;RAL-176;RAL-177;RAL-375;RAL-426;RAL-737;RAL-855;SLA-001;STO-022;TEN-015;TOM-007;TOM-008	SNP_X_2427210	27	19	27	15	1	0.79	nSL	2.58423	NO
X_15025977_15026063_FB4	17	A1;A6;AB8;AKA-018;B2;B3;B6;GIM-012;JUT-011;MUN-008;MUN-016;RAL-177;RAL-375;RAL-855;SLA-001;STO-022;TOM-008	SNP_X_15026877	8	38	1	16	0.13	0.42	nSL	2.64334	NO
X_6949441_6949447_Rt1b	22	A1;A2;A3;AB8;AKA-017;AKA-018;B4;COR-014;COR-018;COR-023;COR-025;GIM-024;JUT-011;KIE-094;LUN-004;LUN-007;MUN-015;MUN-020;RAL-059;RAL-091;RAL-426;SLA-001	SNP_X_6949009	6	40	1	21	0.17	0.53	nSL	2.66763	NO
3R_13543923_13544052_1360	5	A3;A5;AKA-018;RAL-091;STO-022	SNP_3R_13543420	38	8	5	0	0.13	0	nSL	2.70085	NO
2R_19904074_19904078_Doc	6	A7;B4;B6;MUN-009;MUN-016;RAL-375	SNP_2R_19903183	14	32	5	1	0.36	0.03	nSL	2.7208	NO
3L_9118765_9118767_roo	5	A7;AB8;LUN-004;MUN-013;TOM-008	SNP_3L_9118129	41	5	5	0	0.12	0	nSL	2.74408	NO
3L_10085535_10085552_17-6	11	A5;A7;B4;COR-014;GIM-024;LUN-004;MUN-008;MUN-009;SLA-001;TOM-007;TOM-008	SNP_3L_10084734	13	33	0	11	0	0.33	nSL	2.7565	NO
2L_15142274_15142293_BS	9	AB8;COR-018;JUT-011;LUN-004;ORE;RAL-091;RAL-177;SLA-001;TOM-007	SNP_2L_15141907	26	20	6	3	0.23	0.15	nSL	2.83338	NO
2R_19330318_19330325_Quasimodo2	7	A2;A3;AKA-017;GIM-012;MUN-013;RAL-375;STO-022	SNP_2R_19329538	42	4	7	0	0.17	0	iHH12	31.7623	NO
