# Supplementary material for: Population-scale long-read sequencing uncovers transposable elements associated with gene expression variation and adaptive signatures in Drosophila
Source: Nat Commun. 2022 Apr 12;13:1948. doi: 10.1038/s41467-022-29518-8 (PMC9005704; doi:10.1038/s41467-022-29518-8)
Supplement: Supplementary file 17 — Supplementary Data 14 [file 41467_2022_29518_MOESM17_ESM.xlsx]

## Sheet: S14
Table S14. Detection of CNVs and other TE variants in the regions flanking the 19 TE insertions associated with signatures of selection.
Table S14A. CNVs detected in the flanking 1kb regions of the TEs identified in the selection test.
TE ID	Genomes in which TE is present	CNVs coordinates	Genomes in which CNV is present	Genomes in which the TE and the CNV are in LD	ratio of genomes in LD
2L_14003409_14003462_Rt1a	GIM-024;B6;JUT-008;RAL-177;TOM-007;SLA-001;RAL-855	none	none	none	0/7
2L_8992666_8992668_pogo	COR-023;A2;ORE;B4;A4;RAL-059;AB8	568	B59;A3;A7;B6;RAL-737;STO-022	none	0/7
2R_11394154_11394156_pogo	TOM-008;JUT-008;RAL-176;TOM-007;MUN-009;MUN-020;STO-022;B2	none	none	none	0/8
2R_12185376_12185380_accord	A6;B4;JUT-008;MUN-008;MUN-013;STO-022;GIM-012;AKA-018;JUT-011;COR-018;TEN-015;RAL-177;RAL-375;SLA-001;RAL-059;MUN-015;KIE-094;GIM-024;COR-014;RAL-737;LUN-007;COR-025;RAL-426;COR-023;TOM-008;RAL-176;MUN-009;MUN-020;RAL-855	1819	MUN-008	MUN-008	1/29
		1820	RAL-176	RAL-176	1/29
		1821	TOM-008;N25;T29A;A6;AKA-018;COR-023;COR-025;GIM-012;JUT-008;JUT-011;LUN-007;MUN-013;MUN-015;MUN-020;RAL-177;RAL-375;RAL-737;RAL-855;SLA-001;STO-022;TEN-015	TOM-008;A6;AKA-018;COR-023;COR-025;GIM-012;JUT-008;JUT-011;LUN-007;MUN-013;MUN-015;MUN-020;RAL-177;RAL-375;RAL-737;RAL-855;SLA-001;STO-022;TEN-015	19/29
		1822	TOM-008; AKA-018; COR-025; JUT-008; JUT-011; LUN-007; MUN-008; MUN-013; MUN-015; MUN-020; RAL-177; RAL-375; RAL-855; STO-022; TEN-015	TOM-008; AKA-018; COR-025; JUT-008; JUT-011; LUN-007; MUN-008; MUN-013; MUN-015; MUN-020; RAL-177; RAL-375; RAL-855; STO-022; TEN-015	15/29
		1823	N25;T29A;A6;GIM-012;RAL-737;SLA-001	A6; GIM-012; RAL-737; SLA-001	4/29
		1824	RAL-426	RAL-426	1/29
2R_12185872_12185884_accord	A6;B4;JUT-008;MUN-013;STO-022;GIM-012;AKA-018;JUT-011;TEN-015;RAL-177;RAL-375;SLA-001;RAL-059;MUN-015;KIE-094;GIM-024;COR-014;RAL-737;LUN-007;COR-025;RAL-426;COR-023;TOM-008;RAL-176;MUN-009;MUN-020;RAL-855	1819	MUN-008	MUN-008	1/27
		1820	RAL-176	RAL-176	1/27
		1821	TOM-008;N25;T29A;A6;AKA-018;COR-023;COR-025;GIM-012;JUT-008;JUT-011;LUN-007;MUN-013;MUN-015;MUN-020;RAL-177;RAL-375;RAL-737;RAL-855;SLA-001;STO-022;TEN-015	TOM-008;A6;AKA-018;COR-023;COR-025;GIM-012;JUT-008;JUT-011;LUN-007;MUN-013;MUN-015;MUN-020;RAL-177;RAL-375;RAL-737;RAL-855;SLA-001;STO-022;TEN-015	19/27
		1822	TOM-008; AKA-018; COR-025; JUT-008; JUT-011; LUN-007; MUN-008; MUN-013; MUN-015; MUN-020; RAL-177; RAL-375; RAL-855; STO-022; TEN-015	TOM-008; AKA-018; COR-025; JUT-008; JUT-011; LUN-007; MUN-008; MUN-013; MUN-015; MUN-020; RAL-177; RAL-375; RAL-855; STO-022; TEN-015	15/27
		1823	N25;T29A;A6;GIM-012;RAL-737;SLA-001	A6; GIM-012; RAL-737; SLA-001	4/27
		1824	RAL-426	RAL-426	1/27
2R_14078395_14078397_hopper	GIM-024;RAL-059;RAL-855;MUN-013;B1	1945	MUN-015	none	0/5
2R_18807888_18807894_BS	B6;B3;JUT-008;MUN-008;MUN-013;A3;STO-022;B2;GIM-012;AKA-018;JUT-011;COR-018;TEN-015;A1;SLA-001;A7;MUN-015;COR-014;LUN-007;A5;COR-025;COR-023;RAL-091;TOM-008;RAL-176;TOM-007;MUN-009;MUN-020;RAL-855	none	none	none	0/29
3L_12863739_12863742_Transpac	COR-018;TOM-007;RAL-375;MUN-016;AKA-017;MUN-013;COR-025;B1;MUN-015	3491	MUN-013	MUN-013	1/9
		3492	ZH26	none	0/9
		3493	MUN-013	MUN-013	1/9
3L_14050243_14050245_pogo	A6;B4;JUT-008;RAL-737;A1;MUN-009;MUN-016;MUN-020;MUN-013;COR-025;B2;LUN-004;MUN-015	3562	LUN-004	LUN-004	1/13
		3563	LUN-004	LUN-004	1/13
		3564	LUN-004	LUN-004	1/13
3L_18931204_18931207_F-element	KIE-094;JUT-011;MUN-016;MUN-020;AKA-017;MUN-013;MUN-015	none	none	none	0/7
3L_2426710_2426713_pogo	RAL-091;RAL-177;RAL-737;RAL-375;A1;TOM-007;RAL-059;AB8;B1	none	none	none	0/9
3L_3798612_3798621_1360	GIM-012;COR-023;JUT-011;B3;JUT-008;RAL-177;COR-014;A4;MUN-016;MUN-020;MUN-013;A3;LUN-004;MUN-015	none	none	none	0/14
3R_20502048_20502058_Doc	RAL-426;AKA-018;B6;JUT-011;TEN-015;RAL-177;A4;A1;RAL-375;MUN-009;RAL-855;A5;MUN-015	5151	RAL-855	RAL-855	1/13
		5152	RAL-855	RAL-855	1/13
3R_21385503_21385506_pogo	KIE-094;B3;RAL-176;A3;RAL-059;MUN-020;RAL-855;STO-022;MUN-013	5230	RAL-091	none	0/9
3R_29952746_29952748_Invader4	RAL-091;A2;AKA-018;JUT-011;COR-014;A1;RAL-059;MUN-020;AKA-017;RAL-855;A7	none	none	none	0/11
X_15012530_15012533_mdg3	ORE;A6;B6;B3;JUT-008;MUN-008;AKA-017;MUN-013;A3;B2;GIM-012;AKA-018;JUT-011;COR-018;A1;SLA-001;KIE-094;GIM-024;COR-014;A5;COR-023;TOM-008;TOM-007;MUN-009;MUN-016;MUN-020;RAL-855;LUN-004	none	none	none	0/28
X_20759991_20759993_BS3	A2;ORE;B4;AB8;AKA-017;MUN-013;A3;B2;JUT-011;TEN-015;RAL-177;A4;A1;SLA-001;RAL-059;A7;GIM-024;LUN-007;A5;B1;RAL-091;TOM-008;RAL-176;MUN-009;MUN-016;MUN-020;RAL-855	none	none	none	0/27
X_2431713_2431716_Doc	B6;TEN-015;A4;A1;MUN-016;B2	none	none	none	0/6
X_8027468_8027478_Doc6	GIM-012;A2;B6;JUT-011;B3;COR-018;TOM-007;RAL-737;A1;RAL-059;LUN-007;A5	6362	GIM-012;LUN-007;TOM-007	GIM-012;LUN-007;TOM-007	3/12
		6363	GIM-012;MUN-016	GIM-012	1/12
Table S14B. TEs detected in the flanking 1kb regions of the TEs identified in the selection test.
TE ID	Genomes in which TE is present	TE ID	Genomes in which TE is present	Genomes in which TEs are in LD	ratio
2L_14003409_14003462_Rt1a	GIM-024;B6;JUT-008;RAL-177;TOM-007;SLA-001;RAL-855	2L_14003400_14003402_Rt1b	SLA-001;RAL-855;RAL-177	SLA-001;RAL-855;RAL-177	3/7
		2L_14003400_14003402_R2-element	JUT-008;B6;TOM-007;GIM-024	JUT-008;B6;TOM-007;GIM-024	4/7
2L_8992666_8992668_pogo	COR-023;A2;ORE;B4;A4;RAL-059;AB8	none	none	none	0/7
2R_11394154_11394156_pogo	TOM-008;JUT-008;RAL-176;TOM-007;MUN-009;MUN-020;STO-022;B2	none	none	none	0/8
2R_12185376_12185380_accord	A6;B4;JUT-008;MUN-008;MUN-013;STO-022;GIM-012;AKA-018;JUT-011;COR-018;TEN-015;RAL-177;RAL-375;SLA-001;RAL-059;MUN-015;KIE-094;GIM-024;COR-014;RAL-737;LUN-007;COR-025;RAL-426;COR-023;TOM-008;RAL-176;MUN-009;MUN-020;RAL-855	2R_12185376_12185380_HMS-Beagle2	KIE-094;GIM-024;JUT-011;B4;TEN-015;RAL-177;MUN-008;MUN-009;MUN-020;LUN-007;COR-025	KIE-094;GIM-024;JUT-011;B4;TEN-015;RAL-177;MUN-008;MUN-009;MUN-020;LUN-007;COR-025	11/29
		2R_12185376_12185381_P-element	RAL-426;RAL-059;RAL-855;COR-014	RAL-426;RAL-059;RAL-855;COR-014	4/29
		2R_12185779_12185779_HMS-Beagle2	RAL-855	RAL-855	1/29
		2R_12185872_12185884_accord	A6;B4;JUT-008;MUN-013;STO-022;GIM-012;AKA-018;JUT-011;TEN-015;RAL-177;RAL-375;SLA-001;RAL-059;MUN-015;KIE-094;GIM-024;COR-014;RAL-737;LUN-007;COR-025;RAL-426;COR-023;TOM-008;RAL-176;MUN-009;MUN-020;RAL-855	A6;B4;JUT-008;MUN-013;STO-022;GIM-012;AKA-018;JUT-011;TEN-015;RAL-177;RAL-375;SLA-001;RAL-059;MUN-015;KIE-094;GIM-024;COR-014;RAL-737;LUN-007;COR-025;RAL-426;COR-023;TOM-008;RAL-176;MUN-009;MUN-020;RAL-855	27/29
		2R_12185872_12185884_accord.c1	KIE-094	KIE-094	1/29
		2R_12185872_12185884_accord.t1	GIM-024;B4;RAL-176;COR-014;MUN-009	GIM-024;B4;RAL-176;COR-014;MUN-009	5/29
		2R_12185872_12185884_accord.t1.c1	COR-014	COR-014	1/29
		2R_12185872_12185884_accord.t2	B4	B4	1/29
		2R_12185877_12185877_P-element	TEN-015	TEN-015	1/29
2R_12185872_12185884_accord	A6;B4;JUT-008;MUN-013;STO-022;GIM-012;AKA-018;JUT-011;TEN-015;RAL-177;RAL-375;SLA-001;RAL-059;MUN-015;KIE-094;GIM-024;COR-014;RAL-737;LUN-007;COR-025;RAL-426;COR-023;TOM-008;RAL-176;MUN-009;MUN-020;RAL-855	2R_12185376_12185380_HMS-Beagle2	KIE-094;GIM-024;JUT-011;B4;TEN-015;RAL-177;MUN-008;MUN-009;MUN-020;LUN-007;COR-025	KIE-094;GIM-024;JUT-011;B4;TEN-015;RAL-177;MUN-009;MUN-020;LUN-007;COR-025	10/27
		2R_12185376_12185380_accord	A6;B4;JUT-008;MUN-008;MUN-013;STO-022;GIM-012;AKA-018;JUT-011;COR-018;TEN-015;RAL-177;RAL-375;SLA-001;RAL-059;MUN-015;KIE-094;GIM-024;COR-014;RAL-737;LUN-007;COR-025;RAL-426;COR-023;TOM-008;RAL-176;MUN-009;MUN-020;RAL-855	A6;B4;JUT-008;MUN-013;STO-022;GIM-012;AKA-018;JUT-011;TEN-015;RAL-177;RAL-375;SLA-001;RAL-059;MUN-015;KIE-094;GIM-024;COR-014;RAL-737;LUN-007;COR-025;RAL-426;COR-023;TOM-008;RAL-176;MUN-009;MUN-020;RAL-855	27/27
		2R_12185376_12185381_P-element	RAL-426;RAL-059;RAL-855;COR-014	RAL-426;RAL-059;RAL-855;COR-014	4/27
		2R_12185779_12185779_HMS-Beagle2	RAL-855	RAL-855	1/27
		2R_12185872_12185884_accord.c1	KIE-094	KIE-094	1/27
		2R_12185872_12185884_accord.t1	GIM-024;B4;RAL-176;COR-014;MUN-009	GIM-024;B4;RAL-176;COR-014;MUN-009	5/27
		2R_12185872_12185884_accord.t1.c1	COR-014	COR-014	1/27
		2R_12185872_12185884_accord.t2	B4	B4	1/27
		2R_12185877_12185877_P-element	TEN-015	TEN-015	1/27
2R_14078395_14078397_hopper	GIM-024;RAL-059;RAL-855;MUN-013;B1	2R_14078638_14078638_hopper	AB8	none	0/5
		2R_14079134_14079134_hopper	AB8	none	0/5
2R_18807888_18807894_BS	B6;B3;JUT-008;MUN-008;MUN-013;A3;STO-022;B2;GIM-012;AKA-018;JUT-011;COR-018;TEN-015;A1;SLA-001;A7;MUN-015;COR-014;LUN-007;A5;COR-025;COR-023;RAL-091;TOM-008;RAL-176;TOM-007;MUN-009;MUN-020;RAL-855	2R_18807571_18807571_I-element	AKA-017	none	0/29
		2R_18807878_18807909_jockey	RAL-177;RAL-737	none	0/29
		2R_18807998_18807998_BS	RAL-059	none	0/29
		2R_18808155_18808155_BS	RAL-426	none	0/29
		2R_18808404_18808404_BS	RAL-177	none	0/29
		2R_18808516_18808516_Doc	RAL-059	none	0/29
3L_12863739_12863742_Transpac	COR-018;TOM-007;RAL-375;MUN-016;AKA-017;MUN-013;COR-025;B1;MUN-015	3L_12864197_12864197_Blastopia	SLA-001	none	0/9
3L_14050243_14050245_pogo	A6;B4;JUT-008;RAL-737;A1;MUN-009;MUN-016;MUN-020;MUN-013;COR-025;B2;LUN-004;MUN-015	none	none	none	0/13
3L_18931204_18931207_F-element	KIE-094;JUT-011;MUN-016;MUN-020;AKA-017;MUN-013;MUN-015	3L_18931217_18931217_Nomad	LUN-007	none	0/7
		3L_18931897_18931897_I-element	MUN-020	MUN-020	1/7
3L_2426710_2426713_pogo	RAL-091;RAL-177;RAL-737;RAL-375;A1;TOM-007;RAL-059;AB8;B1	none	none	none	0/9
3L_3798612_3798621_1360	GIM-012;COR-023;JUT-011;B3;JUT-008;RAL-177;COR-014;A4;MUN-016;MUN-020;MUN-013;A3;LUN-004;MUN-015	3L_3799331_3799331_roo	GIM-024	none	0/14
3R_20502048_20502058_Doc	RAL-426;AKA-018;B6;JUT-011;TEN-015;RAL-177;A4;A1;RAL-375;MUN-009;RAL-855;A5;MUN-015	3R_20502049_20502049_Ivk	COR-025	none	0/13
		3R_20502321_20502321_Doc	RAL-091	none	0/13
		3R_20502541_20502541_Doc	COR-025	none	0/13
		3R_20502800_20502800_Tabor	A4	A4	1/13
		3R_20502813_20502813_H	RAL-091	none	0/13
3R_21385503_21385506_pogo	KIE-094;B3;RAL-176;A3;RAL-059;MUN-020;RAL-855;STO-022;MUN-013	none	none	none	0/9
3R_29952746_29952748_Invader4	RAL-091;A2;AKA-018;JUT-011;COR-014;A1;RAL-059;MUN-020;AKA-017;RAL-855;A7	3R_29952659_29952661_rover	GIM-012;LUN-007	none	0/11
		3R_29952926_29952926_G6	MUN-009	none	0/11
		3R_29953249_29953251_Invader4	GIM-012;LUN-007	none	0/11
		3R_29953413_29953413_G6	MUN-009	none	0/11
X_15012530_15012533_mdg3	ORE;A6;B6;B3;JUT-008;MUN-008;AKA-017;MUN-013;A3;B2;GIM-012;AKA-018;JUT-011;COR-018;A1;SLA-001;KIE-094;GIM-024;COR-014;A5;COR-023;TOM-008;TOM-007;MUN-009;MUN-016;MUN-020;RAL-855;LUN-004	none	none	none	0/28
X_20759991_20759993_BS3	A2;ORE;B4;AB8;AKA-017;MUN-013;A3;B2;JUT-011;TEN-015;RAL-177;A4;A1;SLA-001;RAL-059;A7;GIM-024;LUN-007;A5;B1;RAL-091;TOM-008;RAL-176;MUN-009;MUN-016;MUN-020;RAL-855	none	none	none	0/27
X_2431713_2431716_Doc	B6;TEN-015;A4;A1;MUN-016;B2	none	none	none	0/6
X_8027468_8027478_Doc6	GIM-012;A2;B6;JUT-011;B3;COR-018;TOM-007;RAL-737;A1;RAL-059;LUN-007;A5	X_8026652_8026654_Stalker2	B1;A4	none	0/
		X_8027468_8027478_Doc6.t1	GIM-012	GIM-012	1/12
		X_8027468_8027478_Doc6.t2	GIM-012	GIM-012	1/12
		X_8027474_8027474_Bari1	B3	B3	1/12
		X_8027958_8027958_Doc6	COR-025	none	0/12
		X_8028431_8028431_297	ORE	none	0/12
