# Supplementary material for: Population-scale long-read sequencing uncovers transposable elements associated with gene expression variation and adaptive signatures in Drosophila
Source: Nat Commun. 2022 Apr 12;13:1948. doi: 10.1038/s41467-022-29518-8 (PMC9005704; doi:10.1038/s41467-022-29518-8)
Supplement: Supplementary file 18 — Supplementary Data 15 [file 41467_2022_29518_MOESM18_ESM.xlsx]

## Sheet: S15
Table S15. Enrichment analysis for genes nearby the 107 TEs with evidence of selection. IDs of the 107 TEs can be found in Table S13.
Table S15A. Results of GO Enrichment analysis in the category biological process using DAVID. Only significant clusters (enrichment score > 1.3) are shown. Note that although not used for selecting significant clusters, p-values were obtained by DAVID´s modified one-sided Fisher Exact test and adjusted using Bonferroni, Benjamini, and FDR.														Table S15B. FlyEnrichr enrichment for Anatomy GeneRIF Predicted library. In bold statistically significant terms (adjusted p-value < 0.05, according to the two-sided Fisher test as calculated by Enrichr).								Table S15C. FlyEnrichr enrichment for Allele LoF Phenotypes from FlyBase library. In bold statistically significant terms (adjusted p-value < 0.05, according to the two-sided Fisher test as calculated by Enrichr).									Table S15D. FlyEnrichr enrichment for Putative Regulatory miRNAs from DroID library. In bold statistically significant terms (adjusted p-value < 0.05, according to the two-sided Fisher test as calculated by Enrichr).									Table S15E. FlyEnrichr enrichment for Transcription Factors from DroID library. In bold statistically significant terms (adjusted p-value < 0.05, according to the two-sided Fisher test as calculated by Enrichr).
Annotation Cluster 1	Enrichment Score: 2.675441223430732													Term	Overlap	P-value	Adjusted P-value	Z-score	Combined Score	Genes		Term	Overlap	P-value	Adjusted P-value	Z-score	Combined Score	Genes			Term	Overlap	P-value	Adjusted P-value	Z-score	Combined Score	Genes			Term	Overlap	P-value	Adjusted P-value	Z-score	Combined Score	Genes
Cluster Class	Term	Count	%	PValue	Genes	List Total	Pop Hits	Pop Total	Fold Enrichment	Bonferroni	Benjamini	FDR		adult_nervous_system	9/200	3.89162e-07	1.36207e-05	-19.2093	283.515	CG42340;bru3;CG32264;CG45002;Bx;nAChRalpha3;dpr9;Sytbeta;Ten-a		viable	15/817	5.17702e-06	0.00113895	-1.03054	12.543	Dif;sra;Prosap;Mrp4;Cnx99A;fdl;Pde1c;Bin1;CadN;hiw;Abd-B;Tbh;Unc-115a;ctp;mwh			mir-315	33/2625	3.3668e-08	4.78086e-06	-1.64049	28.2275	MESR3;Svil;Prosap;Est-6;CG42340;Cngl;kuz;CG43373;Jheh2;rdgA;CG32204;CG14692;CG14693;BBS4;CG32521;bab1;ab;spri;CG33964;CG44837;CG10943;Pde11;Sytbeta;Ir67a;CG45002;CG44153;Pde1c;nAChRalpha3;CG9555;CadN;RhoU;dpr6;mwh			Nelf-E	17/611	2.81339e-09	2.02564e-07	-1.61262	31.7507	MESR3;spri;Svil;sra;rdx;Prosap;CHKov1;Mrp4;kuz;Jheh2;cindr;Pka-R2;CG9932;Bin1;Indy;Unc-115a;ctp
Response to stimulus & Signaling	GO:0050794~regulation of cellular process	41	46.5909	5.99568e-05	FBGN0040752, FBGN0261549, FBGN0085443, FBGN0264815, FBGN0011274, FBGN0032694, FBGN0000015, FBGN0264895, FBGN0027598, FBGN0022382, FBGN0027259, FBGN0010329, FBGN0083228, FBGN0004870, FBGN0267001, FBGN0000592, FBGN0264493, FBGN0264272, FBGN0083940, FBGN0065032, FBGN0015519, FBGN0086370, FBGN0259984, FBGN0045759, FBGN0015622, FBGN0035574, FBGN0011760, FBGN0041111, FBGN0265598, FBGN0038063, FBGN02632…	68	3463	9639	1.67824	0.0784733	0.0514065	0.0509162		pharate_adult	9/200	3.89162e-07	1.36207e-05	-14.3428	211.69	CG42340;bru3;CG32264;Pka-R2;Bx;CG32204;dpr9;ctp;Ten-a		adult stage	9/412	0.000127917	0.0140708	-1.41244	12.6613	Dif;sra;Bx;CadN;Abd-B;Tbh;Mrp4;Cnx99A;mwh			mir-985	30/2564	8.80935e-07	6.25464e-05	-1.61578	22.5276	bru3;MESR3;Prosap;CG42340;CG43373;CG16890;Octbeta2R;rdgA;Tbh;CG32204;CG14692;CG18259;BBS4;Ten-a;CG5945;bab1;spri;CG33964;sprt;RapGAP1;Sytbeta;Ir67a;fdl;lilli;CG45002;Pde1c;Bx;nAChRalpha3;Cyp6g1;Unc-115a			NELF-B	19/885	2.00675e-08	7.2243e-07	-1.57567	27.9274	MESR3;spri;Svil;CG32264;sra;rdx;Prosap;CHKov1;Mrp4;kuz;Jheh2;cindr;Pka-R2;CG9932;Bin1;Indy;RhoU;Unc-115a;ctp
	GO:0007154~cell communication	29	32.9545	9.9914e-05	FBGN0040752, FBGN0261549, FBGN0085443, FBGN0264815, FBGN0011274, FBGN0032694, FBGN0264895, FBGN0027598, FBGN0010329, FBGN0083228, FBGN0267001, FBGN0000592, FBGN0264493, FBGN0264272, FBGN0083940, FBGN0015519, FBGN0086370, FBGN0259984, FBGN0035574, FBGN0265598, FBGN0038063, FBGN0263257, FBGN0031118, FBGN0004622, FBGN0263131, FBGN0030600, FBGN0015609, FBGN0261090, FBGN0085370	68	2035	9639	2.02002	0.127323	0.0514065	0.0509162		adult_sense_organ	7/200	4.12446e-05	0.000962374	-31.5379	318.406	CG42340;bru3;CG32264;Bx;RapGAP1;dpr9;Ten-a		longitudinal connective	4/69	0.000300602	0.0149067	-1.48029	12.0047	kuz;CadN;Unc-115a;ctp			mir-973	15/781	2.99622e-06	0.000109301	-1.61283	20.5122	bru3;MESR3;RhoGAP19D;Pde11;sprt;lilli;CG42340;Cngl;CG1850;CG45002;Pka-R2;CG9932;Pde1c;Abd-B;Ten-a			Trl	50/5825	5.4457e-07	1.30697e-05	-1.52078	21.9346	bru3;CG32264;bin;rdx;CHKov1;CG42340;Jheh2;hiw;ctp;bab1;ab;CG33964;RhoGAP19D;Kmn1;Pde11;Cnx99A;Pka-R2;CG9932;Bin1;Indy;RhoU;dpr9;CG13175;Unc-115a;dpr6;MESR3;Prosap;CG6833;kuz;CG43373;Plp;rdgA;CG32204;CG18259;CG14693;CG32521;Dif;CG11699;spri;sra;CG44837;sprt;Mrp4;fdl;lilli;CG31809;CG45002;cindr;RhoGEF64C;Abd-B
	GO:0050789~regulation of biological process	42	47.7273	0.000148023	FBGN0040752, FBGN0261549, FBGN0085443, FBGN0264815, FBGN0011274, FBGN0032694, FBGN0000015, FBGN0264895, FBGN0027598, FBGN0022382, FBGN0027259, FBGN0010329, FBGN0083228, FBGN0004870, FBGN0267001, FBGN0000592, FBGN0264493, FBGN0264272, FBGN0083940, FBGN0065032, FBGN0015519, FBGN0086370, FBGN0259984, FBGN0036816, FBGN0045759, FBGN0015622, FBGN0035574, FBGN0011760, FBGN0041111, FBGN0265598, FBGN00380…	68	3725	9639	1.59826	0.182718	0.0514065	0.0509162		adult_muscle_system	6/200	0.00034348	0.00480873	-20.3648	162.437	ab;CG32264;RhoGAP19D;CadN;RapGAP1;Ten-a		recessive	16/1313	0.00033879	0.0149067	-1.32295	10.5705	bab1;Dif;ab;sra;rdx;Mrp4;fdl;kuz;Adf1;Pde1c;Bin1;CadN;Abd-B;Tbh;ctp;mwh			mir-971	17/998	3.0789e-06	0.000109301	-1.60846	20.4129	bab1;bru3;CG33964;rdx;RapGAP1;Frq2;Sytbeta;Cnx99A;Ir67a;Cngl;CG16890;CG44153;Pde1c;Abd-B;BBS4;CG32521;Ten-a			Mef2	24/1751	1.00815e-06	1.81467e-05	-1.41321	19.5127	bru3;Svil;CG32264;sra;Pde11;rdx;sprt;Prosap;RapGAP1;Mrp4;fdl;lilli;CG6833;kuz;Pka-R2;CG9932;Plp;Bin1;Indy;rdgA;Abd-B;Unc-115a;CG32521;ctp
	GO:0023052~signaling	28	31.8182	0.000150863	FBGN0040752, FBGN0261549, FBGN0085443, FBGN0264815, FBGN0011274, FBGN0032694, FBGN0264895, FBGN0027598, FBGN0010329, FBGN0083228, FBGN0267001, FBGN0000592, FBGN0264493, FBGN0264272, FBGN0083940, FBGN0015519, FBGN0086370, FBGN0259984, FBGN0035574, FBGN0265598, FBGN0038063, FBGN0263257, FBGN0031118, FBGN0004622, FBGN0263131, FBGN0030600, FBGN0261090, FBGN0085370	68	1967	9639	2.01779	0.185875	0.0514065	0.0509162		gonadal_sheath	6/200	0.00034348	0.00480873	-1.12704	8.98971	Cngl;CG32264;CG45002;CG44837;RapGAP1;Ten-a		visible	9/469	0.000334403	0.0149067	-0.994641	7.96027	bab1;Dif;kuz;ab;sra;Bx;Abd-B;ctp;mwh			mir-33	21/1706	2.88923e-05	0.000688461	-1.63404	17.0789	bab1;CG32264;CG44837;Pde11;rdx;RapGAP1;Ir67a;CG42340;CG15096;kuz;CG43373;cindr;CG16890;Pka-R2;CG44153;Pde1c;Octbeta2R;Cyp6g1;RhoGEF64C;RhoU;CG18259			su(Hw)	19/1617	0.000138719	0.00199755	-1.32554	11.7748	spri;bin;rdx;LysS;Mrp4;Cnx99A;Ir67a;LysP;fdl;lilli;CG31809;Cngl;cindr;Dic2;RhoGEF64C;rdgA;Tbh;CG32204;ctp
	GO:0044700~single organism signaling	27	30.6818	0.000271061	FBGN0040752, FBGN0261549, FBGN0085443, FBGN0264815, FBGN0011274, FBGN0032694, FBGN0264895, FBGN0027598, FBGN0010329, FBGN0083228, FBGN0267001, FBGN0264493, FBGN0264272, FBGN0083940, FBGN0015519, FBGN0086370, FBGN0259984, FBGN0035574, FBGN0265598, FBGN0038063, FBGN0263257, FBGN0031118, FBGN0004622, FBGN0263131, FBGN0030600, FBGN0261090, FBGN0085370	68	1920	9639	1.99336	0.308924	0.0540279	0.0535126		adipose_system	5/200	0.00242669	0.0188742	-29.3333	176.623	CG15096;CG9932;RhoGAP19D;RapGAP1;lilli		neuroanatomy defective	9/493	0.000480278	0.0176102	-0.975564	7.45443	kuz;Adf1;Pka-R2;CadN;hiw;Prosap;Tbh;Unc-115a;fdl			mir-277	24/2143	3.22621e-05	0.000688461	-1.59572	16.5024	bab1;ab;spri;Svil;sra;CG44837;Prosap;Mrp4;Sytbeta;Cnx99A;CG42340;Cngl;kuz;CG1850;CG44153;Pde1c;CadN;RhoGEF64C;Indy;Tbh;dpr9;CG32521;Ten-a;mwh			bab1	17/1380	0.000189264	0.00227117	-1.40382	12.0341	bab1;ab;Svil;Pde11;Prosap;CHKov1;RapGAP1;Mrp4;lilli;CG31809;cindr;CG9932;Plp;Abd-B;RhoU;Unc-115a;CG32521
	GO:0007165~signal transduction	23	26.1364	0.000586207	FBGN0040752, FBGN0261549, FBGN0085443, FBGN0264815, FBGN0035574, FBGN0011274, FBGN0032694, FBGN0264895, FBGN0265598, FBGN0038063, FBGN0263257, FBGN0031118, FBGN0004622, FBGN0030600, FBGN0263131, FBGN0010329, FBGN0264493, FBGN0264272, FBGN0083940, FBGN0015519, FBGN0086370, FBGN0085370, FBGN0259984	68	1562	9639	2.08723	0.550327	0.099875	0.0989224		adult_tracheal_system	5/200	0.00242669	0.0188742	-28.496	171.581	ab;RhoGEF64C;sprt;RhoU;RapGAP1		ovariole	3/37	0.000674429	0.0211964	-1.84606	13.4793	bab1;Bx;ctp			mir-375	18/1326	3.39382e-05	0.000688461	-1.52288	15.6719	bab1;ab;Svil;CG44837;CHKov1;Ir67a;LysP;fdl;lilli;CG42340;CG1850;CG44153;Pde1c;CadN;rdgA;CG32204;CG14692;CG32521			hb	15/1223	0.000496267	0.00475506	-1.40769	10.7103	MESR3;ab;Svil;rdx;sprt;Prosap;RapGAP1;fdl;lilli;kuz;cindr;CG16890;CadN;Abd-B;ctp
	GO:0065007~biological regulation	43	48.8636	0.000750205	FBGN0040752, FBGN0261549, FBGN0085443, FBGN0264815, FBGN0011274, FBGN0032694, FBGN0000015, FBGN0264895, FBGN0027598, FBGN0022382, FBGN0027259, FBGN0010329, FBGN0083228, FBGN0004870, FBGN0267001, FBGN0259242, FBGN0000592, FBGN0264493, FBGN0264272, FBGN0083940, FBGN0065032, FBGN0015519, FBGN0086370, FBGN0259984, FBGN0036816, FBGN0045759, FBGN0015622, FBGN0035574, FBGN0011760, FBGN0041111, FBGN02655…	68	4117	9639	1.48051	0.640454	0.113121	0.112042		peritrophic_membrane	5/200	0.00242669	0.0188742	-9.64859	58.0963	Dif;CG9932;Plp;Pde11;Indy		MP1 neuron	2/11	0.00114482	0.0251098	-3.73814	25.3166	CadN;Abd-B			mir-932	15/994	5.15687e-05	0.00090507	-1.45183	14.3333	bab1;Dif;ab;Svil;CG10943;RapGAP1;Sytbeta;CG42340;CG1850;CG44153;Octbeta2R;CG9555;Indy;CG14692;Ten-a			Dsp1	17/1507	0.00052834	0.00475506	-1.34394	10.1411	bru3;spri;Svil;CG32264;rdx;Prosap;fdl;lilli;kuz;cindr;Pka-R2;hiw;Indy;rdgA;Abd-B;Unc-115a;ctp
	GO:0044763~single-organism cellular process	53	60.2273	0.000935884	FBGN0040752, FBGN0261549, FBGN0034394, FBGN0264815, FBGN0038797, FBGN0032694, FBGN0011274, FBGN0000015, FBGN0264895, FBGN0027259, FBGN0052264, FBGN0267001, FBGN0264493, FBGN0015519, FBGN0259984, FBGN0036816, FBGN0015622, FBGN0035574, FBGN0265598, FBGN0263257, FBGN0038282, FBGN0004622, FBGN0263131, FBGN0030600, FBGN0024491, FBGN0085443, FBGN0027598, FBGN0022382, FBGN0010329, FBGN0030574, FBGN00832…	68	5670	9639	1.325	0.720906	0.113121	0.112042		retina	5/200	0.00242669	0.0188742	-2.13409	12.8499	CG42340;CG32264;CadN;RapGAP1;Ten-a		dMP2 neuron	2/12	0.00136963	0.0251098	-3.52981	23.2728	CadN;Abd-B			mir-276a	10/468	6.37373e-05	0.00090507	-1.46332	14.1367	CG31809;bru3;ab;Pde1c;Octbeta2R;Pde11;TkR99D;Abd-B;RapGAP1;Sytbeta			mod(mdg4)	23/2535	0.00108689	0.00869514	-1.16517	7.95162	sra;RhoGAP19D;CG10943;Pde11;rdx;LysS;Prosap;Mrp4;fdl;lilli;CG31809;CG15096;kuz;CG43373;Plp;Bin1;RhoGEF64C;Indy;CG14693;Unc-115a;CG32521;dpr6;mwh
	GO:0050896~response to stimulus	35	39.7727	0.00107892	FBGN0040752, FBGN0261549, FBGN0036010, FBGN0085443, FBGN0264815, FBGN0011274, FBGN0032694, FBGN0264895, FBGN0022382, FBGN0010329, FBGN0004430, FBGN0267001, FBGN0051352, FBGN0025454, FBGN0264493, FBGN0264272, FBGN0083940, FBGN0015519, FBGN0086370, FBGN0259984, FBGN0035574, FBGN0041111, FBGN0263316, FBGN0004429, FBGN0265598, FBGN0038063, FBGN0263257, FBGN0038282, FBGN0031118, FBGN0004622, FBGN02631…	68	3087	9639	1.60714	0.770388	0.113121	0.112042		adult_adipose_system	4/200	0.014197	0.0709849	-26.5556	112.987	ab;RhoU;RapGAP1;Ten-a		body color defective	2/12	0.00136963	0.0251098	-3.10935	20.5006	bab1;Abd-B			mir-276b	10/468	6.37373e-05	0.00090507	-1.45026	14.0105	CG31809;bru3;ab;Pde1c;Octbeta2R;Pde11;TkR99D;Abd-B;RapGAP1;Sytbeta			gro	13/1074	0.00137042	0.00884524	-1.23868	8.16617	Svil;sprt;Met75Cb;LysP;fdl;lilli;CG15096;CG43373;Pde1c;Bx;CG9555;Abd-B;mwh
	GO:0044707~single-multicellular organism process	37	42.0455	0.00120655	FBGN0040752, FBGN0261549, FBGN0085443, FBGN0011274, FBGN0000015, FBGN0027598, FBGN0022382, FBGN0027259, FBGN0010329, FBGN0004870, FBGN0267001, FBGN0051352, FBGN0025454, FBGN0000592, FBGN0264493, FBGN0264272, FBGN0086370, FBGN0086690, FBGN0259984, FBGN0036816, FBGN0045063, FBGN0045759, FBGN0015622, FBGN0035574, FBGN0011760, FBGN0041111, FBGN0263316, FBGN0265598, FBGN0038063, FBGN0038282, FBGN00311…	68	3369	9639	1.55677	0.807088	0.117466	0.116346		chemosensory_sensory_organ	4/200	0.014197	0.0709849	-22.8755	97.3288	ab;RhoU;RapGAP1;Ten-a		female	4/93	0.000932633	0.0251098	-1.53189	10.6888	bab1;sra;Abd-B;Tbh			mir-976	17/1319	0.00010986	0.00141819	-1.37271	12.5141	Dif;bru3;spri;Svil;sprt;Mrp4;Cnx99A;CG15096;CG45002;CG9932;Pde1c;Plp;Octbeta2R;nAChRalpha3;CadN;rdgA;ctp			h	26/3079	0.00138138	0.00884524	-1.18567	7.80725	bru3;MESR3;Svil;rdx;Prosap;CG6833;kuz;rdgA;CG18259;ctp;bab1;CG11699;ab;spri;sra;Pde11;sprt;RapGAP1;Cnx99A;lilli;cindr;Bin1;Bx;CadN;Indy;Abd-B
	GO:0035556~intracellular signal transduction	12	13.6364	0.00346379	FBGN0031118, FBGN0261549, FBGN0263131, FBGN0085443, FBGN0035574, FBGN0264493, FBGN0011274, FBGN0032694, FBGN0083940, FBGN0086370, FBGN0264895, FBGN0263257	68	622	9639	2.73473	0.991168	0.236057	0.233806		antenna	4/200	0.014197	0.0709849	-21.9043	93.1967	ab;RhoU;RapGAP1;Ten-a		abdominal sternite bristle	2/11	0.00114482	0.0251098	-1.33514	9.04227	Bin1;mwh			mir-310	17/1372	0.000176587	0.00156721	-1.63688	14.1454	ab;Svil;CG33964;CG44837;Prosap;RapGAP1;Ir67a;CG15096;CG43373;cindr;CG44153;Cyp6g1;RhoGEF64C;RhoU;CG14693;CG13175;mwh			da	25/2924	0.00147421	0.00884524	-1.17806	7.68052	bru3;MESR3;rdx;Prosap;CG42340;kuz;hiw;CG32521;ctp;CG5945;bab1;CG11699;spri;sra;sprt;fdl;lilli;cindr;Bin1;Bx;CadN;RhoGEF64C;Indy;Abd-B;Unc-115a
	GO:0010646~regulation of cell communication	14	15.9091	0.00443692	FBGN0040752, FBGN0261549, FBGN0085443, FBGN0035574, FBGN0032694, FBGN0264895, FBGN0265598, FBGN0004622, FBGN0030600, FBGN0083228, FBGN0000592, FBGN0264493, FBGN0086370, FBGN0259984	68	836	9639	2.3738	0.997668	0.253166	0.250751		thorax	4/200	0.014197	0.0709849	-10.4102	44.2927	kuz;spri;Tlk;RhoGAP19D		scutum & macrochaeta	2/13	0.00161376	0.025359	-3.10684	19.9745	kuz;ctp			mir-311	17/1372	0.000176587	0.00156721	-1.60401	13.8614	ab;Svil;CG33964;CG44837;Prosap;RapGAP1;Ir67a;CG15096;CG43373;cindr;CG44153;Cyp6g1;RhoGEF64C;RhoU;CG14693;CG13175;mwh			cad	40/5670	0.00171303	0.00948756	-0.969557	6.17559	bru3;MESR3;CG32264;bin;rdx;Prosap;CHKov1;CG42340;kuz;CG43373;Plp;hiw;CG18259;CG32521;ctp;Ten-a;bab1;Dif;ab;spri;CG33964;Pde11;sprt;RapGAP1;Mrp4;Cnx99A;lilli;CG15096;cindr;Pka-R2;CG9932;CG44153;Pde1c;Bx;CadN;Jon65Aiv;Abd-B;RhoU;CG13175;mwh
	GO:0023051~regulation of signaling	14	15.9091	0.00457413	FBGN0040752, FBGN0261549, FBGN0085443, FBGN0035574, FBGN0032694, FBGN0264895, FBGN0265598, FBGN0004622, FBGN0030600, FBGN0083228, FBGN0000592, FBGN0264493, FBGN0086370, FBGN0259984	68	839	9639	2.36532	0.998067	0.253166	0.250751		internal_sense_organ	4/200	0.014197	0.0709849	-0.613085	2.60851	CG9932;hiw;RhoGEF64C;rdgA		memory defective	3/49	0.00153607	0.025359	-1.67289	10.8378	Adf1;hiw;Tbh			mir-312	17/1372	0.000176587	0.00156721	-1.57439	13.6054	ab;Svil;CG33964;CG44837;Prosap;RapGAP1;Ir67a;CG15096;CG43373;cindr;CG44153;Cyp6g1;RhoGEF64C;RhoU;CG14693;CG13175;mwh			tll	4/132	0.00336411	0.0161477	-1.24621	7.09663	spri;CadN;rdx;sprt
	GO:0051716~cellular response to stimulus	24	27.2727	0.0109359	FBGN0040752, FBGN0261549, FBGN0085443, FBGN0264815, FBGN0035574, FBGN0011274, FBGN0032694, FBGN0264895, FBGN0265598, FBGN0038063, FBGN0263257, FBGN0031118, FBGN0004622, FBGN0030600, FBGN0263131, FBGN0010329, FBGN0264493, FBGN0025454, FBGN0264272, FBGN0083940, FBGN0015519, FBGN0086370, FBGN0085370, FBGN0259984	68	2081	9639	1.63479	1	0.35619	0.352792		pupal_nervous_system	3/179	0.0509832	0.237922	-48.6923	144.921	RhoGAP19D;RhoU;Ten-a		heat sensitive	4/114	0.00197933	0.0256148	-1.48106	9.2196	bab1;Bin1;ctp;mwh			mir-313	17/1372	0.000176587	0.00156721	-1.54607	13.3606	ab;Svil;CG33964;CG44837;Prosap;RapGAP1;Ir67a;CG15096;CG43373;cindr;CG44153;Cyp6g1;RhoGEF64C;RhoU;CG14693;CG13175;mwh			Kr	21/2419	0.00322382	0.0161477	-0.992106	5.6919	bru3;MESR3;spri;Svil;rdx;sprt;Prosap;RapGAP1;Est-6;Mrp4;lilli;CG31809;kuz;cindr;Bx;CadN;Indy;Abd-B;RhoU;Unc-115a;ctp
	GO:0044699~single-organism process	56	63.6364	0.0219694	FBGN0040752, FBGN0261549, FBGN0034394, FBGN0264815, FBGN0038797, FBGN0032694, FBGN0011274, FBGN0000015, FBGN0264895, FBGN0027259, FBGN0052264, FBGN0267001, FBGN0264493, FBGN0015519, FBGN0259984, FBGN0036816, FBGN0015622, FBGN0035574, FBGN0265598, FBGN0263257, FBGN0038282, FBGN0028539, FBGN0004622, FBGN0263131, FBGN0030600, FBGN0262160, FBGN0024491, FBGN0085443, FBGN0027598, FBGN0022382, FBGN00103…	68	6798	9639	1.1677	1	0.525339	0.520328		fat_body	3/200	0.0665386	0.245142	-38.601	104.608	MESR3;kuz;fdl		pupal stage	4/111	0.00179535	0.0256148	-1.38127	8.73313	sra;Bin1;ctp;mwh			mir-iab-4	17/1368	0.000170532	0.00156721	-1.29887	11.2697	spri;RhoGAP19D;CG10943;CHKov1;Sytbeta;fdl;Cngl;cindr;CG44153;Pde1c;CG9555;RhoGEF64C;CG32204;CG14692;dpr9;CG18259;CG32521			Pc	10/789	0.00363592	0.0163616	-0.998969	5.6111	bab1;bru3;ab;Svil;bin;Bx;Abd-B;RapGAP1;Ir67a;lilli
	GO:0048583~regulation of response to stimulus	13	14.7727	0.0237479	FBGN0040752, FBGN0261549, FBGN0085443, FBGN0035574, FBGN0011274, FBGN0032694, FBGN0264895, FBGN0265598, FBGN0030600, FBGN0015609, FBGN0264493, FBGN0086370, FBGN0259984	68	922	9639	1.99864	1	0.548616	0.543383		antennal_sense_organ	3/200	0.0665386	0.245142	-16.0802	43.577	ab;RhoU;Ten-a		locomotor behavior defective	5/190	0.00194183	0.0256148	-1.0278	6.41774	sra;CadN;Tbh;Mrp4;Cnx99A			mir-980	12/761	0.00020848	0.00174142	-1.40213	11.884	bab1;bru3;Svil;CG33964;Octbeta2R;CG44837;Kmn1;Cyp6g1;RhoU;Unc-115a;Sytbeta;Ten-a			hkb	13/1274	0.00595895	0.0252379	-0.977024	5.00516	bru3;rdx;sprt;Prosap;CG6833;cindr;Bx;Indy;rdgA;Abd-B;RhoU;CG18259;CG32521
	GO:0009966~regulation of signal transduction	11	12.5	0.0243612	FBGN0040752, FBGN0261549, FBGN0030600, FBGN0085443, FBGN0035574, FBGN0264493, FBGN0032694, FBGN0086370, FBGN0264895, FBGN0259984, FBGN0265598	68	712	9639	2.18996	1	0.553404	0.548126		pupa	3/200	0.0665386	0.245142	-10.0883	27.3391	kuz;RhoGAP19D;RhoU		dominant	5/212	0.00311832	0.0381128	-1.27956	7.38363	bab1;Dif;ab;Abd-B;Prosap			mir-263b	15/1189	0.000368896	0.00291018	-1.33145	10.5251	Svil;CG44837;Prosap;RapGAP1;Ir67a;LysP;CG42340;Cngl;cindr;CG44153;Plp;Octbeta2R;Bx;rdgA;CG14693			sna	13/1314	0.00766133	0.0306453	-0.708992	3.4539	bab1;bru3;MESR3;spri;Svil;rdx;sprt;RapGAP1;lilli;CG6833;Pka-R2;Bx;RhoU
	GO:1902531~regulation of intracellular signal transduction	6	6.81818	0.0772802	FBGN0085443, FBGN0035574, FBGN0264493, FBGN0032694, FBGN0086370, FBGN0264895	68	328	9639	2.59299	1	0.876018	0.867663		compound_sense_organ	3/200	0.0665386	0.245142	-7.23723	19.6127	ab;RhoU;Ten-a		adult abdomen	2/22	0.00465094	0.053853	-1.98223	10.646	Bx;Abd-B			mir-4	16/1333	0.000400645	0.00299429	-1.15157	9.00809	bab1;bru3;Svil;RapGAP1;Ir67a;fdl;lilli;CG42340;CG43373;CG45002;Pde1c;nAChRalpha3;rdgA;CG32204;Unc-115a;mwh			dl	45/7257	0.0109434	0.0403777	-0.899307	4.06039	bru3;MESR3;CG32264;rdx;Prosap;CHKov1;CG42340;CG6833;kuz;CG43373;CG16890;Plp;hiw;rdgA;Tbh;CG18259;CG32521;ctp;bab1;CG11699;ab;spri;sra;RhoGAP19D;CG44837;Kmn1;Pde11;sprt;RapGAP1;Mrp4;Cnx99A;fdl;lilli;CG31809;cindr;Pka-R2;CG9932;Bin1;Bx;CadN;RhoGEF64C;Indy;Abd-B;RhoU;Unc-115a
	GO:0009987~cellular process	58	65.9091	0.100042	FBGN0040752, FBGN0261549, FBGN0034394, FBGN0264815, FBGN0038797, FBGN0032694, FBGN0011274, FBGN0000015, FBGN0264895, FBGN0027259, FBGN0052264, FBGN0267001, FBGN0264493, FBGN0015519, FBGN0259984, FBGN0036816, FBGN0015622, FBGN0035574, FBGN0004429, FBGN0265598, FBGN0263257, FBGN0038282, FBGN0004622, FBGN0263131, FBGN0030600, FBGN0024491, FBGN0085443, FBGN0027598, FBGN0266696, FBGN0022382, FBGN00103…	68	7515	9639	1.09401	1	0.953544	0.944449		external_sensory_organ	2/200	0.238309	0.521301	-31.5125	45.1947	ab;RhoU		male sterile	4/151	0.0054206	0.0596266	-0.992863	5.18031	ab;Pde1c;Abd-B;ctp			mir-92b	16/1343	0.000435083	0.00308909	-1.34857	10.4379	ab;Svil;CG33964;CG44837;Prosap;RapGAP1;Ir67a;CG15096;CG43373;CG44153;Cyp6g1;RhoGEF64C;RhoU;CG14693;CG13175;mwh			Cp190	46/7471	0.011216	0.0403777	-0.847973	3.80775	Svil;CG32264;rdx;LysS;Prosap;LysP;CG42340;CG6833;kuz;CG43373;CG16890;Plp;Arpc3B;hiw;rdgA;CG32204;CG18259;CG14693;BBS4;ctp;CG11699;spri;CG33964;sra;Kmn1;CG10943;Pde11;Mrp4;Cnx99A;Ir67a;fdl;lilli;CG31809;CG15096;CG45002;cindr;Pka-R2;Pde1c;Bin1;RhoGEF64C;Indy;Abd-B;RhoU;CG13175;Unc-115a;dpr6
														foregut	2/200	0.238309	0.521301	-31.2867	44.871	ab;RhoU		conditional	3/85	0.00730189	0.076496	-1.4751	7.25694	Dif;Tbh;Cnx99A			mir-92a	16/1357	0.000487585	0.00329701	-1.33709	10.1967	ab;Svil;CG33964;CG44837;Prosap;RapGAP1;Ir67a;CG15096;CG43373;cindr;CG44153;Cyp6g1;RhoGEF64C;RhoU;CG14693;mwh			twi	31/4561	0.0130543	0.041921	-0.792487	3.43831	bru3;MESR3;Svil;rdx;Prosap;CG42340;CG6833;kuz;hiw;rdgA;Tbh;CG18259;CG32521;ctp;CG5945;bab1;CG11699;spri;sprt;Mrp4;lilli;CG31809;cindr;Pka-R2;CG44153;Bx;CG9555;CadN;Indy;Abd-B;Unc-115a
Annotation Cluster 2	Enrichment Score: 2.045112354045099													endocrine_cell	2/200	0.238309	0.521301	-30.7078	44.0407	kuz;Prosap		female sterile	5/265	0.00793444	0.0793444	-1.20943	5.84946	bab1;sra;Abd-B;Tbh;ctp			mir-124	10/624	0.000641318	0.00395944	-1.17651	8.6497	CG42340;bab1;bru3;ab;Jheh2;CG33964;Pde1c;Indy;CG32521;fdl			E(z)	14/1565	0.0131443	0.041921	-0.686715	2.97469	bab1;Svil;sra;bin;rdx;Prosap;RapGAP1;CG15096;Plp;Bin1;Abd-B;Unc-115a;CG32521;dpr6
Category	Term	Count	%	PValue	Genes	List Total	Pop Hits	Pop Total	Fold Enrichment	Bonferroni	Benjamini	FDR		wing_hinge	2/200	0.238309	0.521301	-22.965	32.9362	ab;RhoU		embryonic/larval neuromuscular junction	3/90	0.00854186	0.0796763	-1.03016	4.90642	hiw;Prosap;Tbh			mir-306	9/512	0.00062985	0.00395944	-1.09265	8.05289	ab;CG32264;CG43373;CG33964;CG44153;Pde1c;Plp;Pde11;RhoU			inv	10/957	0.0133914	0.041921	-0.677409	2.92176	CG6833;spri;CG43373;sra;Pde1c;Bin1;rdx;RhoGEF64C;Indy;Sytbeta
Behavior	GO:0002121~inter-male aggressive behavior	4	4.54545	0.00754166	FBGN0010329, FBGN0035574, FBGN0264895, FBGN0265598	68	58	9639	9.77586	0.999967	0.329805	0.326659		anlage	2/200	0.238309	0.521301	-19.9788	28.6534	ab;RhoU		wing	5/271	0.00869196	0.0796763	-0.936457	4.44382	kuz;ab;Bx;ctp;mwh			mir-1001	10/637	0.000751328	0.00426754	-1.24899	8.98484	CG42340;ab;CG43373;sra;rdx;Abd-B;Tbh;RapGAP1;Ten-a;lilli			phol	27/3842	0.0143294	0.0429882	-0.627271	2.66304	bru3;CG32264;rdx;Prosap;CG6833;kuz;CG16890;hiw;rdgA;Tbh;CG18259;CG32521;ctp;CG11699;spri;sra;Kmn1;RapGAP1;Cnx99A;fdl;lilli;Pka-R2;CG9932;Bin1;Indy;RhoU;Unc-115a
	GO:0002118~aggressive behavior	4	4.54545	0.00866762	FBGN0010329, FBGN0035574, FBGN0264895, FBGN0265598	68	61	9639	9.29508	0.999993	0.332506	0.329335		germ_layer	2/200	0.238309	0.521301	-15.0053	21.5204	kuz;RhoU		partially	3/94	0.00961753	0.0846343	-1.52248	7.07065	bab1;Abd-B;ctp			bft	11/754	0.000744115	0.00426754	-1.14692	8.26166	bru3;kuz;ab;CG43373;CG33964;CG44153;Pde1c;Octbeta2R;rdgA;CG32204;Ir67a			CTCF	38/5985	0.0158399	0.0456189	-0.530275	2.19811	CG32264;rdx;Prosap;CG42340;CG6833;kuz;CG43373;CG16890;Plp;hiw;rdgA;CG18259;BBS4;CG32521;ctp;CG11699;spri;sra;CG44837;CG10943;Pde11;RapGAP1;Mrp4;Cnx99A;fdl;lilli;cindr;Pka-R2;Pde1c;Bin1;CG9555;RhoGEF64C;Indy;Abd-B;RhoU;Unc-115a;dpr6;mwh
	GO:0051705~multi-organism behavior	4	4.54545	0.011202	FBGN0010329, FBGN0035574, FBGN0264895, FBGN0265598	68	67	9639	8.46269	1	0.35619	0.352792		gut	2/200	0.238309	0.521301	-9.84202	14.1153	CG9555;CG10943		locomotor rhythm defective	2/33	0.0102843	0.087021	-1.67191	7.65258	Bx;Tbh			mir-8	14/1147	0.000815922	0.00445619	-1.03024	7.32622	bab1;ab;spri;RhoGAP19D;rdx;Mrp4;CG42340;CG45002;Plp;nAChRalpha3;rdgA;Abd-B;CG18259;Ten-a			trx	42/6855	0.0189196	0.0523927	-0.589392	2.33845	bru3;CG32264;rdx;LysS;Prosap;CHKov1;CG42340;CG6833;kuz;CG43373;CG16890;Plp;Arpc3B;hiw;rdgA;CG18259;CG14693;CG32521;ctp;Dif;CG11699;ab;spri;CG33964;sra;Kmn1;Pde11;sprt;RapGAP1;Mrp4;Cnx99A;fdl;lilli;cindr;Pka-R2;CG9932;Bin1;Indy;RhoU;CG13175;Unc-115a;mwh
														ganglion	2/200	0.238309	0.521301	-6.57434	9.42883	RhoU;Ten-a		bouton	2/34	0.0108943	0.0887681	-1.85732	8.39418	Adf1;hiw			mir-1013	18/1794	0.00139316	0.00732698	-1.06577	7.00869	ab;spri;CG33964;CG44837;Prosap;CHKov1;RapGAP1;fdl;Cngl;CG43373;CG9932;CG44153;Pde1c;CG9555;rdgA;dpr9;BBS4;ctp			disco	13/1533	0.0248694	0.0617357	-0.604934	2.2347	bru3;CG32264;sra;rdx;Prosap;fdl;lilli;Bin1;Bx;Indy;rdgA;RhoU;CG18259
Annotation Cluster 3	Enrichment Score: 1.6749229860561128													sensillum	2/200	0.238309	0.521301	-0.042824	0.0614176	ab;Ten-a		spermathecum	1/5	0.0230371	0.11	-4.67789	17.6387	Abd-B			mir-954	8/470	0.00155901	0.0079064	-0.941838	6.08777	Cngl;ab;Svil;Pde1c;RhoGAP19D;TkR99D;Abd-B;Prosap			gsb-n	7/618	0.0250914	0.0617357	-0.573934	2.11508	CG11699;Pka-R2;CG9932;rdx;Abd-B;Mrp4;CG32521
Cluster Class	Term	Count	%	PValue	Genes	List Total	Pop Hits	Pop Total	Fold Enrichment	Bonferroni	Benjamini	FDR		lateral_ectoderm	2/200	0.238309	0.521301	1.8705	-2.68265	Adf1;RhoU		nervous system	1/6	0.0275811	0.11	-4.50968	16.1926	kuz			mir-219	11/847	0.0018932	0.00927016	-0.9291	5.82498	spri;cindr;Pka-R2;CG44153;Octbeta2R;CG9555;rdx;rdgA;BBS4;ctp;dpr6			Myb	36/5772	0.0257232	0.0617357	-0.368825	1.35003	MESR3;Svil;CG32264;rdx;Prosap;CG42340;CG6833;kuz;CG43373;CG16890;Plp;Arpc3B;hiw;rdgA;CG14693;CG32521;ctp;CG11699;CG33964;sra;Kmn1;CG10943;RapGAP1;Mrp4;fdl;lilli;CG15096;Pka-R2;Bin1;Bx;Cyp6g1;Indy;RhoU;CG13175;Unc-115a;dpr6
Morphogenesis & Development	GO:0044707~single-multicellular organism process	37	42.0455	0.00120655	FBGN0040752, FBGN0261549, FBGN0085443, FBGN0011274, FBGN0000015, FBGN0027598, FBGN0022382, FBGN0027259, FBGN0010329, FBGN0004870, FBGN0267001, FBGN0051352, FBGN0025454, FBGN0000592, FBGN0264493, FBGN0264272, FBGN0086370, FBGN0086690, FBGN0259984, FBGN0036816, FBGN0045063, FBGN0045759, FBGN0015622, FBGN0035574, FBGN0011760, FBGN0041111, FBGN0263316, FBGN0265598, FBGN0038063, FBGN0038282, FBGN00311…	68	3369	9639	1.55677	0.807088	0.117466	0.116346		muscle_system	2/200	0.238309	0.521301	2.24587	-3.221	CG32264;CG45002		spermatocyte fusome	1/5	0.0230371	0.11	-4.07844	15.3784	ctp			mir-1006	17/1718	0.00223153	0.0105135	-0.936147	5.71524	bab1;Dif;Svil;CG10943;TkR99D;Prosap;RapGAP1;fdl;CG42340;Cngl;CG44153;Pde1c;CG9555;Abd-B;BBS4;CG32521;mwh			bin	7/619	0.0252848	0.0617357	-0.288505	1.06099	bru3;kuz;ab;Plp;Pde11;Indy;sprt
	GO:0009887~organ morphogenesis	15	17.0455	0.00204219	FBGN0045759, FBGN0035574, FBGN0011760, FBGN0011274, FBGN0041111, FBGN0000015, FBGN0265598, FBGN0027598, FBGN0031118, FBGN0264442, FBGN0004870, FBGN0015609, FBGN0264493, FBGN0264272, FBGN0259984	68	861	9639	2.46951	0.938354	0.154639	0.153164		haltere	2/200	0.238309	0.521301	9.78203	-14.0293	ab;RhoU		abdominal sternite 6	1/6	0.0275811	0.11	-4.18849	15.0393	Abd-B			mir-11	12/1005	0.00236923	0.0105135	-0.885563	5.3534	bru3;CG15096;MESR3;Svil;CG32264;CG9932;Pde1c;Pde11;rdgA;RhoU;Prosap;CHKov1			zfh1	6/504	0.030139	0.0700002	-0.494258	1.73086	Svil;rdx;Abd-B;RapGAP1;Unc-115a;lilli
	GO:0009888~tissue development	17	19.3182	0.00394817	FBGN0045759, FBGN0085443, FBGN0035574, FBGN0011760, FBGN0041111, FBGN0263316, FBGN0000015, FBGN0265598, FBGN0027598, FBGN0031118, FBGN0264442, FBGN0004870, FBGN0015609, FBGN0264493, FBGN0262160, FBGN0264272, FBGN0259984	68	1132	9639	2.12875	0.995447	0.253166	0.250751		leg	2/200	0.238309	0.521301	18.4287	-26.4302	ab;RhoU		adult abdominal segment 7	1/6	0.0275811	0.11	-4.13469	14.8461	Abd-B			mir-2a-1	12/1005	0.00236923	0.0105135	-0.864546	5.22635	bru3;CG15096;MESR3;Svil;CG32264;CG9932;Pde1c;Pde11;rdgA;RhoU;Prosap;CHKov1			eve	5/401	0.0392009	0.0874668	-0.328977	1.06557	CG32264;Bx;rdx;rdgA;Abd-B
	GO:0048513~animal organ development	19	21.5909	0.00445734	FBGN0045759, FBGN0035574, FBGN0011760, FBGN0011274, FBGN0041111, FBGN0263316, FBGN0000015, FBGN0265598, FBGN0027598, FBGN0031118, FBGN0264442, FBGN0004870, FBGN0267001, FBGN0015609, FBGN0264493, FBGN0262160, FBGN0264272, FBGN0259984, FBGN0045063	68	1363	9639	1.97597	0.997732	0.253166	0.250751		pupal_integumentary_system	1/117	0.421265	0.608139	-40.3427	34.876	kuz		olfactory receptor neuron	1/5	0.0230371	0.11	-3.59853	13.5688	CadN			mir-927	14/1309	0.00282884	0.0121726	-0.769697	4.5165	bab1;Svil;sra;rdx;Mrp4;Sytbeta;CG42340;CG43373;CG16890;CG44153;Bin1;Jon65Aiv;CG32204;BBS4			pho	21/3071	0.0414433	0.0874668	-0.156069	0.496835	bab1;bru3;CG11699;Svil;bin;rdx;Prosap;RapGAP1;Cnx99A;fdl;lilli;kuz;cindr;Pka-R2;hiw;Indy;rdgA;Abd-B;CG18259;Unc-115a;ctp
	GO:0060429~epithelium development	16	18.1818	0.00464354	FBGN0085443, FBGN0035574, FBGN0011760, FBGN0041111, FBGN0263316, FBGN0000015, FBGN0265598, FBGN0027598, FBGN0031118, FBGN0264442, FBGN0004870, FBGN0015609, FBGN0264493, FBGN0262160, FBGN0264272, FBGN0259984	68	1045	9639	2.17033	0.998243	0.253166	0.250751		midgut	1/165	0.538012	0.608139	-33.2667	20.6211	kuz		embryonic abdominal segment 9	1/6	0.0275811	0.11	-3.71908	13.3538	Abd-B			mir-10	2/19	0.00347423	0.0140955	-1.7562	9.94427	CG45002;Octbeta2R			D	34/5560	0.040636	0.0874668	-0.101888	0.326357	bru3;MESR3;CG32264;rdx;Prosap;CG42340;CG6833;kuz;CG43373;Plp;hiw;rdgA;CG18259;CG32521;ctp;bab1;CG11699;ab;spri;Pde11;sprt;RapGAP1;Mrp4;fdl;lilli;cindr;Pka-R2;CG9932;CadN;RhoGEF64C;Indy;Abd-B;RhoU;Unc-115a
	GO:0048731~system development	27	30.6818	0.00745004	FBGN0040752, FBGN0085443, FBGN0011274, FBGN0000015, FBGN0027598, FBGN0022382, FBGN0027259, FBGN0004870, FBGN0267001, FBGN0051352, FBGN0000592, FBGN0264493, FBGN0264272, FBGN0259984, FBGN0045063, FBGN0045759, FBGN0035574, FBGN0011760, FBGN0041111, FBGN0263316, FBGN0265598, FBGN0038063, FBGN0031118, FBGN0030600, FBGN0264442, FBGN0015609, FBGN0262160	68	2386	9639	1.60404	0.999963	0.329805	0.326659		somatic_precursor_cell	1/145	0.492507	0.608139	-27.4254	19.4239	RhoU		abdominal tergite 5	1/5	0.0230371	0.11	-3.46352	13.0597	Abd-B			mir-274	11/913	0.00337842	0.0140955	-0.829803	4.72187	bab1;CG11699;ab;Svil;CG43373;CG33964;CG44153;CG44837;LysS;RapGAP1;Ten-a			ph-p	10/1158	0.0425186	0.0874668	-0.0276444	0.0872958	kuz;sra;CG9932;Bin1;Bx;rdx;Abd-B;RapGAP1;Unc-115a;lilli
	GO:0032501~multicellular organismal process	42	47.7273	0.0100009	FBGN0040752, FBGN0261549, FBGN0085443, FBGN0264815, FBGN0032494, FBGN0011274, FBGN0000015, FBGN0027598, FBGN0022382, FBGN0027259, FBGN0010329, FBGN0004870, FBGN0267001, FBGN0051352, FBGN0025454, FBGN0000592, FBGN0264493, FBGN0264272, FBGN0086370, FBGN0086690, FBGN0259984, FBGN0036816, FBGN0045063, FBGN0045759, FBGN0015622, FBGN0035574, FBGN0011760, FBGN0041111, FBGN0263316, FBGN0265598, FBGN00380…	68	4465	9639	1.33337	0.999999	0.35619	0.352792		photoreceptor	1/166	0.540179	0.608139	-31.1805	19.2027	RhoGAP19D		seminal vesicle	1/6	0.0275811	0.11	-3.54456	12.7272	ctp			mir-1017	12/1061	0.00368233	0.0145247	-0.725153	4.06391	bab1;bru3;Svil;CG43373;Pde1c;nAChRalpha3;rdgA;CG32204;ctp;Ten-a;fdl;lilli			z	10/1195	0.0507185	0.101437	-0.0770018	0.229578	kuz;Pde11;rdx;Indy;rdgA;sprt;Prosap;RapGAP1;Unc-115a;Mrp4
	GO:0007275~multicellular organism development	31	35.2273	0.0166623	FBGN0040752, FBGN0085443, FBGN0011274, FBGN0000015, FBGN0027598, FBGN0022382, FBGN0027259, FBGN0004870, FBGN0267001, FBGN0051352, FBGN0000592, FBGN0264493, FBGN0264272, FBGN0086370, FBGN0086690, FBGN0259984, FBGN0036816, FBGN0045063, FBGN0045759, FBGN0035574, FBGN0011760, FBGN0041111, FBGN0263316, FBGN0265598, FBGN0038063, FBGN0031118, FBGN0030600, FBGN0264442, FBGN0015609, FBGN0262160, FBGN00244…	68	3057	9639	1.43744	1	0.48075	0.476164		embryo	1/195	0.598807	0.608139	-33.2419	17.047	kuz		abdominal 2 dorsal acute muscle 3	1/6	0.0275811	0.11	-3.53132	12.6797	ab			mir-275	6/324	0.00404275	0.0151071	-0.790235	4.35485	ab;CG43373;CG33964;CG44153;Pde1c;Plp			shn	2/96	0.0736541	0.139555	-0.484899	1.2648	spri;Svil
	GO:0009653~anatomical structure morphogenesis	21	23.8636	0.0187105	FBGN0045759, FBGN0085443, FBGN0035574, FBGN0011760, FBGN0011274, FBGN0041111, FBGN0000015, FBGN0265598, FBGN0027598, FBGN0022382, FBGN0031118, FBGN0264442, FBGN0004870, FBGN0267001, FBGN0051352, FBGN0015609, FBGN0264493, FBGN0264272, FBGN0033578, FBGN0086690, FBGN0259984	68	1809	9639	1.64552	1	0.510049	0.505185		imaginal_tissue	1/190	0.589254	0.608139	-26.2267	13.8712	kuz		abdominal 3 dorsal acute muscle 3	1/6	0.0275811	0.11	-3.51627	12.6256	ab			mir-1014	18/1973	0.00394984	0.0151071	-0.620907	3.43615	Dif;Svil;CG10943;TkR99D;Prosap;RapGAP1;Sytbeta;lilli;Cngl;CG44153;Pde1c;Bx;CG9555;rdgA;Abd-B;CG18259;CG32521;mwh			bap	2/95	0.0723318	0.139555	-0.465357	1.22226	sprt;CG14692
	GO:0030182~neuron differentiation	12	13.6364	0.029074	FBGN0022382, FBGN0264442, FBGN0085443, FBGN0035574, FBGN0267001, FBGN0011760, FBGN0051352, FBGN0015609, FBGN0264272, FBGN0011274, FBGN0041111, FBGN0259984	68	840	9639	2.025	1	0.626028	0.620057		eye_disc_anterior_to_the_morphogenetic_furrow	1/200	0.608139	0.608139	-20.2686	10.0806	RhoU		abdominal 4 dorsal acute muscle 3	1/6	0.0275811	0.11	-3.48599	12.5169	ab			let-7	6/333	0.00461567	0.0168058	-1.01378	5.45241	ab;CG33964;bin;CG9555;mwh;fdl			tin	4/381	0.101867	0.187317	-0.139549	0.318742	bru3;rdx;Indy;sprt
	GO:0048856~anatomical structure development	32	36.3636	0.041935	FBGN0040752, FBGN0085443, FBGN0011274, FBGN0000015, FBGN0027598, FBGN0022382, FBGN0027259, FBGN0004870, FBGN0267001, FBGN0051352, FBGN0000592, FBGN0264493, FBGN0264272, FBGN0086370, FBGN0086690, FBGN0259984, FBGN0036816, FBGN0045063, FBGN0045759, FBGN0035574, FBGN0011760, FBGN0041111, FBGN0263316, FBGN0265598, FBGN0038063, FBGN0031118, FBGN0030600, FBGN0264442, FBGN0015609, FBGN0262160, FBGN00335…	68	3407	9639	1.33138	1	0.702416	0.695716		eye_disc_posterior_to_the_morphogenetic_furrow	1/200	0.608139	0.608139	-17.3834	8.64565	RhoU		adult abdominal segment 3	1/6	0.0275811	0.11	-3.47147	12.4647	Abd-B			mir-987	16/1693	0.00477815	0.0169624	-0.790936	4.22652	bab1;MESR3;Svil;rdx;TkR99D;Prosap;Sytbeta;Ir67a;lilli;Cngl;CG43373;Pde1c;RhoU;Tbh;CG32204;CG32521			gt	4/384	0.104065	0.187317	-0.0417793	0.0945356	spri;Svil;CadN;sprt
	GO:0044767~single-organism developmental process	32	36.3636	0.0447802	FBGN0040752, FBGN0085443, FBGN0011274, FBGN0000015, FBGN0027598, FBGN0022382, FBGN0027259, FBGN0004870, FBGN0267001, FBGN0051352, FBGN0000592, FBGN0264493, FBGN0264272, FBGN0086370, FBGN0086690, FBGN0259984, FBGN0036816, FBGN0045063, FBGN0045759, FBGN0035574, FBGN0011760, FBGN0041111, FBGN0263316, FBGN0265598, FBGN0038063, FBGN0031118, FBGN0030600, FBGN0264442, FBGN0015609, FBGN0262160, FBGN00335…	68	3424	9639	1.32477	1	0.715235	0.708413		female_organism	1/200	0.608139	0.608139	-14.7415	7.33172	kuz		abdominal 5 dorsal acute muscle 3	1/6	0.0275811	0.11	-3.46068	12.426	ab			mir-966	10/826	0.00500974	0.0173508	-0.65724	3.48099	CG42340;Cngl;bru3;Svil;CG43373;RhoGAP19D;nAChRalpha3;Tbh;Sytbeta;mwh			bcd	4/408	0.122418	0.211546	0.11809	-0.248025	spri;Svil;rdx;ctp
	GO:0071840~cellular component organization or biogenesis	30	34.0909	0.0497945	FBGN0040752, FBGN0261549, FBGN0085443, FBGN0027598, FBGN0022382, FBGN0266696, FBGN0027259, FBGN0052264, FBGN0083228, FBGN0267001, FBGN0051352, FBGN0000592, FBGN0264272, FBGN0065032, FBGN0086370, FBGN0086690, FBGN0259984, FBGN0035574, FBGN0033693, FBGN0011760, FBGN0041111, FBGN0038063, FBGN0038282, FBGN0040823, FBGN0030600, FBGN0264442, FBGN0015609, FBGN0033578, FBGN0261090, FBGN0024491	68	3180	9639	1.33726	1	0.76324	0.75596		epithelium	1/200	0.608139	0.608139	-13.9151	6.92071	RhoU		abdominal 7 dorsal acute muscle 3	1/6	0.0275811	0.11	-3.44199	12.3589	ab			mir-962	9/721	0.00635161	0.0209896	-0.833394	4.21618	CG31809;Svil;CG10943;rdx;CG32204;RapGAP1;Unc-115a;Ir67a;fdl			chinmo	15/2341	0.123402	0.211546	0.221265	-0.462955	bab1;spri;Svil;CG33964;bin;lilli;CG6833;Cngl;cindr;CG44153;Bx;Jon65Aiv;rdgA;CG13175;Ten-a
	GO:0016043~cellular component organization	29	32.9545	0.0527054	FBGN0040752, FBGN0261549, FBGN0085443, FBGN0027598, FBGN0022382, FBGN0266696, FBGN0027259, FBGN0052264, FBGN0083228, FBGN0267001, FBGN0051352, FBGN0000592, FBGN0264272, FBGN0065032, FBGN0086370, FBGN0086690, FBGN0259984, FBGN0035574, FBGN0011760, FBGN0041111, FBGN0038063, FBGN0038282, FBGN0040823, FBGN0030600, FBGN0264442, FBGN0015609, FBGN0033578, FBGN0261090, FBGN0024491	68	3060	9639	1.34338	1	0.76324	0.75596		developmental_compartment	1/200	0.608139	0.608139	-11.3544	5.64714	RhoU		abdominal 6 dorsal acute muscle 3	1/6	0.0275811	0.11	-3.43472	12.3328	ab			mir-981	11/994	0.00635602	0.0209896	-0.664474	3.36115	CG42340;Cngl;cindr;Octbeta2R;CG44837;CG10943;Prosap;Unc-115a;Mrp4;BBS4;Sytbeta			insv	15/2352	0.126975	0.212609	0.348098	-0.718393	ab;spri;rdx;Prosap;Mrp4;fdl;lilli;CG42340;CG43373;hiw;Indy;rdgA;Abd-B;ctp;mwh
	GO:0048699~generation of neurons	12	13.6364	0.0528375	FBGN0022382, FBGN0264442, FBGN0085443, FBGN0035574, FBGN0267001, FBGN0011760, FBGN0051352, FBGN0015609, FBGN0264272, FBGN0011274, FBGN0041111, FBGN0259984	68	925	9639	1.83892	1	0.76324	0.75596		dorsal_closure_embryo	1/200	0.608139	0.608139	-11.2133	5.57697	kuz		antennal lobe glomerulus DL1	1/5	0.0230371	0.11	-3.17829	11.9842	CadN			mir-304	9/724	0.00652057	0.0210437	-0.778034	3.91568	kuz;CG44153;CG44837;nAChRalpha3;CadN;CG32521;Sytbeta;Ten-a;mwh			prd	7/919	0.135725	0.21716	0.146624	-0.292826	MESR3;Svil;rdx;rdgA;Abd-B;RapGAP1;lilli
	GO:0032502~developmental process	32	36.3636	0.0548243	FBGN0040752, FBGN0085443, FBGN0011274, FBGN0000015, FBGN0027598, FBGN0022382, FBGN0027259, FBGN0004870, FBGN0267001, FBGN0051352, FBGN0000592, FBGN0264493, FBGN0264272, FBGN0086370, FBGN0086690, FBGN0259984, FBGN0036816, FBGN0045063, FBGN0045759, FBGN0035574, FBGN0011760, FBGN0041111, FBGN0263316, FBGN0265598, FBGN0038063, FBGN0031118, FBGN0030600, FBGN0264442, FBGN0015609, FBGN0262160, FBGN00335…	68	3478	9639	1.3042	1	0.770366	0.763018		excretory_system	1/200	0.608139	0.608139	-8.99388	4.47312	CG15096		antennal lobe glomerulus	1/5	0.0230371	0.11	-3.09524	11.6711	CadN			mir-970	8/604	0.00710255	0.0224125	-0.59852	2.96106	bru3;ab;CG1850;Cyp6g1;rdx;BBS4;Ir67a;mwh			Med	29/5130	0.135144	0.21716	0.367939	-0.736398	bru3;MESR3;CG32264;rdx;Prosap;CG42340;CG6833;kuz;hiw;CG18259;ctp;CG11699;spri;sra;Kmn1;sprt;RapGAP1;Mrp4;Cnx99A;fdl;lilli;cindr;Bin1;Bx;CadN;Indy;Abd-B;RhoU;Unc-115a
	GO:0007399~nervous system development	18	20.4545	0.0661721	FBGN0040752, FBGN0085443, FBGN0035574, FBGN0011760, FBGN0011274, FBGN0041111, FBGN0038063, FBGN0022382, FBGN0030600, FBGN0264442, FBGN0027259, FBGN0267001, FBGN0051352, FBGN0015609, FBGN0000592, FBGN0264272, FBGN0259984, FBGN0045063	68	1686	9639	1.51335	1	0.834385	0.826427		cleavage_stage_embryo	1/200	0.608139	0.608139	-3.22035	1.60165	RhoU		embryonic heart cardioblast	1/6	0.0275811	0.11	-3.24981	11.6689	kuz			mir-977	8/629	0.00896221	0.027666	-0.573443	2.70363	Cngl;ab;CG1850;sra;RhoU;CG32204;ctp;Cnx99A			Snr1	3/291	0.1538	0.24073	0.44069	-0.825016	cindr;Bx;hiw
	GO:0048869~cellular developmental process	20	22.7273	0.334865	FBGN0045759, FBGN0085443, FBGN0035574, FBGN0011760, FBGN0011274, FBGN0041111, FBGN0000015, FBGN0027598, FBGN0022382, FBGN0264442, FBGN0027259, FBGN0267001, FBGN0051352, FBGN0015609, FBGN0264493, FBGN0264272, FBGN0033578, FBGN0086370, FBGN0085370, FBGN0259984	68	2453	9639	1.15573	1	1	0.991189		cuticle	1/200	0.608139	0.608139	-2.70259	1.34414	RhoU		metathoracic segment	1/6	0.0275811	0.11	-2.93098	10.524	Abd-B			mir-14	8/632	0.00920779	0.0278193	-0.659193	3.0901	spri;Svil;CG32264;CG16890;RhoGAP19D;CG44837;Indy;mwh			Sfmbt	5/631	0.170532	0.261241	0.402884	-0.712634	CG42340;Plp;hiw;rdx;lilli
	GO:0030154~cell differentiation	19	21.5909	0.348995	FBGN0045759, FBGN0085443, FBGN0035574, FBGN0011760, FBGN0011274, FBGN0041111, FBGN0000015, FBGN0027598, FBGN0022382, FBGN0264442, FBGN0027259, FBGN0267001, FBGN0051352, FBGN0015609, FBGN0264493, FBGN0264272, FBGN0086370, FBGN0085370, FBGN0259984	68	2333	9639	1.15441	1	1	0.991189		compartment	1/200	0.608139	0.608139	-1.90053	0.945233	RhoU		terminal filament	1/6	0.0275811	0.11	-2.81946	10.1236	bab1			mir-2a-2	8/650	0.0107888	0.0312654	-0.541503	2.4526	MESR3;CG45002;CG16890;CG9932;CG44837;CG9555;CG32204;Ten-a			mip120	28/5120	0.188399	0.282598	0.561862	-0.937857	Svil;CG32264;rdx;Prosap;CG42340;CG6833;kuz;CG43373;Plp;Arpc3B;hiw;rdgA;CG14693;ctp;CG11699;CG33964;Kmn1;CG10943;Mrp4;fdl;lilli;CG15096;Pka-R2;Bx;Cyp6g1;Indy;RhoU;CG13175
														chorion	1/200	0.608139	0.608139	-1.80303	0.89674	Tlk		stress response defective	2/40	0.0148768	0.11	-1.90464	8.01464	Dif;Mrp4			mir-2c	8/650	0.0107888	0.0312654	-0.520602	2.35794	MESR3;CG45002;CG16890;CG9932;CG44837;CG9555;CG32204;Ten-a			CtBP	9/1410	0.208248	0.305998	0.451914	-0.709064	CG32264;CG33964;Pka-R2;CG44837;Arpc3B;Cyp6g1;Prosap;RapGAP1;CG13175
Annotation Cluster 4	Enrichment Score: 1.5467660663804057													chorionic_layer	1/200	0.608139	0.608139	-1.53858	0.765213	rdx		microchaeta	2/49	0.0218333	0.11	-1.70638	6.52574	kuz;mwh			mir-975	11/1087	0.011996	0.0340688	-0.412031	1.82249	bru3;kuz;Svil;CG43373;CG33964;sra;RhoGEF64C;rdgA;BBS4;Sytbeta;Cnx99A			slp1	5/685	0.21385	0.307943	0.446488	-0.688699	kuz;Svil;Indy;sprt;RapGAP1
Cluster Class	Term	Count	%	PValue	Genes	List Total	Pop Hits	Pop Total	Fold Enrichment	Bonferroni	Benjamini	FDR		compartment_boundary	1/200	0.608139	0.608139	-0.580719	0.288821	RhoU		antenna	2/52	0.0243986	0.11	-1.52795	5.67364	bab1;Abd-B			mir-960	9/807	0.0127286	0.0350602	-0.467872	2.04175	ab;Svil;CG1850;Pde1c;CG44837;ctp;Cnx99A;Ten-a;dpr6			kni	1/56	0.230002	0.324709	-0.0117805	0.0173134	spri
Organelle Organization	GO:0030036~actin cytoskeleton organization	7	7.95455	0.00822698	FBGN0027598, FBGN0261549, FBGN0052264, FBGN0011760, FBGN0264272, FBGN0041111, FBGN0065032	68	254	9639	3.9065	0.999987	0.329805	0.326659		vitelline_membrane	1/200	0.608139	0.608139	5.9206	-2.94462	rdx		presumptive embryonic/larval central nervous system	2/56	0.028	0.11	-1.51281	5.40914	kuz;CadN			mir-1010	7/539	0.012839	0.0350602	-0.465868	2.02898	CG42340;bab1;Jheh2;CG44153;RhoGAP19D;CG10943;Sytbeta			lin-52	13/2244	0.241006	0.3337	0.59108	-0.841069	Svil;CG33964;Kmn1;Prosap;CG42340;CG6833;kuz;Pka-R2;Plp;Bx;hiw;CG14693;CG13175
	GO:0007010~cytoskeleton organization	11	12.5	0.0107013	FBGN0266696, FBGN0027598, FBGN0261549, FBGN0052264, FBGN0011760, FBGN0051352, FBGN0264272, FBGN0041111, FBGN0065032, FBGN0033578, FBGN0086690	68	626	9639	2.49081	1	0.35619	0.352792		gastrula_embryo	1/200	0.608139	0.608139	9.16667	-4.55906	kuz		photoreceptor cell R7	2/54	0.0261739	0.11	-1.44882	5.27804	CadN;rdgA			mir-13a	9/819	0.0139036	0.0365612	-0.428594	1.8325	bru3;CG15096;MESR3;Svil;CG9932;Pde1c;rdgA;Prosap;CHKov1			brm	2/220	0.272755	0.367463	0.603283	-0.783774	hiw;lilli
	GO:0030029~actin filament-based process	7	7.95455	0.0113063	FBGN0027598, FBGN0261549, FBGN0052264, FBGN0011760, FBGN0264272, FBGN0041111, FBGN0065032	68	272	9639	3.64798	1	0.35619	0.352792		primordium	1/200	0.608139	0.608139	17.7088	-8.80749	RhoU		somatic clone	7/577	0.0180142	0.11	-1.18892	4.7754	kuz;CadN;rdgA;Abd-B;ctp;mwh;fdl			mir-308	9/819	0.0139036	0.0365612	-0.405786	1.73498	bru3;CG15096;MESR3;Svil;CG9932;Pde1c;rdgA;Prosap;CHKov1			BEAF-32	35/6874	0.286897	0.367463	0.687153	-0.858001	Svil;CG32264;rdx;Prosap;CG42340;CG6833;kuz;CG16890;Plp;Arpc3B;hiw;rdgA;CG18259;CG14693;BBS4;CG32521;ctp;CG11699;spri;CG33964;sra;RhoGAP19D;Kmn1;Pde11;Cnx99A;fdl;lilli;cindr;Pka-R2;Bin1;Bx;Indy;RhoU;CG13175;Unc-115a
	GO:0007015~actin filament organization	5	5.68182	0.0185364	FBGN0027598, FBGN0261549, FBGN0011760, FBGN0264272, FBGN0065032	68	146	9639	4.85445	1	0.510049	0.505185		posterior_ectoderm	1/200	0.608139	0.608139	18.7912	-9.34585	RhoU		macrochaeta	3/127	0.0214445	0.11	-1.0403	3.99712	bab1;Dif;ctp			ban	7/568	0.0166741	0.0430495	-0.479216	1.96186	CG6833;Svil;CG32264;CG43373;RhoGEF64C;CG32521;Sytbeta			jumu	6/962	0.290006	0.367463	0.726383	-0.899156	CG6833;kuz;RhoU;Prosap;CG18259;lilli
	GO:1902589~single-organism organelle organization	11	12.5	0.0690302	FBGN0027598, FBGN0261549, FBGN0027259, FBGN0052264, FBGN0011760, FBGN0264272, FBGN0041111, FBGN0065032, FBGN0033578, FBGN0086690, FBGN0261090	68	853	9639	1.82796	1	0.834385	0.826427		reproductive_system	1/200	0.608139	0.608139	20.4207	-10.1563	kuz		neurophysiology defective	4/231	0.022778	0.11	-0.936945	3.54349	hiw;rdgA;Tbh;Cnx99A			mir-984	5/321	0.0170347	0.0431951	-0.622628	2.53565	ab;CG33964;bin;mwh;fdl			TfIIB	15/2744	0.290569	0.367463	0.859034	-1.06169	MESR3;sra;sprt;Prosap;RapGAP1;lilli;CG42340;CG6833;kuz;Bin1;hiw;RhoU;CG18259;Unc-115a;ctp
	GO:0006996~organelle organization	16	18.1818	0.411472	FBGN0040752, FBGN0261549, FBGN0011760, FBGN0041111, FBGN0266696, FBGN0027598, FBGN0027259, FBGN0052264, FBGN0051352, FBGN0264272, FBGN0065032, FBGN0033578, FBGN0086370, FBGN0086690, FBGN0024491, FBGN0261090	68	1993	9639	1.13798	1	1	0.991189		germline_cyst	1/200	0.608139	0.608139	24.4886	-12.1794	kuz		male terminalia	1/7	0.0321042	0.110321	-3.78378	13.0116	Abd-B			mir-1009	10/1004	0.0181456	0.0452048	-0.361736	1.45032	CG42340;CG31809;Svil;Pde1c;CG9555;Pde11;rdgA;RapGAP1;CG14693;Ten-a			sens	34/6675	0.290908	0.367463	0.949241	-1.17207	bru3;rdx;Prosap;Est-6;CG42340;CG6833;kuz;CG16890;hiw;rdgA;CG18259;BBS4;CG5945;bab1;CG33964;sra;Kmn1;sprt;RapGAP1;Mrp4;Cnx99A;lilli;CG15096;cindr;Pka-R2;Bin1;Bx;CadN;Indy;Abd-B;RhoU;CG13175;Unc-115a;mwh
														neurogenic_region	1/200	0.608139	0.608139	25.4739	-12.6695	RhoU		giant fiber neuron	1/7	0.0321042	0.110321	-3.56378	12.255	hiw			mir-13b-1	5/345	0.0224677	0.055007	-0.359832	1.36581	MESR3;CG32264;CG9932;Pde11;RhoU			cnc	3/451	0.349936	0.42704	0.734842	-0.771588	kuz;Jheh2;Bx
Annotation Cluster 5	Enrichment Score: 1.4862101810398753													tracheal_system	1/200	0.608139	0.608139	27.7307	-13.7919	RhoU		GO0001940:male pronucleus	1/7	0.0321042	0.110321	-3.5149	12.0869	sra			mir-1011	11/1198	0.023044	0.0551228	-0.220299	0.830605	CG42340;Svil;CG43373;cindr;Pde1c;Cyp6g1;RhoGEF64C;CG32204;RapGAP1;Unc-115a;Ir67a			mip130	15/2856	0.347344	0.42704	0.820839	-0.867986	CG32264;CG33964;Kmn1;Prosap;CG42340;CG6833;kuz;Pka-R2;Plp;Bx;Arpc3B;hiw;Cyp6g1;CG14693;CG13175
Cluster Class	Term	Count	%	PValue	Genes	List Total	Pop Hits	Pop Total	Fold Enrichment	Bonferroni	Benjamini	FDR		trunk_ectoderm	1/200	0.608139	0.608139	29.2264	-14.5358	RhoU		rhabdomere R6	1/7	0.0321042	0.110321	-3.47098	11.9359	Cnx99A			mir-252	12/1358	0.0232913	0.0551228	-0.119105	0.447797	bab1;ab;Svil;CG45002;cindr;Indy;Abd-B;sprt;Mrp4;CG32521;Sytbeta;mwh			ttk	3/476	0.381677	0.436203	0.758446	-0.73052	Plp;Kmn1;Prosap
Nervous system development & Function	GO:0040011~locomotion	14	15.9091	0.000277473	FBGN0261549, FBGN0085443, FBGN0035574, FBGN0000015, FBGN0027598, FBGN0022382, FBGN0030600, FBGN0264442, FBGN0010329, FBGN0267001, FBGN0051352, FBGN0015609, FBGN0086690, FBGN0259984	68	618	9639	3.21117	0.314939	0.0540279	0.0535126		hindgut	1/200	0.608139	0.608139	30.7222	-15.2797	RhoU		rhabdomere R1	1/7	0.0321042	0.110321	-3.46395	11.9117	Cnx99A			mir-278	6/483	0.0251682	0.0569505	-0.309499	1.13963	bru3;kuz;CG33964;CG44153;Pde1c;hiw			GATAe	4/666	0.374849	0.436203	0.964441	-0.946339	RhoU;Prosap;CG14693;lilli
	GO:0042221~response to chemical	18	20.4545	0.00105602	FBGN0036010, FBGN0035574, FBGN0011274, FBGN0041111, FBGN0265598, FBGN0038282, FBGN0022382, FBGN0004622, FBGN0030600, FBGN0264442, FBGN0010329, FBGN0267001, FBGN0051352, FBGN0015609, FBGN0025454, FBGN0015519, FBGN0086370, FBGN0259984	68	1097	9639	2.32589	0.763098	0.113121	0.112042		unfertilized_egg	1/200	0.608139	0.608139	30.7222	-15.2797	Tlk		stigmatophore	1/7	0.0321042	0.110321	-3.32692	11.4405	Abd-B			mir-989	7/623	0.0260689	0.0569505	-0.304897	1.11196	bru3;kuz;CG44837;nAChRalpha3;sprt;RapGAP1;Frq2			run	4/672	0.381213	0.436203	1.12406	-1.08404	CG6833;Pka-R2;rdx;Unc-115a
	GO:0006928~movement of cell or subcellular component	13	14.7727	0.00178809	FBGN0085443, FBGN0035574, FBGN0011760, FBGN0000015, FBGN0027598, FBGN0022382, FBGN0264442, FBGN0027259, FBGN0267001, FBGN0051352, FBGN0015609, FBGN0086690, FBGN0259984	68	661	9639	2.78782	0.912783	0.154639	0.153164		late_embryo	1/200	0.608139	0.608139	31.0948	-15.4651	RhoU		anterior dorsocentral bristle	1/8	0.0366065	0.110321	-3.26375	10.795	Bx			mir-1012	7/617	0.024899	0.0569505	-0.239781	0.885493	MESR3;Svil;CG1850;CG44153;rdx;Prosap;Ir67a			Chro	37/7519	0.367932	0.436203	1.12128	-1.12112	Svil;CG32264;rdx;Prosap;CG42340;CG6833;kuz;CG43373;CG16890;Plp;Arpc3B;hiw;rdgA;CG18259;CG14693;CG32521;ctp;CG11699;CG33964;sra;Kmn1;Pde11;RapGAP1;Mrp4;Cnx99A;fdl;lilli;cindr;Pka-R2;Bin1;Bx;Cyp6g1;Indy;RhoU;CG13175;Unc-115a;dpr6
	GO:0009887~organ morphogenesis	15	17.0455	0.00204219	FBGN0045759, FBGN0035574, FBGN0011760, FBGN0011274, FBGN0041111, FBGN0000015, FBGN0265598, FBGN0027598, FBGN0031118, FBGN0264442, FBGN0004870, FBGN0015609, FBGN0264493, FBGN0264272, FBGN0259984	68	861	9639	2.46951	0.938354	0.154639	0.153164		imaginal_disc	1/200	0.608139	0.608139	32.2179	-16.0236	RhoU		female genitalia	1/8	0.0366065	0.110321	-3.21817	10.6442	Abd-B			mir-31a	6/486	0.025842	0.0569505	-0.196381	0.717921	ab;CG1850;CG44837;Kmn1;Ten-a;mwh			Mad	1/109	0.399151	0.449045	0.775838	-0.712541	CG1850
	GO:0048513~animal organ development	19	21.5909	0.00445734	FBGN0045759, FBGN0035574, FBGN0011760, FBGN0011274, FBGN0041111, FBGN0263316, FBGN0000015, FBGN0265598, FBGN0027598, FBGN0031118, FBGN0264442, FBGN0004870, FBGN0267001, FBGN0015609, FBGN0264493, FBGN0262160, FBGN0264272, FBGN0259984, FBGN0045063	68	1363	9639	1.97597	0.997732	0.253166	0.250751		ventral_ectoderm	1/200	0.608139	0.608139	32.2179	-16.0236	RhoU		rhabdomere R4	1/8	0.0366065	0.110321	-3.115	10.3029	Cnx99A			mir-31b	6/486	0.025842	0.0569505	-0.171676	0.627604	ab;CG1850;CG44837;Kmn1;Ten-a;mwh			en	1/120	0.429348	0.475586	0.499786	-0.422563	lilli
	GO:0007409~axonogenesis	8	9.09091	0.00544459	FBGN0022382, FBGN0264442, FBGN0085443, FBGN0035574, FBGN0267001, FBGN0051352, FBGN0015609, FBGN0259984	68	309	9639	3.6699	0.999413	0.285422	0.2827		integumentary_system	1/200	0.608139	0.608139	33.7136	-16.7675	kuz		rhabdomere R5	1/8	0.0366065	0.110321	-3.11254	10.2948	Cnx99A			mir-929	6/505	0.0303906	0.0653859	-0.147727	0.516101	ab;CG45002;Pde1c;Indy;Ten-a;fdl			sxc	3/553	0.476728	0.520067	1.10939	-0.821847	Svil;CG43373;Bx
	GO:0061564~axon development	8	9.09091	0.00678788	FBGN0022382, FBGN0264442, FBGN0085443, FBGN0035574, FBGN0267001, FBGN0051352, FBGN0015609, FBGN0259984	68	322	9639	3.52174	0.999907	0.329805	0.326659		wing_blade	1/200	0.608139	0.608139	38.0287	-18.9136	RhoU		abdominal segment 9	1/8	0.0366065	0.110321	-2.81105	9.29763	Abd-B			mir-972	12/1429	0.0328508	0.0690946	-0.155522	0.531227	CG42340;kuz;Svil;CG43373;Jheh2;CG9932;nAChRalpha3;CG9555;rdx;BBS4;CG32521;Sytbeta			ftz	1/145	0.492507	0.529262	0.65625	-0.464786	rdx
	GO:0048731~system development	27	30.6818	0.00745004	FBGN0040752, FBGN0085443, FBGN0011274, FBGN0000015, FBGN0027598, FBGN0022382, FBGN0027259, FBGN0004870, FBGN0267001, FBGN0051352, FBGN0000592, FBGN0264493, FBGN0264272, FBGN0259984, FBGN0045063, FBGN0045759, FBGN0035574, FBGN0011760, FBGN0041111, FBGN0263316, FBGN0265598, FBGN0038063, FBGN0031118, FBGN0030600, FBGN0264442, FBGN0015609, FBGN0262160	68	2386	9639	1.60404	0.999963	0.329805	0.326659		wing_cell	1/200	0.608139	0.608139	41.1922	-20.487	RhoU		GO0071212:subsynaptic reticulum	1/8	0.0366065	0.110321	-2.61046	8.63417	Prosap			mir-1002	11/1268	0.0330876	0.0690946	0.148858	-0.507397	ab;Svil;CG45002;RhoGEF64C;Indy;Abd-B;sprt;Mrp4;CG32521;Sytbeta;mwh			CBP	6/1348	0.60362	0.639127	1.25804	-0.635075	kuz;rdx;RhoU;CG18259;fdl;lilli
	GO:0007411~axon guidance	7	7.95455	0.00807599	FBGN0022382, FBGN0264442, FBGN0035574, FBGN0267001, FBGN0051352, FBGN0015609, FBGN0259984	68	253	9639	3.92194	0.999984	0.329805	0.326659		male_organism	1/200	0.608139	0.608139	43.5132	-21.6414	Tlk		midline crossing tract	1/7	0.0321042	0.110321	-2.30672	7.93228	kuz			mir-305	10/1117	0.034558	0.0711193	0.0168684	-0.0567642	CG42340;bab1;kuz;CG45002;Pde1c;rdx;Abd-B;CG32204;LysP;fdl			kn	2/508	0.687833	0.717739	1.26102	-0.471884	Svil;Prosap
	GO:0042330~taxis	8	9.09091	0.00810622	FBGN0022382, FBGN0261549, FBGN0264442, FBGN0035574, FBGN0267001, FBGN0051352, FBGN0015609, FBGN0259984	68	333	9639	3.40541	0.999985	0.329805	0.326659		mechanosensory_sensory_organ	1/200	0.608139	0.608139	46.0216	-22.8889	RhoU		abdominal tergite 6	1/7	0.0321042	0.110321	-1.49	5.12378	bab1			mir-999	8/815	0.0359053	0.0728366	0.0166405	-0.0553607	CG44153;CG44837;Kmn1;nAChRalpha3;Prosap;CG32204;BBS4;ctp			EcR	1/325	0.782859	0.793885	1.02936	-0.251989	rdx
	GO:0097485~neuron projection guidance	7	7.95455	0.00934155	FBGN0022382, FBGN0264442, FBGN0035574, FBGN0267001, FBGN0051352, FBGN0015609, FBGN0259984	68	261	9639	3.80172	0.999997	0.344123	0.34084										retina	2/61	0.0327809	0.110321	-1.24425	4.25274	rdgA;Cnx99A			mir-982	5/400	0.0388498	0.0776997	0.0394245	-0.128053	CG42340;bru3;MESR3;CG33964;CG44153			E2f2	9/2340	0.774296	0.793885	1.45295	-0.371665	CG42340;kuz;CG32264;CG43373;CG33964;Bx;Cyp6g1;CG14693;CG13175
	GO:0006935~chemotaxis	7	7.95455	0.0114984	FBGN0022382, FBGN0264442, FBGN0035574, FBGN0267001, FBGN0051352, FBGN0015609, FBGN0259984	68	273	9639	3.63462	1	0.35619	0.352792										wing blade dorsal compartment	1/8	0.0366065	0.110321	-1.27352	4.21221	Bx			mir-956	7/682	0.0396307	0.0781605	0.00432204	-0.0139522	Cngl;CG45002;CG44153;Pde1c;CG44837;TkR99D;rdgA			Ubx	8/2363	0.872506	0.872506	1.59812	-0.21796	kuz;hiw;RhoU;Prosap;CG18259;ctp;fdl;lilli
	GO:0009653~anatomical structure morphogenesis	21	23.8636	0.0187105	FBGN0045759, FBGN0085443, FBGN0035574, FBGN0011760, FBGN0011274, FBGN0041111, FBGN0000015, FBGN0265598, FBGN0027598, FBGN0022382, FBGN0031118, FBGN0264442, FBGN0004870, FBGN0267001, FBGN0051352, FBGN0015609, FBGN0264493, FBGN0264272, FBGN0033578, FBGN0086690, FBGN0259984	68	1809	9639	1.64552	1	0.510049	0.505185										lamina plexus	1/8	0.0366065	0.110321	-1.18032	3.90395	Unc-115a			mir-1000	14/1816	0.0407838	0.0793328	0.121176	-0.387699	bru3;CG33964;bin;rdx;Prosap;Sytbeta;CG42340;CG44153;Pde1c;Bx;CG9555;CG32204;BBS4;Ten-a
	GO:0030182~neuron differentiation	12	13.6364	0.029074	FBGN0022382, FBGN0264442, FBGN0085443, FBGN0035574, FBGN0267001, FBGN0011760, FBGN0051352, FBGN0015609, FBGN0264272, FBGN0011274, FBGN0041111, FBGN0259984	68	840	9639	2.025	1	0.626028	0.620057										genitalia	1/9	0.041088	0.112992	-3.37672	10.7786	Abd-B			mir-282	4/281	0.0421621	0.0809057	0.0903012	-0.285915	CG42340;CG44153;CG9555;ctp
	GO:0048666~neuron development	11	12.5	0.0293151	FBGN0022382, FBGN0264442, FBGN0085443, FBGN0035574, FBGN0267001, FBGN0011760, FBGN0051352, FBGN0015609, FBGN0011274, FBGN0041111, FBGN0259984	68	734	9639	2.12432	1	0.626028	0.620057										apterous-expressing neuron of the lateral cluster of the thorax	1/9	0.041088	0.112992	-3.0454	9.72102	kuz			mir-957	6/567	0.0487815	0.0923596	-0.00747758	0.0225853	CG6833;bab1;ab;Pde1c;CG14692;Sytbeta
	GO:0048667~cell morphogenesis involved in neuron differentiation	8	9.09091	0.0442767	FBGN0022382, FBGN0264442, FBGN0085443, FBGN0035574, FBGN0267001, FBGN0051352, FBGN0015609, FBGN0259984	68	471	9639	2.40764	1	0.715235	0.708413										rhabdomere R2	1/9	0.041088	0.112992	-3.0219	9.64603	Cnx99A			mir-2495	2/79	0.0523211	0.0939976	-0.228398	0.673854	bab1;Indy
	GO:0048699~generation of neurons	12	13.6364	0.0528375	FBGN0022382, FBGN0264442, FBGN0085443, FBGN0035574, FBGN0267001, FBGN0011760, FBGN0051352, FBGN0015609, FBGN0264272, FBGN0011274, FBGN0041111, FBGN0259984	68	925	9639	1.83892	1	0.76324	0.75596										rhabdomere R3	1/9	0.041088	0.112992	-3.01743	9.63176	Cnx99A			mir-303	8/881	0.0525215	0.0939976	0.0627443	-0.184878	CG11699;ab;CG45002;CG44153;Plp;rdx;Sytbeta;ctp
	GO:0007399~nervous system development	18	20.4545	0.0661721	FBGN0040752, FBGN0085443, FBGN0035574, FBGN0011760, FBGN0011274, FBGN0041111, FBGN0038063, FBGN0022382, FBGN0030600, FBGN0264442, FBGN0027259, FBGN0267001, FBGN0051352, FBGN0015609, FBGN0000592, FBGN0264272, FBGN0259984, FBGN0045063	68	1686	9639	1.51335	1	0.834385	0.826427										mesothoracic segment	1/9	0.041088	0.112992	-2.66555	8.50853	Abd-B			mir-79	10/1198	0.051427	0.0939976	0.109638	-0.325362	bab1;cindr;Dic2;Pde1c;nAChRalpha3;CG9555;rdgA;CG32204;fdl;lilli
	GO:0030030~cell projection organization	10	11.3636	0.0695822	FBGN0022382, FBGN0264442, FBGN0085443, FBGN0035574, FBGN0267001, FBGN0051352, FBGN0015609, FBGN0264272, FBGN0033578, FBGN0259984	68	741	9639	1.91296	1	0.834385	0.826427										hub cell	1/9	0.041088	0.112992	-2.18263	6.96703	CadN			mir-5	7/728	0.0529564	0.0939976	0.19797	-0.581692	CG42340;bru3;Pde1c;Octbeta2R;CG9555;CG32521;lilli
	GO:0009605~response to external stimulus	12	13.6364	0.0705265	FBGN0022382, FBGN0261549, FBGN0030600, FBGN0264442, FBGN0035574, FBGN0004430, FBGN0267001, FBGN0051352, FBGN0015609, FBGN0011274, FBGN0004429, FBGN0259984	68	972	9639	1.75	1	0.834385	0.826427										GO0005794:Golgi apparatus	1/9	0.041088	0.112992	-1.53485	4.8993	Cnx99A			mir-958	8/881	0.0525215	0.0939976	0.273616	-0.806218	Cngl;Dif;ab;Svil;Octbeta2R;RhoGEF64C;Sytbeta;fdl
	GO:0048858~cell projection morphogenesis	9	10.2273	0.0710115	FBGN0022382, FBGN0264442, FBGN0085443, FBGN0035574, FBGN0267001, FBGN0051352, FBGN0015609, FBGN0033578, FBGN0259984	68	633	9639	2.0154	1	0.834385	0.826427										short lived	3/167	0.0430032	0.116799	-0.747815	2.35298	Dif;sra;Mrp4			mir-961	8/895	0.0565961	0.0992178	0.13375	-0.384106	ab;CG45002;Kmn1;CG9555;CG32204;RapGAP1;Frq2;BBS4
	GO:0000904~cell morphogenesis involved in differentiation	8	9.09091	0.0722384	FBGN0022382, FBGN0264442, FBGN0085443, FBGN0035574, FBGN0267001, FBGN0051352, FBGN0015609, FBGN0259984	68	527	9639	2.1518	1	0.839228	0.831224										optomotor response defective	1/10	0.045549	0.119295	-3.22655	9.9667	CadN			mir-986	6/608	0.0640711	0.109999	0.174768	-0.48022	CG43373;CG33964;Pde1c;Octbeta2R;Bx;LysP
	GO:0032990~cell part morphogenesis	9	10.2273	0.0768401	FBGN0022382, FBGN0264442, FBGN0085443, FBGN0035574, FBGN0267001, FBGN0051352, FBGN0015609, FBGN0033578, FBGN0259984	68	644	9639	1.98098	1	0.876018	0.867663										abdominal segment 2	1/10	0.045549	0.119295	-2.39765	7.40627	Abd-B			mir-974	4/325	0.0650698	0.109999	0.205411	-0.561244	Cngl;CG1850;Pde1c;Ten-a
	GO:0048812~neuron projection morphogenesis	8	9.09091	0.0914586	FBGN0022382, FBGN0264442, FBGN0085443, FBGN0035574, FBGN0267001, FBGN0051352, FBGN0015609, FBGN0259984	68	558	9639	2.03226	1	0.94438	0.935372										segmental nerve	1/10	0.045549	0.119295	-1.15053	3.55395	Unc-115a			mir-34	7/763	0.0647973	0.109999	0.285273	-0.780648	CG44153;CG44837;Bx;nAChRalpha3;dpr9;CG32521;mwh
	GO:0031175~neuron projection development	8	9.09091	0.115594	FBGN0022382, FBGN0264442, FBGN0085443, FBGN0035574, FBGN0267001, FBGN0051352, FBGN0015609, FBGN0259984	68	592	9639	1.91554	1	1	0.991189										vMP2 neuron	1/11	0.0499894	0.122196	-3.54807	10.6298	CadN			mir-994	7/766	0.0658819	0.110062	0.389517	-1.05945	CG42340;bru3;ab;Pde1c;CG10943;CG32521;lilli
	GO:0008038~neuron recognition	3	3.40909	0.158021	FBGN0264442, FBGN0267001, FBGN0015609	68	102	9639	4.16912	1	1	0.991189										adult abdominal segment 5	1/11	0.0499894	0.122196	-2.69424	8.07178	Abd-B			mir-1003	5/473	0.0696488	0.112388	0.319675	-0.851708	CG43373;CG44837;rdx;TkR99D;CG32204
	GO:0008037~cell recognition	3	3.40909	0.162912	FBGN0264442, FBGN0267001, FBGN0015609	68	104	9639	4.08894	1	1	0.991189										cystic bulge	1/11	0.0499894	0.122196	-2.3294	6.97876	ctp			mir-1004	5/473	0.0696488	0.112388	0.337474	-0.899129	CG43373;CG44837;rdx;TkR99D;CG32204
	GO:0000902~cell morphogenesis	9	10.2273	0.195605	FBGN0022382, FBGN0264442, FBGN0085443, FBGN0035574, FBGN0267001, FBGN0051352, FBGN0015609, FBGN0033578, FBGN0259984	68	807	9639	1.58086	1	1	0.991189										sternite	1/11	0.0499894	0.122196	-0.988124	2.96037	Abd-B			mir-283	11/1437	0.0694842	0.112388	0.371295	-0.990116	kuz;CG1850;CG44153;Pde1c;RhoGAP19D;rdgA;Abd-B;CG32204;RapGAP1;fdl;lilli
	GO:0007417~central nervous system development	4	4.54545	0.295087	FBGN0264442, FBGN0267001, FBGN0259984, FBGN0045063	68	273	9639	2.07692	1	1	0.991189										embryonic/first instar larval cuticle	3/175	0.048248	0.122196	-0.822011	2.49184	sra;Bin1;Abd-B			mir-87	7/802	0.0797617	0.126669	0.218772	-0.553211	Cngl;bru3;spri;Pde1c;Octbeta2R;dpr9;lilli
	GO:0022008~neurogenesis	13	14.7727	0.298289	FBGN0085443, FBGN0035574, FBGN0011760, FBGN0011274, FBGN0041111, FBGN0022382, FBGN0264442, FBGN0027259, FBGN0267001, FBGN0051352, FBGN0015609, FBGN0264272, FBGN0259984	68	1445	9639	1.27526	1	1	0.991189										third instar larval stage	4/295	0.0488577	0.122196	-0.769448	2.32284	hiw;Prosap;Tbh;Unc-115a			mir-279	5/497	0.0820675	0.126669	0.446598	-1.11659	CG15096;kuz;Svil;CG45002;lilli
	GO:0032989~cellular component morphogenesis	9	10.2273	0.309031	FBGN0022382, FBGN0264442, FBGN0085443, FBGN0035574, FBGN0267001, FBGN0051352, FBGN0015609, FBGN0033578, FBGN0259984	68	922	9639	1.38368	1	1	0.991189										adult abdominal segment 6	1/12	0.0544094	0.124688	-2.68104	7.80509	Abd-B			mir-286	5/497	0.0820675	0.126669	0.475724	-1.18941	CG15096;kuz;Svil;CG45002;lilli
	GO:0048869~cellular developmental process	20	22.7273	0.334865	FBGN0045759, FBGN0085443, FBGN0035574, FBGN0011760, FBGN0011274, FBGN0041111, FBGN0000015, FBGN0027598, FBGN0022382, FBGN0264442, FBGN0027259, FBGN0267001, FBGN0051352, FBGN0015609, FBGN0264493, FBGN0264272, FBGN0033578, FBGN0086370, FBGN0085370, FBGN0259984	68	2453	9639	1.15573	1	1	0.991189										cyst progenitor cell	1/12	0.0544094	0.124688	-2.59311	7.5491	CadN			mir-996	5/497	0.0820675	0.126669	0.503582	-1.25906	CG15096;kuz;Svil;CG45002;lilli
	GO:0030154~cell differentiation	19	21.5909	0.348995	FBGN0045759, FBGN0085443, FBGN0035574, FBGN0011760, FBGN0011274, FBGN0041111, FBGN0000015, FBGN0027598, FBGN0022382, FBGN0264442, FBGN0027259, FBGN0267001, FBGN0051352, FBGN0015609, FBGN0264493, FBGN0264272, FBGN0086370, FBGN0085370, FBGN0259984	68	2333	9639	1.15441	1	1	0.991189										adult abdominal segment 4	1/12	0.0544094	0.124688	-2.50473	7.29182	Abd-B			mir-1005	6/656	0.0852087	0.129939	0.505142	-1.24399	CG42340;nAChRalpha3;Abd-B;RapGAP1;BBS4;mwh
	GO:0048468~cell development	13	14.7727	0.394432	FBGN0085443, FBGN0035574, FBGN0011760, FBGN0011274, FBGN0041111, FBGN0027598, FBGN0022382, FBGN0264442, FBGN0267001, FBGN0051352, FBGN0015609, FBGN0086370, FBGN0259984	68	1554	9639	1.18581	1	1	0.991189										some die during immature adult stage	1/12	0.0544094	0.124688	-2.41468	7.02966	sra			mir-284	7/817	0.086016	0.129939	0.574632	-1.4097	CG45002;cindr;Bx;CadN;Indy;BBS4;Sytbeta
																						abdominal segment 3	1/12	0.0544094	0.124688	-2.30684	6.71573	Abd-B			mir-967	5/508	0.0881314	0.131733	0.497792	-1.2091	bab1;Cngl;ab;CG32204;ctp
Annotation Cluster 6	Enrichment Score: 1.4661871901879828																					wing cell	1/12	0.0544094	0.124688	-2.29309	6.67569	mwh			mir-307a	5/512	0.0903935	0.133707	0.747575	-1.79686	bru3;ab;CG33964;Pde1c;Ten-a
Cluster Class	Term	Count	%	PValue	Genes	List Total	Pop Hits	Pop Total	Fold Enrichment	Bonferroni	Benjamini	FDR										rhabdomere of eye photoreceptor cell	1/14	0.0631884	0.125517	-2.84365	7.85312	Cnx99A			mir-1008	5/546	0.110823	0.159992	0.680661	-1.49733	Svil;CG45002;CG16890;rdgA;CG32204
Pigmentation	GO:0046154~rhodopsin metabolic process	3	3.40909	0.00754143	FBGN0261549, FBGN0015622, FBGN0045063	68	19	9639	22.3816	0.999967	0.329805	0.326659										wing & macrochaeta	1/13	0.058809	0.125517	-2.52345	7.15009	ctp			mir-7	5/549	0.112727	0.159992	0.706345	-1.5418	CG43373;CG44153;Pde1c;Ten-a;fdl
	GO:0048066~developmental pigmentation	5	5.68182	0.00878226	FBGN0261549, FBGN0015622, FBGN0004870, FBGN0000015, FBGN0045063	68	117	9639	6.05769	0.999994	0.332506	0.329335										EL neuron	1/13	0.058809	0.125517	-2.48623	7.04463	kuz			mir-314	7/876	0.113273	0.159992	0.722565	-1.57372	CG1850;CG9932;CG44153;Pde1c;CG9555;TkR99D;Abd-B
	GO:0043473~pigmentation	5	5.68182	0.0110169	FBGN0261549, FBGN0015622, FBGN0004870, FBGN0000015, FBGN0045063	68	125	9639	5.67	1	0.35619	0.352792										GO0000795:synaptonemal complex	1/15	0.0675476	0.125517	-2.52058	6.79276	ctp			mir-1	8/1047	0.113797	0.159992	0.728374	-1.58301	bab1;Cngl;CG15096;ab;cindr;CG44153;Abd-B;Ten-a
	GO:0042441~eye pigment metabolic process	3	3.40909	0.0342825	FBGN0261549, FBGN0015622, FBGN0045063	68	42	9639	10.125	1	0.658127	0.65185										gonadal sheath proper primordium	1/13	0.058809	0.125517	-2.36629	6.7048	Abd-B			mir-1016	4/396	0.113073	0.159992	0.753934	-1.64336	CG42340;CG44153;Sytbeta;Ten-a
	GO:0043324~pigment metabolic process involved in developmental pigmentation	3	3.40909	0.0342825	FBGN0261549, FBGN0015622, FBGN0045063	68	42	9639	10.125	1	0.658127	0.65185										multidendritic neuron	1/15	0.0675476	0.125517	-2.48126	6.6868	Tbh			mir-991	12/1774	0.12004	0.167115	0.824909	-1.74875	bab1;Dif;bru3;CG45002;CG44153;Pde1c;Plp;rdx;TkR99D;CG14692;RapGAP1;Sytbeta
	GO:0043474~pigment metabolic process involved in pigmentation	3	3.40909	0.0342825	FBGN0261549, FBGN0015622, FBGN0045063	68	42	9639	10.125	1	0.658127	0.65185										embryonic pericardial cell	1/16	0.0718868	0.125517	-2.43241	6.40372	kuz			mir-988	4/407	0.121627	0.167679	0.719857	-1.51659	kuz;Pde1c;CG44837;TkR99D
	GO:0048069~eye pigmentation	3	3.40909	0.0505218	FBGN0261549, FBGN0015622, FBGN0045063	68	52	9639	8.17788	1	0.76324	0.75596										male genitalia	1/16	0.0718868	0.125517	-2.41058	6.34624	Abd-B			mir-968	6/754	0.138876	0.189619	0.919159	-1.81458	Svil;RhoGEF64C;Abd-B;sprt;Mrp4;Sytbeta
	GO:0044711~single-organism biosynthetic process	7	7.95455	0.17779	FBGN0261549, FBGN0263131, FBGN0015622, FBGN0010329, FBGN0000592, FBGN0045063, FBGN0038063	68	546	9639	1.81731	1	1	0.991189										genital disc primordium	1/13	0.058809	0.125517	-2.21622	6.27958	Abd-B			mir-184	3/287	0.149407	0.198254	0.668267	-1.27043	CG1850;Pka-R2;Ten-a
	GO:0042440~pigment metabolic process	3	3.40909	0.24132	FBGN0261549, FBGN0015622, FBGN0045063	68	135	9639	3.15	1	1	0.991189										embryonic/larval posterior spiracle	1/16	0.0718868	0.125517	-2.23114	5.87384	Abd-B			mir-13b-2	2/153	0.159162	0.198254	0.840945	-1.54552	MESR3;CG9932
																						GO0005884:actin filament	1/14	0.0631884	0.125517	-2.11173	5.83183	mwh			mir-2b-1	2/153	0.159162	0.198254	0.871827	-1.60227	MESR3;CG9932
Annotation Cluster 7	Enrichment Score: 1.3343636306385789																					head bristle	1/15	0.0675476	0.125517	-2.14205	5.77266	Abd-B			mir-9a	2/153	0.159162	0.198254	0.900635	-1.65522	Bx;CadN
Cluster Class	Term	Count	%	PValue	Genes	List Total	Pop Hits	Pop Total	Fold Enrichment	Bonferroni	Benjamini	FDR										abdominal segment 4	1/14	0.0631884	0.125517	-2.0898	5.77128	Abd-B			mir-2b-2	2/153	0.159162	0.198254	0.904347	-1.66204	MESR3;CG9932
Nervous system development & Function	GO:0050808~synapse organization	8	9.09091	0.00343531	FBGN0040752, FBGN0030600, FBGN0267001, FBGN0083228, FBGN0000592, FBGN0038063, FBGN0038282, FBGN0040823	68	284	9639	3.99296	0.990817	0.236057	0.233806										mating defective	1/16	0.0718868	0.125517	-2.18801	5.7603	Pde1c			mir-9b	2/153	0.159162	0.198254	0.927769	-1.70508	Bx;CadN
	GO:0007528~neuromuscular junction development	5	5.68182	0.0303139	FBGN0040752, FBGN0030600, FBGN0267001, FBGN0083228, FBGN0038063	68	170	9639	4.16912	1	0.626028	0.620057										type I bouton	1/16	0.0718868	0.125517	-2.16276	5.69381	Tbh			mir-6-1	2/153	0.159162	0.198254	0.938403	-1.72463	MESR3;CG9932
	GO:0040007~growth	8	9.09091	0.0359638	FBGN0040752, FBGN0030600, FBGN0085443, FBGN0267001, FBGN0015609, FBGN0041111, FBGN0259984, FBGN0038063	68	450	9639	2.52	1	0.671489	0.665084										spermatid cyst	1/15	0.0675476	0.125517	-1.92881	5.198	ctp			mir-6-2	2/153	0.159162	0.198254	0.957921	-1.7605	MESR3;CG9932
	GO:0051124~synaptic growth at neuromuscular junction	4	4.54545	0.0390837	FBGN0040752, FBGN0030600, FBGN0267001, FBGN0038063	68	108	9639	5.25	1	0.691832	0.685234										semi-sterile	1/16	0.0718868	0.125517	-1.95693	5.15195	Abd-B			mir-9c	2/153	0.159162	0.198254	0.970847	-1.78426	Bx;CadN
	GO:0048589~developmental growth	7	7.95455	0.0397876	FBGN0040752, FBGN0030600, FBGN0085443, FBGN0267001, FBGN0015609, FBGN0259984, FBGN0038063	68	363	9639	2.73347	1	0.695263	0.688632										abdominal segment 1	1/16	0.0718868	0.125517	-1.9257	5.06971	Abd-B			mir-6-3	2/153	0.159162	0.198254	0.984204	-1.8088	MESR3;CG9932
	GO:0007416~synapse assembly	5	5.68182	0.0408324	FBGN0040752, FBGN0030600, FBGN0267001, FBGN0000592, FBGN0038063	68	187	9639	3.79011	1	0.695681	0.689046										female limited	1/16	0.0718868	0.125517	-1.82462	4.80361	Tbh			mir-990	4/475	0.180096	0.222379	0.999317	-1.7131	bab1;CG43373;RhoGAP19D;CG10943
	GO:0050807~regulation of synapse organization	3	3.40909	0.249058	FBGN0030600, FBGN0267001, FBGN0038063	68	138	9639	3.08152	1	1	0.991189										sensory neuron	1/16	0.0718868	0.125517	-1.7515	4.6111	ctp			mir-317	5/649	0.184566	0.225934	1.23753	-2.09111	cindr;CG44153;Pde11;rdgA;BBS4
	GO:0050803~regulation of synapse structure or activity	3	3.40909	0.356918	FBGN0030600, FBGN0267001, FBGN0038063	68	180	9639	2.3625	1	1	0.991189										anterior commissure	1/14	0.0631884	0.125517	-1.62539	4.48873	CadN			mir-955	3/323	0.19031	0.230974	1.00486	-1.66717	bab1;CG43373;Abd-B
																						thermotaxis behavior defective	1/15	0.0675476	0.125517	-1.58019	4.25848	rdgA			mir-969	5/700	0.226478	0.272041	0.966309	-1.43507	Jon65Aiv;Prosap;CG18259;Cnx99A;Ten-a
																						viable, with ScerGAL4[-]:	1/15	0.0675476	0.125517	-1.53091	4.12567	Pka-R2			mir-137	9/1444	0.227978	0.272041	1.23838	-1.83095	bru3;ab;cindr;Pde1c;CG9555;CG32204;BBS4;ctp;lilli
																						salivary gland	1/13	0.058809	0.125517	-1.26694	3.58983	ctp			mir-992	5/707	0.232449	0.275065	1.10065	-1.60594	Dif;Svil;Octbeta2R;Indy;Frq2
																						cell autonomous	2/84	0.0583311	0.125517	-0.997259	2.83383	rdgA;mwh			mir-963	3/386	0.267325	0.31372	1.08485	-1.43123	CG44837;TkR99D;Sytbeta
																						ovary	2/92	0.0684128	0.125517	-0.938679	2.51772	bab1;Bx			mir-iab-8	1/71	0.282155	0.32841	0.826954	-1.04634	dpr9
																						GO0005783:endoplasmic reticulum	1/16	0.0718868	0.125517	-0.922322	2.42816	Cnx99A			mir-964	7/1165	0.297958	0.343984	1.31732	-1.59502	CG42340;Cngl;ab;Svil;sra;Bin1;CG32204
																						NMJ bouton	2/92	0.0684128	0.125517	-0.819448	2.19792	hiw;Prosap			mir-193	3/422	0.312963	0.358393	1.16331	-1.35138	CG44153;hiw;mwh
																						supernumerary	3/188	0.0574071	0.125517	-0.764258	2.18393	kuz;hiw;mwh			mir-965	3/442	0.338466	0.384497	1.2193	-1.32091	TkR99D;Sytbeta;mwh
																						larval stage	4/319	0.0616259	0.125517	-0.623208	1.73668	sra;Bin1;hiw;Tbh			mir-993	3/475	0.380413	0.428719	1.31931	-1.27511	CG43373;Pde1c;Ten-a
																						crossvein	1/17	0.076206	0.12701	-2.48379	6.39406	Bx			mir-1015	2/350	0.486136	0.539307	1.19479	-0.861759	bru3;Plp
																						scutum	1/17	0.076206	0.12701	-2.12925	5.48136	Abd-B			mir-979	3/558	0.48269	0.539307	1.3672	-0.995842	Pka-R2;Pde1c;Ten-a
																						abdominal segment 7	1/17	0.076206	0.12701	-2.09352	5.38938	Abd-B			mir-959	4/783	0.496456	0.546487	1.28394	-0.899093	CG42340;RhoGEF64C;CG14693;fdl
																						abdominal segment 8	1/17	0.076206	0.12701	-1.82385	4.69517	Abd-B			mir-285	2/420	0.584533	0.6263	1.15132	-0.618191	Sytbeta;CG5945
																						poor	1/17	0.076206	0.12701	-1.70496	4.38911	ctp			mir-995	2/420	0.584533	0.6263	1.16019	-0.622953	Sytbeta;CG5945
																						male limited	1/17	0.076206	0.12701	-1.53938	3.96285	Bx			mir-998	2/420	0.584533	0.6263	1.23928	-0.665421	Sytbeta;CG5945
																						leg	2/100	0.0790204	0.130711	-0.791456	2.00875	bab1;Abd-B			mir-100	1/190	0.589254	0.6263	1.28032	-0.67716	Pde1c
																						mushroom body beta-lobe	1/18	0.0805053	0.131194	-0.918182	2.3133	fdl			mir-978	2/425	0.591015	0.6263	1.45569	-0.765568	bru3;CG16890
																						behavior defective	2/101	0.0803808	0.131194	-0.688797	1.73644	Tbh;ctp			mir-316	5/1159	0.632168	0.664947	1.54449	-0.708301	CG16890;Pde1c;TkR99D;CG32204;dpr9
																						abdominal segment 5	1/19	0.0847848	0.13531	-1.78475	4.40413	Abd-B			mir-125	1/257	0.700484	0.731388	1.26192	-0.449224	dpr6
																						larva	1/19	0.0847848	0.13531	-0.731618	1.80537	Tbh			mir-133	1/324	0.781828	0.810362	1.62457	-0.399839	Pde1c
																						partially lethal - majority die	3/222	0.084876	0.13531	-0.609386	1.50309	kuz;sra;Bx			mir-3	1/496	0.903763	0.916674	1.60157	-0.162061	Svil
																						embryonic abdominal segment 8	1/20	0.0890446	0.137956	-1.91753	4.63778	Abd-B			mir-309	1/496	0.903763	0.916674	1.62748	-0.164682	Svil
																						abdominal segment 6	1/20	0.0890446	0.137956	-1.78372	4.31414	Abd-B			mir-318	1/496	0.903763	0.916674	1.65434	-0.167401	Svil
																						tergite	1/20	0.0890446	0.137956	-1.65259	3.99699	Abd-B			mir-190	2/857	0.912583	0.919055	1.73741	-0.158932	Pde1c;RhoU
																						abdominal segmental nerve	1/20	0.0890446	0.137956	-1.538	3.71982	ab			mir-1007	1/570	0.932478	0.932478	1.4129	-0.0987757	CG15096
																						embryonic stage	4/364	0.0898337	0.138206	-0.343922	0.828781	kuz;sra;Abd-B;Unc-115a
																						ocellus	1/21	0.0932848	0.142518	-1.66347	3.94591	Abd-B
																						chemosensitive behavior defective	1/22	0.0975054	0.147939	-1.68919	3.93218	Tbh
																						wing vein	2/114	0.0986976	0.148722	-0.544809	1.26161	Bx;ctp
																						some die during larval stage	3/241	0.102255	0.153034	-0.465757	1.06206	Bx;Abd-B;Mrp4
																						male fertile	2/117	0.103079	0.153225	-0.742106	1.68626	Tbh;ctp
																						dorsocentral bristle	1/24	0.105889	0.154275	-2.03512	4.5696	Dif
																						mesothoracic tergum	1/24	0.105889	0.154275	-2.00272	4.49683	Dif
																						ectopic	3/244	0.10512	0.154275	-0.314627	0.708746	bab1;Dif;Abd-B
																						fertile	3/249	0.109966	0.159161	-0.471572	1.04103	Pde1c;Unc-115a;Mrp4
																						embryonic/larval neuroblast	1/26	0.114195	0.164201	-1.55848	3.38166	ctp
																						gonad	1/28	0.122424	0.169392	-1.67141	3.51039	Abd-B
																						male germline stem cell	1/28	0.122424	0.169392	-1.62553	3.41403	CadN
																						flight defective	1/28	0.122424	0.169392	-1.55714	3.27041	Tbh
																						germ-line clone	1/28	0.122424	0.169392	-1.0226	2.14773	sra
																						lethal - all die before end of larval stage	3/258	0.118903	0.169392	-0.438602	0.933981	Bx;Abd-B;Mrp4
																						germline clone	3/259	0.119912	0.169392	-0.278304	0.590282	kuz;sra;Bin1
																						medulla	1/29	0.126511	0.172854	-1.44867	2.99503	CadN
																						cold sensitive	1/29	0.126511	0.172854	-1.04797	2.1666	Dif
																						male	2/133	0.127284	0.172854	-0.356365	0.734588	Abd-B;Tbh
																						germarium	1/31	0.134627	0.179503	-1.39054	2.78837	bab1
																						learning defective	1/31	0.134627	0.179503	-1.36134	2.72983	Tbh
																						homeotic	1/31	0.134627	0.179503	-1.28287	2.57246	Abd-B
																						commissure	1/33	0.142669	0.187947	-1.28374	2.49974	ctp
																						sleep defective	1/33	0.142669	0.187947	-1.01362	1.97375	sra
																						eye-antennal disc	1/34	0.146662	0.190921	-1.23176	2.36452	Abd-B
																						egg chamber	2/145	0.146227	0.190921	-0.533131	1.025	Tbh;ctp
																						oxidative stress response defective	1/35	0.150637	0.193802	-1.42093	2.68966	Mrp4
																						denticle	1/35	0.150637	0.193802	-1.15365	2.18371	Abd-B
																						head	1/37	0.158532	0.200442	-1.32542	2.44116	Abd-B
																						embryonic stage 16	1/37	0.158532	0.200442	-1.02294	1.88405	kuz
																						precursor	1/37	0.158532	0.200442	-1.01061	1.86133	Abd-B
																						cell lethal	1/38	0.162452	0.201918	-1.32867	2.4147	fdl
																						adult head	1/38	0.162452	0.201918	-1.18295	2.14986	Abd-B
																						starvation stress response defective	1/38	0.162452	0.201918	-1.17261	2.13107	Tbh
																						sex comb	1/39	0.166354	0.203321	-1.34328	2.40935	bab1
																						photoreceptor cell R8	1/39	0.166354	0.203321	-1.24539	2.23377	rdgA
																						anterior	1/39	0.166354	0.203321	-0.699423	1.25451	Bin1
																						adult brain	1/40	0.170238	0.205782	-1.26697	2.24324	CadN
																						long lived	1/40	0.170238	0.205782	-0.815097	1.44318	Mrp4
																						cone cell	1/43	0.181783	0.217349	-1.03917	1.77173	CadN
																						lethal	6/818	0.180811	0.217349	-0.10482	0.179275	kuz;sra;Bin1;rdx;Abd-B;ctp
																						wing hair	1/44	0.185596	0.220709	-1.07759	1.81487	mwh
																						filzkorper	1/45	0.189391	0.224011	-1.28017	2.13013	Abd-B
																						courtship behavior defective	1/46	0.193169	0.227258	-1.18876	1.95454	Tbh
																						RP2 motor neuron	1/47	0.196929	0.228023	-1.21733	1.97805	Adf1
																						GO0045202:synapse	1/47	0.196929	0.228023	-1.20651	1.96047	hiw
																						GO0030425:dendrite	1/47	0.196929	0.228023	-1.18926	1.93245	Adf1
																						ventral	1/49	0.204398	0.235433	-0.916878	1.45571	Abd-B
																						partially lethal - majority live	1/50	0.208107	0.238456	-0.884338	1.38815	ctp
																						cephalopharyngeal skeleton	1/52	0.215473	0.244351	-1.17421	1.80232	Bin1
																						uncoordinated	1/52	0.215473	0.244351	-1.01751	1.56179	CadN
																						sterile	1/53	0.21913	0.244714	-1.09254	1.65857	Abd-B
																						increased cell number	1/53	0.21913	0.244714	-0.960577	1.45824	kuz
																						planar polarity defective	1/53	0.21913	0.244714	-0.882596	1.33986	mwh
																						spermatozoon	1/54	0.222771	0.247524	-0.675764	1.01473	ctp
																						P-stage	1/55	0.226395	0.250286	-0.626011	0.929922	ctp
																						GO0031594:neuromuscular junction	1/59	0.240724	0.264797	-0.834117	1.18787	hiw
																						immune response defective	1/65	0.261727	0.286468	-0.818782	1.09754	Dif
																						spermatid	1/66	0.265171	0.2888	-0.542594	0.720227	ctp
																						meiotic cell cycle defective	1/67	0.2686	0.291093	-0.58325	0.766701	sra
																						lethal - all die before end of embryonic stage	3/393	0.276146	0.297805	-0.0764828	0.0984199	kuz;CadN;ctp
																						photoreceptor cell	1/71	0.282155	0.302801	-0.676258	0.855668	rdgA
																						GO0016028:rhabdomere	1/72	0.285505	0.304908	-0.765551	0.959614	rdgA
																						nurse cell	1/73	0.288839	0.306979	-0.6331	0.786237	Pka-R2
																						chemical sensitive	1/74	0.292158	0.309014	-0.578013	0.711221	Bx
																						dorsal	1/76	0.298751	0.314474	-0.38271	0.462369	Abd-B
																						maternal effect	2/239	0.305451	0.319996	0.16622	-0.197131	sra;Bin1
																						imaginal disc	1/79	0.308525	0.320167	-0.547667	0.64403	kuz
																						some die during embryonic stage	3/418	0.307867	0.320167	-0.101026	0.119018	kuz;CadN;ctp
																						decreased cell number	1/89	0.340143	0.351322	-0.567746	0.612251	CadN
																						size defective	1/91	0.346293	0.356002	-0.505717	0.536298	Bx
																						eye	2/273	0.363188	0.371634	-0.152812	0.154773	sra;Abd-B
																						denticle belt	1/112	0.40754	0.415087	-0.259962	0.233346	mwh
																						eye photoreceptor cell	1/124	0.439952	0.446035	-0.407928	0.334945	Unc-115a
																						lethal - all die before end of pupal stage	1/161	0.529247	0.534102	-0.24358	0.15499	ctp
																						some die during pupal stage	1/169	0.546617	0.549113	-0.263556	0.15919	ctp
																						ommatidium	1/186	0.581451	0.581451	-0.220153	0.119373	Abd-B
