# Supplementary material for: Population-scale long-read sequencing uncovers transposable elements associated with gene expression variation and adaptive signatures in Drosophila
Source: Nat Commun. 2022 Apr 12;13:1948. doi: 10.1038/s41467-022-29518-8 (PMC9005704; doi:10.1038/s41467-022-29518-8)
Supplement: Supplementary file 19 — Supplementary Data 16 [file 41467_2022_29518_MOESM19_ESM.xlsx]

## Sheet: S16
Table S16. Family enrichment and gene location analysis for the 107 TEs showing evidence of selection.
Table S16A. ID of the 107 TEs with evidence of selection.					Table S16B. Two-sided Chi-Square Test for families with TEs showing evidence of selection (107 TEs). Only families with more than 20 copies were considered. Significantly enriched famlies are in bold.										Table S16C. Two-sided Chi-Square Test for TEs showing evidence of selection (107 TEs) according to the genic position of the insertion site.
TE ID	Family	Gene Location	Reference		TEFamily	Selection	NoSelection	%Selection	%NoSelection	Chi2	p-value	State	Adjusted p-value		TELocation	Selection	NoSelection	%Selection	%NoSelection	Chi2	p-value	State
FBti0019144	Rt1b	Intron	Bogaerts-Márquez et al 2021		BS	12	242	11.1111	0.856152	116.237	4.21716e-27	Enriched	3.16287e-25		3UTR	9	2455	7.31707	7.95554	0.0088794	0.924926	Depleted
FBti0019164	BS2	Intron	Bogaerts-Márquez et al 2021		1360	12	322	11.1111	1.13918	83.5968	6.06716e-20	Enriched	4.55037e-18		5UTR	3	461	2.43902	1.49389	0.239488	0.624576	Enriched
FBti0019165	BS	3UTR	Bogaerts-Márquez et al 2021		transib2	3	24	2.77778	0.0849077	56.1852	6.59555e-14	Enriched	4.94667e-12		CDS	3	760	2.43902	2.46281	0.0753372	0.783719	Depleted
FBti0020056	BS	3UTR	Bogaerts-Márquez et al 2021		Rt1b	7	269	6.48148	0.951673	28.6547	8.65029e-08	Enriched	6.48772e-06		Intron	59	15337	47.9675	49.7002	0.085991	0.769337	Depleted
FBti0061428	H	Promoter	Bogaerts-Márquez et al 2021		pogo	14	1008	12.963	3.56612	24.7216	6.62373e-07	Enriched	4.9678e-05		Promoter	25	4642	20.3252	15.0426	2.27515	0.131463	Enriched
2L_14003409_14003462_Rt1a	Rt1a	Intergenic	This work		S-element	5	256	4.62963	0.905682	12.5397	0.000398396	Enriched	0.0298797		Intergenic	24	7204	19.5122	23.3449	0.803256	0.370122	Depleted
2L_8992666_8992668_pogo	pogo	Intron	This work		accord	1	20	0.93	0.0707	2.24619	0.133943	Enriched	10.0458
2R_11394154_11394156_pogo	pogo	Intron	This work		roo	1	3884	0.925926	13.7409	13.8866	0.000194175	Depleted	0.0145631
2R_12185376_12185380_accord	accord	Promoter;3UTR;3UTR	This work		Rt1a	4	194	3.7037	0.686337	10.1168	0.00146927	Enriched	0.110195
2R_14078395_14078397_hopper	hopper	Intron	This work		BS2	3	135	2.77778	0.477606	7.48871	0.00620871	Enriched	0.465653
2R_18807888_18807894_BS	BS	3UTR	This work		jockey	1	1984	0.925926	7.01903	5.23831	0.0220947	Depleted	1.6571
3L_12863739_12863742_Transpac	Transpac	Promoter	This work		Doc	7	850	6.48148	3.00715	3.32694	0.0681535	Enriched	5.11151
3L_14050243_14050245_pogo	pogo	Promoter;Promoter	This work		P-element	0	936	0	3.3114	2.73309	0.098289	Depleted	7.37168
3L_2426710_2426713_pogo	pogo	Intron	This work		I-element	0	848	0	3.00007	2.38529	0.122482	Depleted	9.18614
3L_3798612_3798621_1360	1360	Intron	This work		Invader2	0	21	0	0.0742942	2.21765	0.13644	Depleted	10.233
3R_20502048_20502058_Doc	Doc	Promoter;Promoter	This work		NewFam14	0	21	0	0.0742942	2.21765	0.13644	Depleted	10.233
3R_21385503_21385506_pogo	pogo	Intergenic	This work		Copia	0	797	0	2.81964	2.18551	0.139315	Depleted	10.4486
3R_29952746_29952748_Invader4	Invader4	Intron	This work		gtwin	0	23	0	0.0813698	1.95223	0.162347	Depleted	12.176
X_15012530_15012533_mdg3	mdg3	Intron	This work		INE-1	0	709	0	2.50831	1.84423	0.174456	Depleted	13.0842
X_20759991_20759993_BS3	BS3	Intergenic	This work		Nomad	0	659	0	2.33142	1.65254	0.198613	Depleted	14.896
X_2431713_2431716_Doc	Doc	Intergenic	This work		G6	0	26	0	0.0919833	1.63284	0.20131	Depleted	15.0983
X_8027468_8027478_Doc6	Doc6	3UTR	This work		Micropia	0	613	0	2.16868	1.47784	0.224113	Depleted	16.8085
3L_18931204_18931207_F-element	F-element	Intron	This work		Cr1a	0	28	0	0.0990589	1.4593	0.227042	Depleted	17.0281
FBti0018880	Bari1	Promoter	Rech et al 2019		NewFam06	0	30	0	0.106135	1.30991	0.252412	Depleted	18.9309
FBti0018916	F-element	Intergenic	Rech et al 2019		gypsy6	0	31	0	0.109672	1.24281	0.264931	Depleted	19.8698
FBti0018937	Rt1b	Intron	Rech et al 2019		blood	0	535	0	1.89273	1.18593	0.276152	Depleted	20.7114
FBti0018940	S-element	Intergenic	Rech et al 2019		Stalker	0	32	0	0.11321	1.18014	0.277328	Depleted	20.7996
FBti0019010	pogo	Promoter	Rech et al 2019		gypsy5	0	34	0	0.120286	1.06653	0.301731	Depleted	22.6298
FBti0019056	pogo	Intron	Rech et al 2019		gypsy12	1	34	0.925926	0.120286	1.01492	0.313727	Enriched	23.5296
FBti0019065	pogo	Intron	Rech et al 2019		hopper2	0	35	0	0.123824	1.01492	0.313727	Depleted	23.5296
FBti0019071	pogo	Intron	Rech et al 2019		R2-element	0	35	0	0.123824	1.01492	0.313727	Depleted	23.5296
FBti0019079	BS	Intron	Rech et al 2019		Gypsy-2_Dsim	0	476	0	1.684	0.96968	0.32476	Depleted	24.357
FBti0019081	transib2	Intron	Rech et al 2019		R1A1-element	0	36	0	0.127361	0.966387	0.325583	Depleted	24.4187
FBti0019082	Rt1b	Promoter	Rech et al 2019		LARD	0	472	0	1.66985	0.955193	0.328401	Depleted	24.6301
FBti0019112	pogo	Intron	Rech et al 2019		Blastopia	0	457	0	1.61678	0.901089	0.34249	Depleted	25.6867
FBti0019133	BS	Promoter	Rech et al 2019		1731	0	39	0	0.137975	0.836894	0.360287	Depleted	27.0215
FBti0019149	G2	Intergenic	Rech et al 2019		GATE	0	40	0	0.141513	0.798426	0.371564	Depleted	27.8673
FBti0019153	BS2	Intron	Rech et al 2019		17_6	2	194	1.85185	0.686337	0.770211	0.380152	Enriched	28.5114
FBti0019170	F-element	Intron	Rech et al 2019		ZAM	0	42	0	0.148588	0.727529	0.393685	Depleted	29.5264
FBti0019191	F-element	Intron	Rech et al 2019		H	3	1390	2.77778	4.91757	0.646636	0.421318	Depleted	31.5989
FBti0019199	Doc	Intron	Rech et al 2019		Burdock	0	379	0	1.34083	0.626611	0.428601	Depleted	32.1451
FBti0019200	Doc	Intron	Rech et al 2019		Quasimodo	0	352	0	1.24531	0.53506	0.464487	Depleted	34.8366
FBti0019276	S-element	Intron	Rech et al 2019		hopper	3	427	2.77778	1.51065	0.46412	0.495705	Enriched	37.1779
FBti0019279	1360	Intron	Rech et al 2019		gypsy	0	52	0	0.183967	0.463626	0.495934	Depleted	37.1951
FBti0019344	Rt1a	Intergenic	Rech et al 2019		HMS-Beagle2	0	54	0	0.191042	0.424266	0.514816	Depleted	38.6112
FBti0019354	17_6	Promoter;3UTR	Rech et al 2019		mdg1	1	659	0.925926	2.33142	0.41911	0.517382	Depleted	38.8036
FBti0019355	Rt1b	Intergenic	Rech et al 2019		Tirant	0	298	0	1.05427	0.359817	0.548608	Depleted	41.1456
FBti0019360	pogo	Intergenic	Rech et al 2019		FB4	1	611	0.925926	2.16161	0.303011	0.582001	Depleted	43.6501
FBti0019372	S-element	Intron	Rech et al 2019		Invader3	0	69	0	0.24411	0.215872	0.642204	Depleted	48.1653
FBti0019378	BS	Intron	Rech et al 2019		HMS-Beagle	1	278	0.925926	0.983514	0.183177	0.668657	Depleted	50.1493
FBti0019386	Invader4	5UTR;Promoter;Intron	Rech et al 2019		Stalker2	0	233	0	0.824312	0.170806	0.679396	Depleted	50.9547
FBti0019430	Doc	CDS;Intron	Rech et al 2019		Copia2	0	76	0	0.268874	0.154497	0.694274	Depleted	52.0706
FBti0019453	jockey	Promoter	Rech et al 2019		Tabor	0	218	0	0.771245	0.13258	0.715772	Depleted	53.6829
FBti0019457	pogo	Intergenic	Rech et al 2019		3S18	1	215	0.925926	0.760631	0.127692	0.720837	Enriched	54.0628
FBti0019564	mdg1	Intron	Rech et al 2019		Bari1	1	80	0.925926	0.283026	0.119979	0.729057	Enriched	54.6793
FBti0019590	Rt1b	Intron	Rech et al 2019		Rt1c	0	85	0	0.300715	0.0969061	0.755575	Depleted	56.6681
FBti0019601	hopper	Intergenic	Rech et al 2019		Invader1	0	90	0	0.318404	0.0728586	0.787219	Depleted	59.0414
FBti0019604	BS	Intron	Rech et al 2019		mdg3	1	472	0.925926	1.66985	0.0511607	0.821056	Depleted	61.5792
FBti0019611	297	Intron	Rech et al 2019		Doc6	1	330	0.925926	1.16748	0.046479	0.829307	Depleted	62.1981
FBti0019613	1360	Intron	Rech et al 2019		Kepler	0	177	0	0.626194	0.0452453	0.831554	Depleted	62.3665
FBti0019617	297	Intron	Rech et al 2019		Max-element	0	170	0	0.601429	0.0337574	0.854224	Depleted	64.0668
FBti0019627	pogo	3UTR;Intron	Rech et al 2019		Gypsy-24_Dya	0	103	0	0.364395	0.0299466	0.862611	Depleted	64.6959
FBti0019632	BS2	Intron	Rech et al 2019		297	3	1001	2.77778	3.54136	0.0281514	0.866753	Depleted	65.0065
FBti0019655	3S18	Intergenic	Rech et al 2019		Transpac	1	448	0.925926	1.58494	0.0260765	0.871714	Depleted	65.3785
FBti0019657	transib2	Intron	Rech et al 2019		rover	0	105	0	0.371471	0.0253809	0.873422	Depleted	65.5066
FBti0019677	hopper	Intron	Rech et al 2019		NOF	0	160	0	0.566051	0.0196973	0.888386	Depleted	66.6289
FBti0019771	1360	Intergenic	Rech et al 2019		diver	0	150	0	0.530673	0.00889632	0.924855	Depleted	69.3641
FBti0019975	297	Promoter	Rech et al 2019		Stalker4	0	117	0	0.413925	0.00676307	0.934458	Depleted	70.0843
FBti0019985	roo	5UTR;Promoter;Intron	Rech et al 2019		Ivk	0	145	0	0.512984	0.00492691	0.944041	Depleted	70.8031
FBti0020013	412	Intron	Rech et al 2019		412	3	884	2.77778	3.12743	0.00470476	0.945315	Depleted	70.8986
FBti0020015	412	Promoter;Promoter;Intron	Rech et al 2019		F-element	4	1144	3.7037	4.04727	0.00406888	0.949139	Depleted	71.1854
FBti0020036	Rt1a	Intron	Rech et al 2019		G2	1	121	0.925926	0.428076	0.0027563	0.95813	Enriched	71.8597
FBti0020046	Doc	3UTR	Rech et al 2019		transib1	0	141	0	0.498833	0.00253022	0.959882	Depleted	71.9912
FBti0020057	BS	Promoter	Rech et al 2019		gypsy1	0	128	0	0.452841	0.00033875	0.985316	Depleted	73.8987
FBti0020082	412	CDS	Rech et al 2019		Idefix	0	132	0	0.466992	1.18703e-05	0.997251	Depleted	74.7938
FBti0020086	17_6	Intron	Rech et al 2019
FBti0020091	Rt1a	Intergenic	Rech et al 2019
FBti0020096	pogo	Intron	Rech et al 2019
FBti0020098	Rt1b	Intergenic	Rech et al 2019
FBti0020101	Rt1b	Intron	Rech et al 2019
FBti0020114	transib2	Intergenic	Rech et al 2019
FBti0020116	1360	Intron	Rech et al 2019
FBti0020125	BS	Intron	Rech et al 2019
FBti0020146	S-element	Intergenic	Rech et al 2019
FBti0020147	gypsy2	Promoter	Rech et al 2019
FBti0020149	BS	Intergenic	Rech et al 2019
FBti0020155	1360	Intron	Rech et al 2019
FBti0020329	G5	Promoter	Rech et al 2019
FBti0020393	1360	Intron	Rech et al 2019
FBti0059674	FB4	Intron	Rech et al 2019
FBti0059793	H	Intergenic	Rech et al 2019
FBti0059794	Doc	Intron	Rech et al 2019
FBti0060388	S-element	Promoter;Intron	Rech et al 2019
FBti0060479	HMS-Beagle	5UTR	Rech et al 2019
FBti0061742	rooA	Promoter;Intron	Rech et al 2019
FBti0062283	Ninja	Promoter	Rech et al 2019
FBti0062854	H	Intron	Rech et al 2019
FBti0063191	gypsy12	Promoter	Rech et al 2019
FBti0060295	gypsy11	Intergenic	Rech et al 2019
FBti0060443	1360	Intron	Rech et al 2019
FBti0060715	1360	Intergenic	Rech et al 2019
FBti0061024	BS	Intergenic	Rech et al 2019
FBti0061417	BS	Intron	Rech et al 2019
FBti0061506	1360	Intron	Rech et al 2019
FBti0062980	1360	Intergenic	Rech et al 2019
FBti0063022	1360	CDS	Rech et al 2019
FBti0063801	gypsy4	Intron	Rech et al 2019
